# Supplementary material for: Development of microsatellite markers and estimation of inbreeding frequency in the parasitoid wasp Melittobia
Source: Sci Rep. 2017 Jan 11;7:39879. doi: 10.1038/srep39879 (PMC5225432; doi:10.1038/srep39879)
Supplement: Supplementary Table 1 [file srep39879-s1.xls]

## Sheet: Microsatellites
Abe & Pannebakker Supplementary Table 1
Information on microsatellite loci for Melittobia australica identified by MSATCOMMANDER.
read_id	records_id	motif	type	start	end	count
69Q52:00033:00070	58	AC	2	266	282	8
69Q52:00035:00065	65	AG	2	127	151	12
69Q52:00039:00050	89	AG	2	313	339	13
69Q52:00041:00064	105	AG	2	226	254	14
69Q52:00042:00072	114	AG	2	106	128	11
69Q52:00045:00077	134	AC	2	219	257	19
69Q52:00047:00080	150	AG	2	55	73	9
69Q52:00048:00072	155	AGC	3	140	164	8
69Q52:00049:00079	167	AG	2	326	362	18
69Q52:00042:00105	233	AG	2	146	162	8
69Q52:00010:00179	288	AG	2	260	276	8
69Q52:00017:00189	306	ACT	3	200	215	5
69Q52:00020:00183	318	CCG	3	173	194	7
69Q52:00023:00165	327	AG	2	180	200	10
69Q52:00033:00154	359	AG	2	94	112	9
69Q52:00033:00185	364	AG	2	269	301	16
69Q52:00049:00192	435	AG	2	193	215	11
69Q52:00014:00218	459	AC	2	119	141	11
69Q52:00016:00248	471	AG	2	114	130	8
69Q52:00026:00243	501	AAT	3	7	25	6
69Q52:00033:00242	526	AG	2	173	217	22
69Q52:00034:00238	529	AC	2	167	187	10
69Q52:00036:00201	536	AG	2	313	329	8
69Q52:00038:00242	548	ATC	3	140	179	13
69Q52:00039:00205	550	AC	2	137	155	9
69Q52:00040:00225	557	AG	2	238	258	10
69Q52:00042:00216	569	AG	2	352	374	11
69Q52:00046:00249	600	AG	2	226	244	9
69Q52:00047:00203	602	AG	2	128	148	10
69Q52:00048:00213	611	AG	2	62	82	10
69Q52:00009:00285	627	AGC	3	291	309	6
69Q52:00010:00289	630	AAG	3	337	355	6
69Q52:00018:00270	658	AGC	3	259	283	8
69Q52:00023:00278	695	AG	2	292	318	13
69Q52:00029:00251	733	AG	2	108	154	23
69Q52:00031:00278	749	AG	2	139	155	8
69Q52:00031:00286	750	AG	2	24	58	17
69Q52:00037:00254	792	AG	2	294	322	14
69Q52:00043:00291	850	AG	2	228	252	12
69Q52:00005:00337	907	AG	2	156	172	8
69Q52:00015:00328	961	AG	2	233	255	11
69Q52:00016:00325	970	AG	2	124	152	14
69Q52:00016:00339	971	AG	2	163	181	9
69Q52:00021:00314	1006	AG	2	1	21	10
69Q52:00021:00317	1007	AG	2	211	241	15
69Q52:00022:00346	1022	ATC	3	168	186	6
69Q52:00023:00326	1026	AG	2	135	157	11
69Q52:00023:00327	1027	AG	2	140	190	25
69Q52:00025:00305	1041	AG	2	274	310	18
69Q52:00030:00324	1086	AGG	3	368	383	5
69Q52:00032:00315	1098	AC	2	248	264	8
69Q52:00032:00344	1104	AG	2	149	177	14
69Q52:00033:00316	1108	AG	2	15	45	15
69Q52:00033:00317	1109	AG	2	120	156	18
69Q52:00038:00319	1140	AG	2	252	276	12
69Q52:00039:00305	1144	ACG	3	31	46	5
69Q52:00039:00337	1148	AG	2	205	225	10
69Q52:00039:00345	1152	AG	2	134	182	24
69Q52:00043:00338	1205	AG	2	181	205	12
69Q52:00006:00367	1271	AG	2	287	309	11
69Q52:00009:00376	1288	AG	2	163	185	11
69Q52:00009:00383	1290	AAAT	4	286	306	5
69Q52:00017:00387	1352	AAT	3	100	124	8
69Q52:00017:00387	1352	AAC	3	82	100	6
69Q52:00018:00364	1361	AG	2	341	359	9
69Q52:00018:00367	1362	AG	2	271	299	14
69Q52:00018:00387	1365	AG	2	158	200	21
69Q52:00022:00381	1398	AG	2	108	152	22
69Q52:00024:00396	1421	ACG	3	368	392	8
69Q52:00026:00383	1440	AG	2	209	227	9
69Q52:00029:00350	1464	AGC	3	270	294	8
69Q52:00032:00351	1502	AC	2	74	100	13
69Q52:00036:00378	1547	AG	2	18	36	9
69Q52:00039:00360	1572	AG	2	0	16	8
69Q52:00039:00370	1576	AAT	3	38	56	6
69Q52:00041:00353	1591	AG	2	304	320	8
69Q52:00043:00367	1609	AG	2	353	385	16
69Q52:00048:00390	1681	AAG	3	97	121	8
69Q52:00049:00377	1687	AG	2	59	75	8
69Q52:00006:00427	1704	AG	2	209	233	12
69Q52:00013:00417	1735	AG	2	253	269	8
69Q52:00014:00429	1746	AG	2	10	40	15
69Q52:00014:00447	1749	AG	2	53	77	12
69Q52:00015:00424	1754	AG	2	175	191	8
69Q52:00016:00433	1763	AG	2	166	194	14
69Q52:00017:00408	1770	AG	2	283	305	11
69Q52:00018:00412	1784	AG	2	266	300	17
69Q52:00020:00401	1804	AG	2	32	56	12
69Q52:00025:00440	1874	AC	2	138	156	9
69Q52:00025:00440	1874	ACGC	4	110	134	6
69Q52:00026:00415	1877	AGC	3	187	208	7
69Q52:00029:00411	1913	AAAT	4	257	277	5
69Q52:00029:00436	1918	AG	2	156	180	12
69Q52:00030:00429	1930	AGC	3	69	84	5
69Q52:00032:00413	1947	AG	2	58	80	11
69Q52:00032:00426	1951	AG	2	324	346	11
69Q52:00033:00448	1969	AGG	3	142	157	5
69Q52:00038:00418	2023	AG	2	269	291	11
69Q52:00040:00426	2047	AC	2	2	22	10
69Q52:00042:00409	2064	AG	2	103	121	9
69Q52:00044:00426	2096	AC	2	25	45	10
69Q52:00045:00401	2105	AG	2	161	179	9
69Q52:00049:00401	2153	AG	2	269	293	12
69Q52:00049:00401	2153	AG	2	296	316	10
69Q52:00049:00429	2160	AG	2	88	104	8
69Q52:00013:00452	2197	AG	2	304	338	17
69Q52:00014:00461	2206	AGCG	4	159	179	5
69Q52:00015:00467	2216	AC	2	197	215	9
69Q52:00015:00482	2220	AG	2	105	153	24
69Q52:00019:00453	2261	AG	2	203	221	9
69Q52:00021:00466	2282	AG	2	121	161	20
69Q52:00021:00497	2289	AC	2	5	29	12
69Q52:00023:00472	2309	AG	2	287	327	20
69Q52:00025:00496	2333	AG	2	173	191	9
69Q52:00026:00467	2338	AC	2	190	210	10
69Q52:00027:00469	2349	AG	2	288	304	8
69Q52:00029:00475	2372	AGC	3	178	196	6
69Q52:00033:00476	2428	AG	2	149	167	9
69Q52:00033:00476	2428	AG	2	265	281	8
69Q52:00034:00483	2438	CCG	3	28	43	5
69Q52:00035:00456	2444	AC	2	245	261	8
69Q52:00036:00482	2467	AC	2	258	274	8
69Q52:00036:00493	2472	AG	2	341	371	15
69Q52:00037:00489	2479	AG	2	87	103	8
69Q52:00042:00482	2548	AG	2	188	210	11
69Q52:00042:00490	2553	AG	2	222	254	16
69Q52:00046:00459	2602	AG	2	279	297	9
69Q52:00048:00489	2629	AG	2	169	191	11
69Q52:00009:00547	2652	AG	2	300	334	17
69Q52:00020:00516	2733	AC	2	209	235	13
69Q52:00024:00514	2775	AC	2	102	124	11
69Q52:00027:00522	2806	AG	2	231	251	10
69Q52:00028:00536	2818	AG	2	25	41	8
69Q52:00030:00526	2841	AAC	3	61	79	6
69Q52:00033:00502	2872	AAGC	4	191	211	5
69Q52:00033:00525	2876	AG	2	297	313	8
69Q52:00035:00517	2895	AG	2	139	157	9
69Q52:00036:00526	2908	AG	2	256	280	12
69Q52:00036:00531	2910	AG	2	150	168	9
69Q52:00038:00516	2929	AG	2	167	187	10
69Q52:00038:00516	2929	AG	2	190	214	12
69Q52:00040:00520	2950	AG	2	237	257	10
69Q52:00041:00504	2957	AC	2	244	268	12
69Q52:00041:00504	2957	AG	2	307	325	9
69Q52:00042:00504	2966	AG	2	275	295	10
69Q52:00042:00520	2974	AG	2	171	197	13
69Q52:00042:00530	2978	AG	2	45	61	8
69Q52:00045:00518	3011	AG	2	79	101	11
69Q52:00046:00506	3019	AC	2	313	349	18
69Q52:00047:00511	3032	AG	2	206	258	26
69Q52:00048:00527	3049	AAG	3	30	45	5
69Q52:00006:00554	3081	AG	2	6	22	8
69Q52:00010:00558	3106	AG	2	144	172	14
69Q52:00014:00579	3131	AC	2	136	176	20
69Q52:00015:00591	3143	AG	2	282	306	12
69Q52:00018:00563	3172	AAT	3	85	124	13
69Q52:00019:00561	3182	AG	2	270	298	14
69Q52:00022:00566	3218	AG	2	306	330	12
69Q52:00023:00570	3229	AG	2	59	75	8
69Q52:00023:00578	3230	AG	2	261	297	18
69Q52:00024:00585	3248	ACAG	4	322	382	15
69Q52:00024:00585	3248	AG	2	298	322	12
69Q52:00025:00573	3257	AG	2	196	244	24
69Q52:00026:00556	3265	AC	2	132	148	8
69Q52:00029:00550	3302	AG	2	308	334	13
69Q52:00029:00584	3311	AG	2	118	134	8
69Q52:00030:00556	3319	AG	2	249	269	10
69Q52:00033:00592	3363	AG	2	129	147	9
69Q52:00039:00573	3427	AGG	3	129	144	5
69Q52:00044:00560	3492	AG	2	178	194	8
69Q52:00047:00592	3541	AG	2	236	256	10
69Q52:00009:00638	3589	CCG	3	16	31	5
69Q52:00010:00608	3592	AGC	3	172	202	10
69Q52:00011:00610	3601	AC	2	206	226	10
69Q52:00012:00645	3615	AGC	3	167	191	8
69Q52:00013:00600	3616	AC	2	135	155	10
69Q52:00013:00608	3618	AG	2	269	295	13
69Q52:00014:00624	3629	AACAGC	6	25	61	6
69Q52:00019:00645	3684	AC	2	272	288	8
69Q52:00020:00605	3686	AC	2	169	191	11
69Q52:00020:00647	3694	AAC	3	145	160	5
69Q52:00022:00618	3714	AG	2	168	186	9
69Q52:00023:00637	3730	AG	2	179	199	10
69Q52:00025:00646	3753	AC	2	201	225	12
69Q52:00026:00603	3756	AG	2	216	232	8
69Q52:00027:00610	3765	AC	2	136	164	14
69Q52:00031:00610	3811	AG	2	21	37	8
69Q52:00031:00610	3811	AG	2	39	59	10
69Q52:00036:00643	3871	AGC	3	315	330	5
69Q52:00040:00638	3921	AAC	3	103	118	5
69Q52:00042:00640	3935	AGCG	4	259	279	5
69Q52:00045:00625	3968	AG	2	249	279	15
69Q52:00049:00622	4007	AC	2	105	125	10
69Q52:00049:00640	4011	AG	2	242	260	9
69Q52:00012:00657	4031	AT	2	267	283	8
69Q52:00020:00652	4065	AG	2	360	384	12
69Q52:00021:00665	4074	ATC	3	140	155	5
69Q52:00027:00663	4114	AG	2	21	53	16
69Q52:00037:00658	4204	AAT	3	324	345	7
69Q52:00048:00685	4320	AG	2	155	177	11
69Q52:00049:00684	4333	AG	2	67	87	10
69Q52:00049:00684	4333	AG	2	175	193	9
69Q52:00034:00700	4394	CCG	3	25	49	8
69Q52:00048:00738	4437	AT	2	159	175	8
69Q52:00032:00774	4451	AG	2	188	226	19
69Q52:00028:00801	4484	AC	2	227	249	11
69Q52:00040:00829	4507	AT	2	175	191	8
69Q52:00048:00832	4535	ACGC	4	154	206	13
69Q52:00048:00832	4535	AACGC	5	213	268	11
69Q52:00014:00880	4573	AG	2	175	201	13
69Q52:00015:00887	4579	AG	2	88	108	10
69Q52:00021:00860	4611	AG	2	256	274	9
69Q52:00022:00893	4624	AG	2	232	266	17
69Q52:00027:00882	4672	AG	2	260	298	19
69Q52:00031:00868	4704	ACAG	4	358	378	5
69Q52:00033:00850	4720	AG	2	263	281	9
69Q52:00033:00862	4722	AG	2	176	192	8
69Q52:00035:00898	4750	AG	2	155	171	8
69Q52:00036:00859	4753	AGC	3	130	145	5
69Q52:00039:00859	4780	AG	2	285	301	8
69Q52:00039:00876	4785	AGC	3	314	347	11
69Q52:00043:00865	4829	AAT	3	142	169	9
69Q52:00044:00894	4857	ACG	3	140	155	5
69Q52:00044:00894	4857	ACG	3	160	193	11
69Q52:00049:00898	4917	AG	2	65	81	8
69Q52:00017:00994	5017	AG	2	26	44	9
69Q52:00021:01016	5044	AG	2	113	131	9
69Q52:00025:01068	5131	CCG	3	263	281	6
69Q52:00022:01205	5195	AG	2	106	124	9
69Q52:00036:01240	5261	AG	2	127	149	11
69Q52:00036:01244	5263	ACT	3	8	26	6
69Q52:00037:01234	5268	AGC	3	197	224	9
69Q52:00039:01229	5282	AG	2	34	50	8
69Q52:00041:01249	5302	AG	2	186	224	19
69Q52:00043:01227	5309	AG	2	176	202	13
69Q52:00049:01243	5342	AC	2	275	293	9
69Q52:00049:01243	5342	CCG	3	181	196	5
69Q52:00049:01245	5343	AC	2	1	19	9
69Q52:00045:01269	5371	ACG	3	229	259	10
69Q52:00049:01279	5386	AG	2	175	191	8
69Q52:00044:01345	5403	CG	2	213	231	9
69Q52:00027:01350	5411	AT	2	152	168	8
69Q52:00032:01358	5416	AG	2	305	321	8
69Q52:00021:01414	5467	AG	2	173	201	14
69Q52:00022:01406	5468	AGC	3	13	28	5
69Q52:00023:01444	5472	AGC	3	353	374	7
69Q52:00034:01434	5483	AG	2	118	152	17
69Q52:00011:01454	5486	AG	2	177	197	10
69Q52:00031:01462	5490	CCG	3	11	26	5
69Q52:00043:01624	5493	AG	2	183	201	9
69Q52:00026:01742	5504	AG	2	230	270	20
69Q52:00032:01729	5518	AG	2	192	224	16
69Q52:00036:01790	5686	AT	2	56	74	9
69Q52:00038:01785	5702	AT	2	194	212	9
69Q52:00040:01795	5717	AGC	3	192	219	9
69Q52:00048:01761	5758	AC	2	329	349	10
69Q52:00048:01781	5759	CCG	3	109	136	9
69Q52:00018:01834	5763	AG	2	116	150	17
69Q52:00026:01828	5777	AC	2	75	93	9
69Q52:00038:01810	5851	AG	2	160	178	9
69Q52:00046:01810	5908	AG	2	244	272	14
69Q52:00057:00041	5939	AAG	3	72	99	9
69Q52:00058:00045	5942	AG	2	167	191	12
69Q52:00061:00038	5946	AG	2	282	300	9
69Q52:00062:00048	5951	ACG	3	65	83	6
69Q52:00064:00034	5958	AG	2	280	322	21
69Q52:00068:00041	5976	AG	2	243	271	14
69Q52:00078:00038	6021	ACAT	4	131	151	5
69Q52:00082:00042	6044	ACGAG	5	40	75	7
69Q52:00086:00034	6069	AG	2	164	188	12
69Q52:00086:00040	6070	CCG	3	112	133	7
69Q52:00091:00047	6095	AC	2	126	144	9
69Q52:00094:00033	6105	AG	2	193	223	15
69Q52:00096:00022	6116	AG	2	209	237	14
69Q52:00099:00029	6132	AG	2	233	251	9
69Q52:00054:00053	6143	AAG	3	158	176	6
69Q52:00054:00053	6143	AAG	3	180	207	9
69Q52:00062:00081	6191	AGC	3	284	302	6
69Q52:00064:00089	6206	AG	2	148	172	12
69Q52:00066:00071	6209	AG	2	108	150	21
69Q52:00067:00086	6214	AG	2	282	318	18
69Q52:00079:00092	6309	AAT	3	88	103	5
69Q52:00084:00051	6335	AG	2	169	197	14
69Q52:00085:00056	6342	AG	2	71	99	14
69Q52:00086:00058	6349	AG	2	117	139	11
69Q52:00092:00055	6384	AG	2	179	195	8
69Q52:00092:00067	6386	AG	2	209	227	9
69Q52:00092:00067	6386	AG	2	237	261	12
69Q52:00093:00062	6396	AG	2	8	38	15
69Q52:00093:00062	6396	AG	2	193	211	9
69Q52:00095:00074	6418	ACG	3	351	369	6
69Q52:00098:00094	6439	AGC	3	230	266	12
69Q52:00099:00060	6442	AG	2	138	156	9
69Q52:00057:00133	6470	AC	2	112	130	9
69Q52:00061:00109	6493	AC	2	130	158	14
69Q52:00061:00123	6497	AG	2	168	186	9
69Q52:00065:00146	6520	AG	2	87	107	10
69Q52:00067:00116	6532	AG	2	158	180	11
69Q52:00069:00148	6557	CCG	3	169	193	8
69Q52:00070:00134	6562	AT	2	164	180	8
69Q52:00070:00134	6562	AT	2	193	221	14
69Q52:00071:00134	6565	AG	2	258	278	10
69Q52:00078:00127	6619	CCG	3	224	239	5
69Q52:00081:00141	6653	AG	2	168	184	8
69Q52:00082:00123	6657	AG	2	76	92	8
69Q52:00082:00141	6663	AGC	3	12	27	5
69Q52:00090:00147	6763	AAG	3	343	367	8
69Q52:00063:00153	6943	AG	2	2	18	8
69Q52:00063:00153	6943	AG	2	194	210	8
69Q52:00065:00190	6962	CCG	3	167	182	5
69Q52:00066:00197	6971	AG	2	86	106	10
69Q52:00068:00170	6983	AGC	3	165	180	5
69Q52:00070:00169	7004	AC	2	347	373	13
69Q52:00073:00177	7027	AG	2	159	181	11
69Q52:00075:00165	7044	AC	2	356	376	10
69Q52:00076:00158	7050	AG	2	79	95	8
69Q52:00078:00172	7069	AG	2	271	289	9
69Q52:00081:00162	7096	AG	2	284	310	13
69Q52:00086:00193	7137	AG	2	223	239	8
69Q52:00087:00167	7141	AG	2	102	124	11
69Q52:00087:00167	7141	AG	2	133	149	8
69Q52:00088:00162	7150	AC	2	42	58	8
69Q52:00092:00178	7195	AG	2	85	117	16
69Q52:00092:00196	7198	AC	2	324	350	13
69Q52:00094:00151	7204	AG	2	159	175	8
69Q52:00095:00198	7217	AT	2	7	29	11
69Q52:00096:00169	7221	AG	2	113	131	9
69Q52:00096:00181	7223	AG	2	234	254	10
69Q52:00097:00187	7235	AC	2	66	100	17
69Q52:00050:00215	7263	AG	2	207	239	16
69Q52:00050:00215	7263	AG	2	240	258	9
69Q52:00056:00220	7280	AAT	3	94	109	5
69Q52:00065:00230	7360	AAAT	4	36	56	5
69Q52:00071:00225	7405	AGC	3	111	126	5
69Q52:00076:00242	7461	AC	2	226	248	11
69Q52:00078:00233	7475	AGC	3	299	317	6
69Q52:00078:00233	7475	AGC	3	319	334	5
69Q52:00082:00215	7507	AG	2	109	135	13
69Q52:00082:00245	7512	AGC	3	50	71	7
69Q52:00087:00219	7555	AG	2	83	101	9
69Q52:00091:00236	7597	AG	2	213	245	16
69Q52:00092:00212	7601	AC	2	71	97	13
69Q52:00092:00220	7603	AG	2	265	287	11
69Q52:00097:00234	7644	AG	2	85	101	8
69Q52:00055:00280	7718	AATT	4	309	329	5
69Q52:00055:00281	7719	AG	2	352	368	8
69Q52:00055:00298	7722	ACGAG	5	74	109	7
69Q52:00055:00298	7722	AG	2	253	285	16
69Q52:00057:00292	7745	AG	2	156	182	13
69Q52:00059:00292	7768	AG	2	151	173	11
69Q52:00067:00284	7847	AC	2	70	90	10
69Q52:00068:00253	7850	AG	2	103	127	12
69Q52:00068:00265	7853	AG	2	0	16	8
69Q52:00068:00265	7853	AG	2	157	183	13
69Q52:00069:00276	7864	AG	2	205	223	9
69Q52:00072:00272	7898	AAT	3	342	357	5
69Q52:00074:00298	7925	AG	2	128	146	9
69Q52:00077:00270	7959	AG	2	204	220	8
69Q52:00078:00257	7964	AG	2	256	276	10
69Q52:00079:00262	7977	CCG	3	211	229	6
69Q52:00080:00251	7993	AT	2	153	201	24
69Q52:00087:00257	8064	CCG	3	314	329	5
69Q52:00087:00257	8064	AGC	3	295	313	6
69Q52:00087:00262	8067	AT	2	36	52	8
69Q52:00092:00263	8113	ACT	3	331	349	6
69Q52:00092:00265	8114	AT	2	358	374	8
69Q52:00095:00288	8147	AGC	3	99	120	7
69Q52:00050:00309	8196	AG	2	27	51	12
69Q52:00054:00317	8231	AG	2	119	137	9
69Q52:00063:00318	8321	AG	2	125	141	8
69Q52:00064:00346	8338	AG	2	123	149	13
69Q52:00070:00312	8394	AG	2	224	240	8
69Q52:00070:00331	8398	AG	2	132	152	10
69Q52:00075:00338	8454	AGC	3	192	213	7
69Q52:00082:00348	8521	AG	2	1	19	9
69Q52:00084:00346	8546	AG	2	81	105	12
69Q52:00087:00324	8582	AC	2	195	225	15
69Q52:00099:00341	8713	AC	2	270	286	8
69Q52:00051:00355	8729	CCG	3	28	46	6
69Q52:00051:00383	8733	AAG	3	0	24	8
69Q52:00053:00383	8754	AGC	3	181	202	7
69Q52:00053:00383	8754	AG	2	4	20	8
69Q52:00054:00367	8763	AG	2	295	315	10
69Q52:00055:00396	8774	AG	2	136	160	12
69Q52:00056:00385	8783	AG	2	294	310	8
69Q52:00062:00361	8843	AGC	3	264	279	5
69Q52:00062:00361	8843	AG	2	182	198	8
69Q52:00062:00366	8844	AG	2	179	215	18
69Q52:00063:00391	8861	AC	2	44	64	10
69Q52:00068:00397	8915	AG	2	325	349	12
69Q52:00069:00370	8921	CCG	3	62	80	6
69Q52:00069:00370	8921	AGC	3	48	63	5
69Q52:00071:00397	8956	AG	2	236	256	10
69Q52:00072:00384	8968	AG	2	324	346	11
69Q52:00076:00387	9024	AGC	3	0	15	5
69Q52:00078:00358	9044	AG	2	196	220	12
69Q52:00078:00398	9051	CCG	3	69	84	5
69Q52:00081:00372	9079	AG	2	0	16	8
69Q52:00085:00390	9128	AG	2	277	297	10
69Q52:00086:00392	9141	AG	2	0	16	8
69Q52:00089:00360	9173	AG	2	294	312	9
69Q52:00090:00360	9183	AG	2	319	341	11
69Q52:00090:00363	9184	AC	2	155	185	15
69Q52:00093:00396	9218	AGC	3	63	78	5
69Q52:00096:00350	9245	AG	2	255	279	12
69Q52:00098:00379	9270	CG	2	27	45	9
69Q52:00099:00364	9279	AC	2	337	357	10
69Q52:00053:00439	9334	AG	2	91	107	8
69Q52:00056:00438	9359	AG	2	242	260	9
69Q52:00057:00430	9369	AG	2	203	233	15
69Q52:00058:00434	9384	AAT	3	77	92	5
69Q52:00061:00409	9408	AAG	3	126	141	5
69Q52:00061:00431	9414	AG	2	81	129	24
69Q52:00063:00442	9434	AGG	3	256	271	5
69Q52:00069:00420	9495	AG	2	169	199	15
69Q52:00069:00431	9497	AG	2	54	72	9
69Q52:00070:00405	9504	AGC	3	110	128	6
69Q52:00073:00418	9543	AC	2	32	50	9
69Q52:00075:00418	9567	AGC	3	214	232	6
69Q52:00075:00427	9570	AG	2	133	157	12
69Q52:00076:00429	9586	AAG	3	243	258	5
69Q52:00077:00428	9599	AC	2	167	183	8
69Q52:00083:00433	9662	AAT	3	246	264	6
69Q52:00084:00436	9676	AG	2	311	329	9
69Q52:00088:00401	9711	CG	2	4	20	8
69Q52:00089:00400	9725	AC	2	123	143	10
69Q52:00090:00401	9743	AG	2	239	265	13
69Q52:00090:00441	9754	AGC	3	97	112	5
69Q52:00090:00441	9754	AGC	3	115	133	6
69Q52:00091:00423	9761	AG	2	366	382	8
69Q52:00095:00402	9802	AG	2	287	315	14
69Q52:00095:00405	9804	AG	2	111	131	10
69Q52:00098:00406	9838	AG	2	174	196	11
69Q52:00050:00483	9868	AG	2	132	160	14
69Q52:00052:00455	9886	AG	2	257	283	13
69Q52:00052:00499	9897	AG	2	309	335	13
69Q52:00054:00478	9912	AG	2	168	184	8
69Q52:00057:00498	9951	AG	2	33	77	22
69Q52:00063:00471	10024	AAG	3	136	151	5
69Q52:00063:00471	10024	AG	2	149	167	9
69Q52:00068:00463	10074	AC	2	281	303	11
69Q52:00068:00472	10076	AG	2	131	153	11
69Q52:00068:00488	10079	AG	2	171	187	8
69Q52:00069:00496	10093	AAG	3	139	154	5
69Q52:00070:00466	10099	AG	2	149	175	13
69Q52:00073:00451	10136	AGC	3	218	236	6
69Q52:00073:00478	10145	AG	2	136	168	16
69Q52:00073:00485	10146	CCG	3	206	236	10
69Q52:00075:00473	10165	AAAT	4	20	40	5
69Q52:00077:00474	10189	AG	2	184	218	17
69Q52:00083:00461	10257	AC	2	346	366	10
69Q52:00084:00498	10278	AAG	3	252	273	7
69Q52:00087:00472	10316	AG	2	160	190	15
69Q52:00088:00489	10334	AG	2	127	143	8
69Q52:00092:00488	10386	AG	2	16	42	13
69Q52:00092:00497	10389	AG	2	158	176	9
69Q52:00094:00492	10409	CG	2	206	222	8
69Q52:00096:00455	10422	ACAG	4	234	258	6
69Q52:00096:00455	10422	AG	2	266	290	12
69Q52:00098:00463	10448	AC	2	147	165	9
69Q52:00051:00517	10484	AC	2	335	353	9
69Q52:00052:00511	10494	AG	2	131	183	26
69Q52:00052:00531	10496	AAT	3	51	69	6
69Q52:00054:00523	10521	AG	2	126	156	15
69Q52:00055:00520	10530	ACG	3	36	51	5
69Q52:00055:00543	10534	AG	2	79	97	9
69Q52:00059:00506	10583	AAC	3	60	75	5
69Q52:00059:00537	10590	AC	2	148	178	15
69Q52:00061:00537	10615	AGC	3	264	288	8
69Q52:00062:00521	10629	AG	2	243	259	8
69Q52:00062:00537	10635	AG	2	254	276	11
69Q52:00066:00527	10679	AG	2	217	239	11
69Q52:00068:00519	10699	AG	2	255	283	14
69Q52:00072:00505	10752	AG	2	198	220	11
69Q52:00076:00533	10807	AG	2	5	23	9
69Q52:00079:00506	10838	AAG	3	112	145	11
69Q52:00080:00534	10855	AG	2	159	199	20
69Q52:00083:00525	10893	AG	2	175	191	8
69Q52:00084:00513	10907	AG	2	198	222	12
69Q52:00089:00525	10966	AG	2	28	56	14
69Q52:00090:00513	10969	AG	2	73	93	10
69Q52:00055:00595	11166	AG	2	163	183	10
69Q52:00056:00553	11169	AG	2	137	163	13
69Q52:00058:00557	11193	AG	2	53	87	17
69Q52:00059:00553	11203	AACG	4	164	196	8
69Q52:00061:00584	11234	AG	2	69	89	10
69Q52:00064:00570	11265	AG	2	156	174	9
69Q52:00068:00599	11335	AG	2	338	358	10
69Q52:00069:00584	11344	AG	2	187	223	18
69Q52:00070:00555	11346	ACC	3	305	326	7
69Q52:00073:00554	11390	AG	2	121	137	8
69Q52:00073:00599	11399	CG	2	70	86	8
69Q52:00074:00597	11411	AG	2	178	214	18
69Q52:00075:00591	11421	AG	2	321	345	12
69Q52:00077:00562	11437	AG	2	202	238	18
69Q52:00083:00567	11510	AG	2	290	314	12
69Q52:00083:00579	11514	AC	2	133	151	9
69Q52:00085:00558	11531	AG	2	320	342	11
69Q52:00085:00573	11535	AG	2	44	62	9
69Q52:00085:00585	11538	AG	2	211	231	10
69Q52:00086:00555	11546	AC	2	182	198	8
69Q52:00088:00552	11574	AG	2	285	301	8
69Q52:00090:00598	11600	AC	2	105	121	8
69Q52:00091:00554	11602	AG	2	207	225	9
69Q52:00093:00596	11632	AG	2	305	321	8
69Q52:00094:00552	11634	AC	2	188	210	11
69Q52:00094:00576	11642	AG	2	232	254	11
69Q52:00098:00576	11696	AG	2	113	131	9
69Q52:00098:00576	11696	AG	2	132	158	13
69Q52:00053:00625	11753	AG	2	225	245	10
69Q52:00053:00629	11754	AG	2	207	233	13
69Q52:00055:00640	11777	ACAG	4	3	23	5
69Q52:00055:00640	11777	AG	2	218	238	10
69Q52:00055:00640	11777	AG	2	240	256	8
69Q52:00057:00618	11798	ACG	3	77	92	5
69Q52:00060:00626	11844	AAG	3	187	202	5
69Q52:00061:00625	11857	AC	2	246	266	10
69Q52:00062:00617	11862	AC	2	310	328	9
69Q52:00062:00624	11865	AG	2	353	369	8
69Q52:00069:00641	11948	AAAT	4	121	141	5
69Q52:00070:00626	11965	AAC	3	240	261	7
69Q52:00070:00647	11968	AG	2	118	138	10
69Q52:00072:00602	11985	AG	2	218	240	11
69Q52:00072:00617	11989	ACAG	4	207	227	5
69Q52:00072:00635	11996	AG	2	66	82	8
69Q52:00077:00629	12057	AG	2	253	275	11
69Q52:00078:00615	12066	AG	2	198	216	9
69Q52:00079:00609	12079	AG	2	93	109	8
69Q52:00079:00613	12082	AGG	3	292	307	5
69Q52:00080:00614	12090	AG	2	146	188	21
69Q52:00084:00606	12133	AGC	3	158	188	10
69Q52:00084:00606	12133	AG	2	246	272	13
69Q52:00085:00641	12149	AGC	3	169	184	5
69Q52:00087:00633	12169	AG	2	40	60	10
69Q52:00088:00602	12171	AG	2	274	294	10
69Q52:00091:00641	12221	AG	2	209	227	9
69Q52:00092:00600	12225	AAC	3	122	137	5
69Q52:00094:00632	12250	AG	2	199	221	11
69Q52:00057:00655	12390	AAC	3	271	286	5
69Q52:00057:00696	12400	AG	2	164	198	17
69Q52:00063:00668	12461	AG	2	116	138	11
69Q52:00065:00655	12486	AG	2	128	148	10
69Q52:00065:00689	12493	AG	2	235	265	15
69Q52:00066:00676	12500	AG	2	135	157	11
69Q52:00066:00690	12503	AG	2	228	244	8
69Q52:00067:00654	12506	AG	2	122	138	8
69Q52:00067:00673	12513	AG	2	155	173	9
69Q52:00071:00671	12562	AG	2	251	275	12
69Q52:00072:00655	12569	AC	2	129	149	10
69Q52:00072:00655	12569	AC	2	152	174	11
69Q52:00074:00654	12594	AG	2	169	199	15
69Q52:00077:00667	12640	AG	2	118	134	8
69Q52:00077:00673	12643	AC	2	51	75	12
69Q52:00078:00663	12652	AG	2	139	155	8
69Q52:00078:00670	12655	AG	2	112	134	11
69Q52:00081:00661	12688	AG	2	354	372	9
69Q52:00081:00666	12690	AG	2	40	62	11
69Q52:00083:00652	12712	AG	2	153	169	8
69Q52:00087:00660	12765	ACGC	4	241	289	12
69Q52:00087:00660	12765	AACGC	5	303	353	10
69Q52:00087:00686	12773	AG	2	139	167	14
69Q52:00087:00697	12775	AG	2	302	326	12
69Q52:00088:00688	12786	AG	2	7	27	10
69Q52:00052:00723	12930	AAG	3	16	46	10
69Q52:00057:00719	12953	AG	2	183	203	10
69Q52:00057:00729	12955	AG	2	291	309	9
69Q52:00061:00708	12964	AG	2	110	128	9
69Q52:00062:00707	12969	AC	2	144	166	11
69Q52:00064:00719	12984	AC	2	99	115	8
69Q52:00066:00727	12997	AG	2	246	286	20
69Q52:00069:00704	13007	AG	2	9	29	10
69Q52:00070:00723	13018	AG	2	27	69	21
69Q52:00081:00740	13099	AAC	3	20	50	10
69Q52:00083:00737	13115	AAT	3	143	158	5
69Q52:00085:00747	13141	AG	2	141	165	12
69Q52:00089:00719	13182	AGC	3	132	147	5
69Q52:00090:00718	13190	CG	2	264	280	8
69Q52:00092:00723	13217	AG	2	188	204	8
69Q52:00096:00703	13258	AG	2	82	104	11
69Q52:00098:00702	13280	AG	2	359	377	9
69Q52:00098:00709	13283	AG	2	162	186	12
69Q52:00067:00757	13345	AG	2	105	123	9
69Q52:00072:00757	13362	AG	2	184	204	10
69Q52:00075:00798	13384	AG	2	342	362	10
69Q52:00076:00785	13391	AG	2	186	206	10
69Q52:00087:00791	13477	AG	2	218	240	11
69Q52:00088:00792	13484	AG	2	123	141	9
69Q52:00090:00796	13506	ACGC	4	75	107	8
69Q52:00092:00775	13520	AG	2	219	239	10
69Q52:00092:00798	13525	ACT	3	97	112	5
69Q52:00098:00784	13589	AG	2	354	370	8
69Q52:00099:00756	13594	AT	2	115	131	8
69Q52:00055:00831	13622	AG	2	171	219	24
69Q52:00057:00834	13637	AGC	3	149	176	9
69Q52:00059:00828	13661	CG	2	17	33	8
69Q52:00061:00813	13681	AG	2	275	299	12
69Q52:00062:00813	13691	AAT	3	241	256	5
69Q52:00062:00828	13694	AAAT	4	63	83	5
69Q52:00064:00848	13715	CG	2	174	190	8
69Q52:00065:00829	13723	AAG	3	193	211	6
69Q52:00066:00811	13730	AACG	4	171	199	7
69Q52:00067:00822	13743	AGG	3	93	111	6
69Q52:00067:00847	13750	AG	2	5	21	8
69Q52:00067:00847	13750	AG	2	141	175	17
69Q52:00070:00841	13784	AGC	3	109	130	7
69Q52:00071:00816	13793	AG	2	234	270	18
69Q52:00071:00844	13801	AGC	3	254	269	5
69Q52:00074:00842	13826	AG	2	166	196	15
69Q52:00075:00837	13837	AGC	3	49	64	5
69Q52:00077:00818	13859	AG	2	119	145	13
69Q52:00082:00809	13920	AG	2	70	88	9
69Q52:00084:00844	13962	AG	2	218	234	8
69Q52:00087:00833	13992	CCG	3	130	145	5
69Q52:00088:00837	14007	AC	2	105	121	8
69Q52:00090:00811	14024	ACG	3	249	267	6
69Q52:00094:00849	14091	AG	2	267	293	13
69Q52:00096:00808	14109	AG	2	362	388	13
69Q52:00097:00847	14126	AG	2	176	226	25
69Q52:00060:00896	14259	AG	2	248	270	11
69Q52:00062:00859	14270	AG	2	104	132	14
69Q52:00063:00859	14274	AGC	3	139	157	6
69Q52:00066:00853	14308	AC	2	89	105	8
69Q52:00066:00878	14314	AG	2	203	223	10
69Q52:00066:00878	14314	AG	2	225	265	20
69Q52:00066:00878	14314	AG	2	267	283	8
69Q52:00068:00871	14332	AG	2	190	230	20
69Q52:00069:00884	14347	AC	2	50	80	15
69Q52:00070:00874	14354	AC	2	292	328	18
69Q52:00072:00870	14377	ACG	3	6	24	6
69Q52:00072:00896	14384	AG	2	112	128	8
69Q52:00073:00856	14387	ACAT	4	128	148	5
69Q52:00073:00888	14396	AG	2	84	126	21
69Q52:00073:00889	14397	AAAC	4	336	356	5
69Q52:00074:00856	14400	AG	2	221	253	16
69Q52:00075:00852	14413	AG	2	258	290	16
69Q52:00075:00869	14417	AT	2	117	137	10
69Q52:00076:00892	14435	AG	2	219	269	25
69Q52:00084:00880	14530	AG	2	199	237	19
69Q52:00084:00888	14531	AGG	3	352	367	5
69Q52:00088:00856	14568	AG	2	242	268	13
69Q52:00091:00882	14605	AG	2	257	295	19
69Q52:00097:00854	14661	AG	2	319	341	11
69Q52:00097:00883	14667	AG	2	273	295	11
69Q52:00098:00885	14681	AG	2	351	373	11
69Q52:00054:00901	14726	AG	2	305	325	10
69Q52:00067:00913	14794	AG	2	160	192	16
69Q52:00077:00901	14841	AG	2	332	368	18
69Q52:00078:00904	14851	AC	2	37	53	8
69Q52:00083:00915	14886	AAAT	4	204	224	5
69Q52:00089:00904	14914	AC	2	158	180	11
69Q52:00091:00933	14940	AG	2	239	273	17
69Q52:00091:00937	14941	AG	2	234	264	15
69Q52:00095:00924	14970	AG	2	313	339	13
69Q52:00053:00975	15011	AG	2	323	373	25
69Q52:00099:00974	15041	AG	2	258	276	9
69Q52:00072:01084	15076	AG	2	309	325	8
69Q52:00096:01099	15100	AG	2	55	71	8
69Q52:00057:01242	15213	AC	2	145	171	13
69Q52:00069:01226	15224	AG	2	230	250	10
69Q52:00075:01235	15227	AG	2	313	329	8
69Q52:00051:01252	15257	AG	2	182	206	12
69Q52:00054:01255	15276	AC	2	342	362	10
69Q52:00060:01263	15332	AAG	3	185	200	5
69Q52:00061:01271	15342	AG	2	321	337	8
69Q52:00062:01251	15351	AG	2	106	122	8
69Q52:00064:01252	15374	AG	2	177	199	11
69Q52:00064:01255	15376	AC	2	191	217	13
69Q52:00064:01257	15377	AG	2	128	150	11
69Q52:00064:01274	15382	AGC	3	235	253	6
69Q52:00065:01287	15394	AG	2	163	215	26
69Q52:00065:01294	15397	AG	2	185	201	8
69Q52:00067:01265	15411	AG	2	163	193	15
69Q52:00068:01261	15419	AAC	3	146	164	6
69Q52:00069:01288	15434	AAG	3	277	292	5
69Q52:00071:01267	15447	AG	2	295	311	8
69Q52:00071:01293	15453	AG	2	92	114	11
69Q52:00075:01280	15480	AAG	3	314	332	6
69Q52:00075:01296	15485	AG	2	184	218	17
69Q52:00078:01292	15498	AG	2	294	320	13
69Q52:00083:01299	15526	AGC	3	141	162	7
69Q52:00084:01294	15527	AG	2	23	39	8
69Q52:00087:01261	15533	AAG	3	230	245	5
69Q52:00087:01261	15533	AGC	3	130	145	5
69Q52:00067:01305	15564	AG	2	145	179	17
69Q52:00080:01320	15617	AG	2	32	52	10
69Q52:00084:01302	15640	AG	2	146	164	9
69Q52:00085:01314	15650	AG	2	1	19	9
69Q52:00086:01317	15657	AG	2	1	21	10
69Q52:00086:01317	15657	AG	2	211	227	8
69Q52:00088:01319	15674	AGC	3	132	153	7
69Q52:00088:01337	15680	AGC	3	270	285	5
69Q52:00090:01318	15690	AG	2	139	157	9
69Q52:00091:01340	15706	AG	2	8	24	8
69Q52:00091:01342	15707	AGC	3	262	295	11
69Q52:00091:01342	15707	AG	2	124	142	9
69Q52:00095:01313	15737	AG	2	289	309	10
69Q52:00083:01361	15783	AGC	3	137	155	6
69Q52:00089:01435	15800	AG	2	88	118	15
69Q52:00097:01472	15827	AC	2	108	124	8
69Q52:00067:01522	15839	AG	2	301	319	9
69Q52:00092:01782	15961	AGC	3	18	36	6
69Q52:00056:01810	15987	AG	2	192	218	13
69Q52:00065:01832	16013	AG	2	253	275	11
69Q52:00069:01834	16028	AG	2	172	194	11
69Q52:00081:01841	16082	ACG	3	307	325	6
69Q52:00084:01830	16091	AGC	3	144	165	7
69Q52:00091:01828	16116	AG	2	241	259	9
69Q52:00081:01961	16164	AAG	3	86	107	7
69Q52:00101:00040	16199	AAG	3	223	238	5
69Q52:00102:00038	16202	AC	2	256	272	8
69Q52:00111:00041	16243	AG	2	176	202	13
69Q52:00131:00031	16308	AT	2	79	95	8
69Q52:00137:00036	16332	AG	2	197	213	8
69Q52:00138:00041	16344	AG	2	339	363	12
69Q52:00139:00036	16348	AT	2	40	58	9
69Q52:00140:00013	16350	AAT	3	296	311	5
69Q52:00148:00012	16397	AGC	3	294	309	5
69Q52:00148:00016	16398	ACAG	4	178	214	9
69Q52:00149:00030	16409	AG	2	183	205	11
69Q52:00100:00063	16414	ATC	3	185	206	7
69Q52:00107:00056	16458	AAAT	4	75	95	5
69Q52:00108:00056	16463	AG	2	142	160	9
69Q52:00123:00091	16540	AG	2	214	244	15
69Q52:00125:00050	16545	AG	2	264	282	9
69Q52:00131:00075	16577	AC	2	119	149	15
69Q52:00134:00091	16588	AT	2	149	169	10
69Q52:00144:00088	16629	AG	2	144	168	12
69Q52:00148:00076	16650	AG	2	45	63	9
69Q52:00100:00136	16665	AG	2	267	297	15
69Q52:00123:00131	16810	ACGC	4	293	313	5
69Q52:00126:00116	16823	AGC	3	230	248	6
69Q52:00132:00119	16862	AG	2	202	222	10
69Q52:00135:00118	16884	AGC	3	211	226	5
69Q52:00138:00123	16900	AG	2	51	75	12
69Q52:00138:00136	16905	AT	2	196	212	8
69Q52:00146:00133	16962	AG	2	168	184	8
69Q52:00147:00105	16967	AG	2	121	137	8
69Q52:00147:00119	16968	AG	2	277	311	17
69Q52:00106:00188	17033	AT	2	61	77	8
69Q52:00107:00164	17036	ACAG	4	190	214	6
69Q52:00112:00163	17068	AG	2	131	149	9
69Q52:00114:00166	17090	AGC	3	204	222	6
69Q52:00116:00168	17110	AG	2	81	101	10
69Q52:00116:00170	17111	AGC	3	230	260	10
69Q52:00125:00150	17180	AGC	3	79	94	5
69Q52:00127:00152	17194	AC	2	256	272	8
69Q52:00127:00160	17197	AAC	3	61	76	5
69Q52:00127:00199	17201	AGC	3	138	159	7
69Q52:00129:00160	17214	AGC	3	40	58	6
69Q52:00130:00199	17226	AG	2	299	315	8
69Q52:00138:00164	17283	AG	2	124	148	12
69Q52:00138:00171	17284	ACAT	4	159	207	12
69Q52:00138:00171	17284	AT	2	141	159	9
69Q52:00138:00171	17284	ATC	3	119	143	8
69Q52:00140:00196	17308	AT	2	153	169	8
69Q52:00142:00153	17318	AG	2	209	237	14
69Q52:00143:00197	17335	ACAT	4	22	42	5
69Q52:00145:00177	17345	AAAC	4	93	117	6
69Q52:00148:00184	17364	AT	2	125	141	8
69Q52:00108:00213	17449	AG	2	251	275	12
69Q52:00109:00225	17462	AG	2	158	174	8
69Q52:00109:00237	17463	AGC	3	109	124	5
69Q52:00110:00245	17474	AG	2	282	308	13
69Q52:00115:00204	17521	AG	2	171	201	15
69Q52:00115:00234	17528	AG	2	287	323	18
69Q52:00115:00240	17530	AG	2	178	194	8
69Q52:00118:00230	17554	AGC	3	223	256	11
69Q52:00119:00242	17563	ATCGC	5	154	179	5
69Q52:00124:00243	17617	AGC	3	185	206	7
69Q52:00128:00223	17651	AC	2	229	247	9
69Q52:00140:00243	17765	AG	2	162	190	14
69Q52:00144:00212	17800	AGG	3	99	114	5
69Q52:00104:00272	17895	AG	2	33	69	18
69Q52:00105:00277	17908	ACC	3	114	129	5
69Q52:00108:00282	17942	AG	2	233	249	8
69Q52:00113:00277	17993	AG	2	0	20	10
69Q52:00114:00275	18009	AG	2	0	24	12
69Q52:00115:00266	18019	AAG	3	34	52	6
69Q52:00116:00268	18032	AG	2	22	40	9
69Q52:00118:00271	18049	AG	2	90	110	10
69Q52:00122:00261	18104	AC	2	111	127	8
69Q52:00126:00264	18146	AG	2	91	107	8
69Q52:00133:00267	18213	AAG	3	81	96	5
69Q52:00133:00271	18214	AC	2	256	272	8
69Q52:00135:00263	18235	AGC	3	142	178	12
69Q52:00137:00297	18269	ATC	3	88	103	5
69Q52:00139:00261	18283	AG	2	222	264	21
69Q52:00142:00281	18318	AG	2	212	236	12
69Q52:00142:00287	18320	AAAT	4	94	118	6
69Q52:00143:00298	18330	AG	2	172	196	12
69Q52:00144:00268	18334	AC	2	317	335	9
69Q52:00144:00282	18338	AAT	3	174	189	5
69Q52:00144:00282	18338	ATC	3	210	225	5
69Q52:00146:00266	18357	AC	2	217	239	11
69Q52:00148:00258	18379	AG	2	34	50	8
69Q52:00149:00266	18387	AAG	3	212	230	6
69Q52:00107:00304	18455	AC	2	204	242	19
69Q52:00111:00305	18506	ATC	3	285	309	8
69Q52:00111:00343	18517	AG	2	139	167	14
69Q52:00112:00321	18523	AGC	3	117	135	6
69Q52:00112:00322	18524	AG	2	173	195	11
69Q52:00112:00330	18527	AG	2	166	198	16
69Q52:00114:00324	18543	AG	2	346	364	9
69Q52:00120:00305	18601	AG	2	309	335	13
69Q52:00125:00314	18652	AG	2	209	239	15
69Q52:00125:00328	18655	AG	2	162	184	11
69Q52:00129:00323	18696	AC	2	108	124	8
69Q52:00130:00338	18721	AG	2	204	236	16
69Q52:00133:00337	18748	AG	2	296	312	8
69Q52:00139:00306	18809	AG	2	175	193	9
69Q52:00141:00303	18831	ACT	3	177	192	5
69Q52:00144:00305	18861	AGC	3	194	212	6
69Q52:00144:00319	18867	AC	2	234	258	12
69Q52:00145:00341	18885	AAT	3	51	66	5
69Q52:00147:00335	18906	AG	2	349	369	10
69Q52:00148:00322	18912	AG	2	128	148	10
69Q52:00148:00322	18912	AG	2	150	168	9
69Q52:00148:00325	18913	AG	2	88	106	9
69Q52:00104:00373	18973	AG	2	344	370	13
69Q52:00105:00363	18988	AG	2	281	299	9
69Q52:00110:00357	19042	AGC	3	21	63	14
69Q52:00110:00358	19043	AG	2	282	300	9
69Q52:00112:00397	19078	AG	2	235	255	10
69Q52:00113:00368	19083	AG	2	180	208	14
69Q52:00113:00393	19090	AG	2	14	32	9
69Q52:00114:00391	19104	AG	2	29	45	8
69Q52:00118:00379	19153	AG	2	215	231	8
69Q52:00119:00351	19158	CCG	3	178	196	6
69Q52:00119:00351	19158	AG	2	347	371	12
69Q52:00121:00385	19190	AG	2	58	74	8
69Q52:00126:00372	19247	AC	2	5	23	9
69Q52:00128:00397	19277	ATC	3	116	137	7
69Q52:00130:00397	19300	CG	2	235	253	9
69Q52:00133:00356	19324	AG	2	260	294	17
69Q52:00134:00360	19338	ACG	3	30	54	8
69Q52:00139:00358	19397	AG	2	79	107	14
69Q52:00139:00361	19398	AG	2	322	344	11
69Q52:00141:00381	19430	AG	2	363	381	9
69Q52:00142:00392	19443	AG	2	270	294	12
69Q52:00144:00356	19456	AG	2	227	247	10
69Q52:00148:00394	19512	AG	2	86	102	8
69Q52:00148:00395	19513	AG	2	29	45	8
69Q52:00149:00399	19534	AGC	3	33	48	5
69Q52:00104:00405	19584	AG	2	244	280	18
69Q52:00104:00417	19587	AGC	3	103	118	5
69Q52:00105:00437	19611	AG	2	64	80	8
69Q52:00105:00437	19611	AG	2	156	184	14
69Q52:00107:00435	19632	AG	2	200	260	30
69Q52:00109:00409	19650	AG	2	41	59	9
69Q52:00109:00425	19653	AC	2	173	191	9
69Q52:00112:00404	19687	AGC	3	11	29	6
69Q52:00116:00442	19738	AC	2	216	236	10
69Q52:00120:00414	19785	AG	2	231	257	13
69Q52:00122:00424	19816	AG	2	235	267	16
69Q52:00122:00442	19821	AC	2	60	80	10
69Q52:00125:00406	19850	AGC	3	272	290	6
69Q52:00128:00441	19903	AG	2	122	156	17
69Q52:00130:00404	19918	AGC	3	105	123	6
69Q52:00135:00440	19987	AG	2	124	142	9
69Q52:00138:00417	20018	AG	2	0	24	12
69Q52:00138:00433	20022	AG	2	219	249	15
69Q52:00138:00435	20023	AG	2	152	172	10
69Q52:00143:00442	20076	AGC	3	237	261	8
69Q52:00145:00444	20103	AC	2	93	127	17
69Q52:00146:00415	20109	AAT	3	147	162	5
69Q52:00102:00484	20193	AC	2	101	129	14
69Q52:00102:00484	20193	AG	2	128	152	12
69Q52:00103:00489	20213	AG	2	322	338	8
69Q52:00104:00452	20216	AGC	3	227	254	9
69Q52:00104:00463	20219	AGC	3	46	64	6
69Q52:00104:00463	20219	AG	2	204	230	13
69Q52:00106:00455	20236	AAG	3	194	215	7
69Q52:00107:00459	20250	AC	2	223	243	10
69Q52:00114:00459	20335	AGC	3	235	265	10
69Q52:00122:00490	20445	AG	2	114	138	12
69Q52:00123:00465	20452	AAT	3	308	323	5
69Q52:00125:00488	20481	AG	2	375	391	8
69Q52:00127:00485	20504	AG	2	6	28	11
69Q52:00127:00489	20505	AGC	3	214	235	7
69Q52:00128:00460	20509	AG	2	243	279	18
69Q52:00128:00494	20522	AG	2	232	302	35
69Q52:00129:00463	20527	AG	2	198	214	8
69Q52:00129:00489	20536	AG	2	225	245	10
69Q52:00131:00466	20557	ATC	3	33	48	5
69Q52:00131:00474	20559	AG	2	227	249	11
69Q52:00131:00483	20562	AT	2	1	17	8
69Q52:00136:00481	20614	AG	2	1	23	11
69Q52:00137:00457	20621	AAC	3	231	249	6
69Q52:00139:00474	20648	AG	2	121	145	12
69Q52:00139:00476	20649	AG	2	352	374	11
69Q52:00140:00481	20667	AG	2	256	274	9
69Q52:00141:00495	20680	AGC	3	281	302	7
69Q52:00143:00454	20700	AG	2	153	171	9
69Q52:00143:00466	20706	AG	2	214	238	12
69Q52:00144:00481	20718	AG	2	18	42	12
69Q52:00149:00461	20773	AG	2	254	290	18
69Q52:00149:00480	20779	AG	2	267	283	8
69Q52:00100:00523	20790	AG	2	311	353	21
69Q52:00102:00522	20807	AG	2	103	133	15
69Q52:00104:00514	20835	AG	2	111	127	8
69Q52:00105:00542	20855	AG	2	357	379	11
69Q52:00106:00511	20861	AGC	3	21	36	5
69Q52:00106:00532	20866	AG	2	195	219	12
69Q52:00107:00537	20882	AG	2	129	159	15
69Q52:00107:00541	20884	AG	2	307	325	9
69Q52:00108:00508	20889	AG	2	2	18	8
69Q52:00109:00537	20907	AG	2	116	134	9
69Q52:00112:00511	20949	AC	2	66	88	11
69Q52:00113:00501	20958	AG	2	184	200	8
69Q52:00117:00536	21019	AGC	3	128	143	5
69Q52:00118:00521	21025	CCG	3	237	255	6
69Q52:00121:00501	21057	AG	2	301	327	13
69Q52:00122:00525	21075	AG	2	265	281	8
69Q52:00125:00546	21117	CCG	3	125	143	6
69Q52:00126:00542	21128	AG	2	334	356	11
69Q52:00127:00523	21134	AC	2	230	246	8
69Q52:00127:00528	21136	AG	2	116	164	24
69Q52:00127:00543	21141	AG	2	135	153	9
69Q52:00129:00513	21155	AG	2	302	320	9
69Q52:00129:00536	21159	AG	2	323	349	13
69Q52:00133:00500	21207	AG	2	252	272	10
69Q52:00133:00525	21216	AG	2	239	255	8
69Q52:00136:00507	21248	AG	2	205	223	9
69Q52:00136:00534	21255	AG	2	253	283	15
69Q52:00137:00526	21270	ACG	3	160	175	5
69Q52:00138:00501	21275	AG	2	172	192	10
69Q52:00140:00505	21305	AG	2	223	253	15
69Q52:00140:00525	21310	AAC	3	305	320	5
69Q52:00143:00524	21354	AGC	3	123	138	5
69Q52:00145:00504	21377	AG	2	24	42	9
69Q52:00148:00515	21415	AG	2	140	170	15
69Q52:00148:00536	21423	AAT	3	40	55	5
69Q52:00149:00509	21431	AG	2	286	326	20
69Q52:00101:00591	21456	AG	2	201	221	10
69Q52:00107:00550	21521	AAT	3	225	243	6
69Q52:00112:00558	21595	AGC	3	266	287	7
69Q52:00119:00565	21685	AG	2	180	204	12
69Q52:00119:00578	21690	AG	2	43	67	12
69Q52:00130:00583	21843	ACAG	4	250	270	5
69Q52:00130:00583	21843	AG	2	270	294	12
69Q52:00133:00554	21871	AG	2	152	176	12
69Q52:00133:00574	21876	AG	2	129	149	10
69Q52:00135:00552	21895	AG	2	13	31	9
69Q52:00135:00590	21906	AAAT	4	133	157	6
69Q52:00136:00563	21913	ACCACT	6	116	164	8
69Q52:00137:00567	21925	AG	2	82	102	10
69Q52:00137:00570	21927	AC	2	180	196	8
69Q52:00137:00581	21930	AGG	3	248	275	9
69Q52:00140:00574	21974	AT	2	0	16	8
69Q52:00141:00588	21988	AG	2	179	197	9
69Q52:00142:00587	21998	AG	2	309	325	8
69Q52:00143:00566	22009	AG	2	173	189	8
69Q52:00143:00572	22011	AG	2	231	249	9
69Q52:00143:00597	22020	AG	2	227	253	13
69Q52:00144:00557	22022	ACAT	4	300	324	6
69Q52:00144:00591	22029	AG	2	127	149	11
69Q52:00145:00599	22042	AG	2	249	279	15
69Q52:00147:00568	22062	AG	2	230	266	18
69Q52:00148:00579	22078	AGC	3	101	119	6
69Q52:00149:00566	22089	AG	2	294	332	19
69Q52:00101:00607	22112	AAC	3	203	218	5
69Q52:00104:00635	22153	AT	2	59	75	8
69Q52:00107:00603	22184	AAC	3	229	244	5
69Q52:00108:00620	22204	AG	2	221	261	20
69Q52:00108:00625	22207	AGC	3	254	269	5
69Q52:00110:00606	22222	AAT	3	173	188	5
69Q52:00110:00618	22225	AGC	3	205	232	9
69Q52:00111:00619	22234	AG	2	221	239	9
69Q52:00113:00644	22270	AAC	3	284	311	9
69Q52:00115:00644	22292	AG	2	214	236	11
69Q52:00128:00613	22436	AG	2	168	188	10
69Q52:00130:00631	22457	ACG	3	278	293	5
69Q52:00131:00608	22464	AG	2	124	142	9
69Q52:00132:00643	22490	AC	2	156	176	10
69Q52:00133:00647	22505	AG	2	238	266	14
69Q52:00135:00611	22524	AG	2	370	386	8
69Q52:00138:00612	22563	AAG	3	176	230	18
69Q52:00138:00612	22563	ATC	3	101	116	5
69Q52:00142:00642	22617	AG	2	150	184	17
69Q52:00146:00607	22663	AG	2	183	207	12
69Q52:00147:00646	22688	AGC	3	152	182	10
69Q52:00149:00609	22704	CCG	3	49	70	7
69Q52:00100:00663	22717	AG	2	238	262	12
69Q52:00101:00683	22739	AG	2	282	306	12
69Q52:00105:00699	22789	AG	2	117	143	13
69Q52:00106:00650	22790	AG	2	240	266	13
69Q52:00106:00651	22791	AC	2	33	57	12
69Q52:00106:00673	22799	AGC	3	80	101	7
69Q52:00107:00657	22808	AC	2	286	308	11
69Q52:00117:00656	22942	AG	2	335	355	10
69Q52:00117:00669	22945	AG	2	213	239	13
69Q52:00119:00667	22969	AG	2	172	198	13
69Q52:00122:00652	23005	AG	2	306	336	15
69Q52:00123:00656	23018	AG	2	183	211	14
69Q52:00123:00687	23028	AAC	3	290	305	5
69Q52:00125:00684	23054	AG	2	242	260	9
69Q52:00126:00694	23073	AGC	3	251	275	8
69Q52:00130:00656	23116	AG	2	324	340	8
69Q52:00132:00685	23153	AT	2	179	201	11
69Q52:00139:00673	23245	AG	2	237	261	12
69Q52:00139:00699	23255	AG	2	148	168	10
69Q52:00141:00690	23276	AG	2	226	244	9
69Q52:00143:00692	23301	AC	2	59	75	8
69Q52:00143:00697	23304	AGC	3	48	66	6
69Q52:00143:00697	23304	AG	2	314	346	16
69Q52:00144:00672	23310	AAC	3	104	119	5
69Q52:00144:00684	23314	ACTC	4	272	308	9
69Q52:00146:00671	23339	AC	2	121	137	8
69Q52:00146:00690	23344	AG	2	316	338	11
69Q52:00147:00698	23359	AG	2	54	78	12
69Q52:00148:00690	23372	ACG	3	177	204	9
69Q52:00148:00698	23373	AGC	3	49	73	8
69Q52:00149:00690	23381	AG	2	175	191	8
69Q52:00101:00749	23405	AG	2	115	153	19
69Q52:00102:00709	23406	AGAGGG	6	117	153	6
69Q52:00105:00709	23440	AG	2	70	90	10
69Q52:00107:00703	23460	AC	2	143	159	8
69Q52:00108:00744	23475	AG	2	295	321	13
69Q52:00110:00726	23504	AG	2	22	52	15
69Q52:00117:00720	23596	AG	2	360	376	8
69Q52:00118:00725	23612	AC	2	164	180	8
69Q52:00118:00749	23620	AG	2	366	400	17
69Q52:00130:00711	23777	AC	2	262	278	8
69Q52:00131:00715	23799	AC	2	50	66	8
69Q52:00135:00733	23853	AGC	3	68	101	11
69Q52:00135:00747	23857	AGC	3	170	197	9
69Q52:00136:00725	23865	CG	2	255	271	8
69Q52:00137:00715	23872	AG	2	150	182	16
69Q52:00138:00723	23890	AG	2	327	361	17
69Q52:00138:00723	23890	AG	2	362	380	9
69Q52:00138:00746	23900	AG	2	145	185	20
69Q52:00139:00735	23913	AGC	3	231	273	14
69Q52:00142:00735	23953	AC	2	284	300	8
69Q52:00143:00735	23967	AG	2	173	207	17
69Q52:00143:00738	23969	AC	2	306	322	8
69Q52:00145:00718	23989	AG	2	345	363	9
69Q52:00146:00723	24006	AG	2	0	16	8
69Q52:00147:00742	24024	AC	2	117	141	12
69Q52:00100:00765	24054	AAT	3	78	96	6
69Q52:00102:00774	24077	AG	2	268	288	10
69Q52:00102:00785	24083	AG	2	276	292	8
69Q52:00105:00797	24124	AGC	3	147	165	6
69Q52:00109:00786	24171	AG	2	194	220	13
69Q52:00111:00783	24189	AG	2	246	270	12
69Q52:00111:00787	24190	AG	2	145	163	9
69Q52:00111:00787	24190	AG	2	171	187	8
69Q52:00112:00777	24201	AG	2	178	204	13
69Q52:00115:00772	24238	AG	2	279	299	10
69Q52:00116:00782	24254	AG	2	8	32	12
69Q52:00117:00797	24267	AG	2	203	237	17
69Q52:00118:00794	24285	AC	2	160	184	12
69Q52:00123:00764	24352	AG	2	146	190	22
69Q52:00123:00770	24354	AAC	3	276	300	8
69Q52:00129:00753	24420	ACG	3	13	34	7
69Q52:00129:00770	24428	AAT	3	20	35	5
69Q52:00130:00798	24453	AGC	3	136	151	5
69Q52:00132:00787	24486	AG	2	169	209	20
69Q52:00137:00775	24543	AGC	3	66	84	6
69Q52:00139:00776	24566	AG	2	286	302	8
69Q52:00142:00757	24605	ATC	3	73	88	5
69Q52:00144:00751	24633	AC	2	213	231	9
69Q52:00145:00785	24661	AG	2	145	161	8
69Q52:00101:00811	24741	AG	2	89	105	8
69Q52:00103:00811	24769	AAGC	4	237	261	6
69Q52:00108:00839	24850	AGC	3	36	57	7
69Q52:00109:00814	24854	AG	2	208	246	19
69Q52:00114:00806	24907	AAAC	4	304	328	6
69Q52:00114:00806	24907	AAAT	4	328	356	7
69Q52:00118:00826	24973	AC	2	160	178	9
69Q52:00119:00810	24986	AG	2	308	324	8
69Q52:00120:00819	25004	AC	2	229	247	9
69Q52:00121:00841	25027	AG	2	110	128	9
69Q52:00122:00829	25037	AC	2	14	32	9
69Q52:00123:00836	25049	CCG	3	155	173	6
69Q52:00123:00845	25054	AC	2	155	171	8
69Q52:00123:00845	25054	AC	2	173	203	15
69Q52:00125:00824	25074	AG	2	156	180	12
69Q52:00128:00836	25123	AC	2	141	169	14
69Q52:00128:00837	25124	AG	2	59	81	11
69Q52:00131:00826	25157	AG	2	122	142	10
69Q52:00132:00809	25168	AGC	3	106	127	7
69Q52:00134:00830	25198	AG	2	170	196	13
69Q52:00135:00810	25209	AG	2	187	211	12
69Q52:00135:00842	25216	AG	2	102	128	13
69Q52:00135:00842	25216	AG	2	215	231	8
69Q52:00136:00842	25230	AG	2	342	358	8
69Q52:00137:00816	25238	AC	2	125	163	19
69Q52:00137:00816	25238	AG	2	216	236	10
69Q52:00137:00819	25239	AC	2	308	330	11
69Q52:00142:00835	25295	AG	2	182	202	10
69Q52:00145:00801	25328	AG	2	194	210	8
69Q52:00145:00806	25330	AG	2	338	364	13
69Q52:00146:00809	25341	AG	2	315	351	18
69Q52:00102:00857	25417	ACG	3	310	328	6
69Q52:00103:00861	25436	AC	2	81	99	9
69Q52:00103:00899	25447	AC	2	141	159	9
69Q52:00113:00876	25593	AGC	3	298	313	5
69Q52:00113:00890	25595	AC	2	180	204	12
69Q52:00114:00866	25603	AG	2	201	229	14
69Q52:00116:00882	25636	AG	2	221	243	11
69Q52:00118:00888	25661	AG	2	131	149	9
69Q52:00120:00892	25684	AG	2	130	166	18
69Q52:00121:00898	25705	AG	2	224	248	12
69Q52:00124:00898	25756	AG	2	106	132	13
69Q52:00125:00869	25761	AG	2	83	103	10
69Q52:00126:00858	25775	AG	2	171	197	13
69Q52:00129:00853	25813	CG	2	243	259	8
69Q52:00136:00872	25905	AG	2	343	377	17
69Q52:00136:00885	25909	AGC	3	197	215	6
69Q52:00139:00851	25930	AG	2	186	208	11
69Q52:00145:00866	26023	AG	2	332	352	10
69Q52:00147:00850	26041	AAT	3	100	118	6
69Q52:00147:00850	26041	AGC	3	293	308	5
69Q52:00149:00870	26066	AG	2	110	136	13
69Q52:00149:00870	26066	AG	2	137	157	10
69Q52:00101:00904	26091	AG	2	104	122	9
69Q52:00101:00905	26092	AT	2	115	135	10
69Q52:00102:00914	26107	AG	2	260	278	9
69Q52:00102:00918	26110	AG	2	160	176	8
69Q52:00102:00946	26115	CG	2	311	329	9
69Q52:00103:00916	26120	AG	2	222	244	11
69Q52:00106:00907	26161	AG	2	129	175	23
69Q52:00106:00914	26164	AG	2	262	284	11
69Q52:00108:00938	26186	AG	2	294	322	14
69Q52:00109:00908	26188	AAT	3	296	311	5
69Q52:00109:00908	26188	AGC	3	56	95	13
69Q52:00110:00905	26198	AC	2	287	315	14
69Q52:00110:00944	26206	AG	2	291	307	8
69Q52:00115:00917	26255	AG	2	145	177	16
69Q52:00118:00919	26292	CG	2	21	37	8
69Q52:00118:00919	26292	AG	2	37	53	8
69Q52:00119:00931	26307	AG	2	334	354	10
69Q52:00119:00931	26307	AG	2	355	375	10
69Q52:00120:00922	26316	AG	2	226	242	8
69Q52:00122:00912	26340	AG	2	163	183	10
69Q52:00122:00923	26342	AG	2	264	286	11
69Q52:00122:00929	26344	AG	2	116	164	24
69Q52:00124:00943	26371	AG	2	259	277	9
69Q52:00127:00903	26393	AG	2	266	294	14
69Q52:00130:00936	26437	AG	2	240	256	8
69Q52:00131:00931	26450	AG	2	109	133	12
69Q52:00132:00943	26466	AAT	3	202	217	5
69Q52:00136:00947	26516	AGC	3	94	121	9
69Q52:00138:00914	26530	AG	2	328	348	10
69Q52:00139:00915	26543	AGC	3	354	381	9
69Q52:00141:00908	26561	AG	2	135	183	24
69Q52:00141:00925	26565	CCG	3	295	310	5
69Q52:00142:00920	26580	ACG	3	181	199	6
69Q52:00142:00920	26580	AG	2	139	161	11
69Q52:00145:00910	26615	AGC	3	310	340	10
69Q52:00145:00926	26621	AAG	3	216	261	15
69Q52:00146:00948	26632	AG	2	265	287	11
69Q52:00149:00934	26669	AAG	3	159	183	8
69Q52:00106:00950	26684	AG	2	0	28	14
69Q52:00112:00963	26705	AT	2	120	136	8
69Q52:00116:00998	26732	AC	2	163	185	11
69Q52:00121:00952	26757	AG	2	168	222	27
69Q52:00126:00965	26793	AG	2	161	187	13
69Q52:00132:00956	26836	AG	2	311	333	11
69Q52:00133:00970	26849	AG	2	304	322	9
69Q52:00135:00969	26867	AG	2	244	276	16
69Q52:00141:00995	26931	AG	2	308	334	13
69Q52:00142:00979	26937	AG	2	315	333	9
69Q52:00143:00990	26953	AG	2	139	165	13
69Q52:00145:00960	26966	AGC	3	265	301	12
69Q52:00149:00965	27007	ACG	3	145	166	7
69Q52:00149:00998	27012	AG	2	123	145	11
69Q52:00116:01036	27038	AAG	3	212	227	5
69Q52:00125:01041	27069	ACCACT	6	26	56	5
69Q52:00126:01026	27070	AG	2	101	121	10
69Q52:00133:01025	27103	AGC	3	275	296	7
69Q52:00134:01000	27108	AG	2	315	345	15
69Q52:00134:01047	27116	AGC	3	184	208	8
69Q52:00141:01007	27153	AG	2	296	324	14
69Q52:00145:01046	27179	AAT	3	1	25	8
69Q52:00148:01033	27199	AG	2	333	361	14
69Q52:00103:01073	27219	AG	2	251	275	12
69Q52:00104:01085	27223	AC	2	82	98	8
69Q52:00106:01065	27230	AG	2	248	290	21
69Q52:00118:01073	27284	AAT	3	310	325	5
69Q52:00140:01082	27359	AGC	3	280	298	6
69Q52:00142:01083	27378	AG	2	160	176	8
69Q52:00142:01083	27378	AG	2	360	380	10
69Q52:00143:01058	27384	AG	2	106	132	13
69Q52:00108:01102	27429	AG	2	37	53	8
69Q52:00116:01102	27446	AG	2	322	352	15
69Q52:00117:01139	27452	AG	2	154	172	9
69Q52:00120:01139	27461	AGC	3	154	187	11
69Q52:00125:01133	27473	AC	2	175	191	8
69Q52:00126:01133	27479	AG	2	124	150	13
69Q52:00127:01126	27480	AG	2	113	139	13
69Q52:00127:01136	27482	AGC	3	68	92	8
69Q52:00127:01136	27482	AGC	3	104	152	16
69Q52:00129:01100	27487	AG	2	166	190	12
69Q52:00130:01144	27496	AC	2	158	182	12
69Q52:00132:01106	27501	AG	2	111	137	13
69Q52:00137:01117	27522	AG	2	136	172	18
69Q52:00118:01152	27579	AG	2	90	114	12
69Q52:00121:01283	27683	AC	2	329	347	9
69Q52:00101:01333	27711	AAG	3	154	169	5
69Q52:00107:01343	27747	AGC	3	111	126	5
69Q52:00112:01342	27770	AG	2	191	233	21
69Q52:00112:01346	27771	AG	2	25	41	8
69Q52:00128:01337	27801	AG	2	188	212	12
69Q52:00102:01351	27831	AG	2	188	240	26
69Q52:00104:01398	27846	AT	2	144	162	9
69Q52:00106:01378	27858	AC	2	116	138	11
69Q52:00114:01386	27916	AG	2	166	186	10
69Q52:00114:01389	27917	AG	2	103	119	8
69Q52:00115:01353	27918	AG	2	109	159	25
69Q52:00121:01374	27986	AG	2	241	277	18
69Q52:00123:01374	28012	AG	2	162	190	14
69Q52:00123:01399	28018	AG	2	271	289	9
69Q52:00124:01363	28020	AG	2	146	190	22
69Q52:00126:01370	28046	AG	2	82	102	10
69Q52:00126:01376	28048	AG	2	165	203	19
69Q52:00127:01363	28055	ACG	3	121	148	9
69Q52:00128:01377	28072	AG	2	312	330	9
69Q52:00132:01399	28112	AAT	3	40	55	5
69Q52:00137:01385	28159	AG	2	322	338	8
69Q52:00145:01397	28203	AC	2	53	71	9
69Q52:00100:01427	28220	AG	2	244	272	14
69Q52:00109:01431	28233	AAT	3	110	128	6
69Q52:00114:01430	28250	CCG	3	6	33	9
69Q52:00126:01436	28311	AG	2	269	291	11
69Q52:00127:01422	28313	AG	2	183	203	10
69Q52:00129:01407	28323	AG	2	357	383	13
69Q52:00129:01418	28325	AG	2	212	256	22
69Q52:00133:01438	28364	AG	2	254	282	14
69Q52:00135:01402	28373	AG	2	200	228	14
69Q52:00138:01412	28401	AG	2	168	192	12
69Q52:00141:01440	28436	AC	2	269	285	8
69Q52:00141:01445	28438	CG	2	248	264	8
69Q52:00142:01408	28443	AG	2	272	288	8
69Q52:00145:01412	28476	AG	2	128	190	31
69Q52:00147:01420	28496	AG	2	99	115	8
69Q52:00149:01414	28519	ACAG	4	115	135	5
69Q52:00106:01473	28545	AG	2	235	255	10
69Q52:00113:01482	28565	AC	2	119	145	13
69Q52:00114:01489	28570	AG	2	148	170	11
69Q52:00120:01485	28592	AG	2	241	259	9
69Q52:00121:01477	28598	ACT	3	161	179	6
69Q52:00123:01484	28614	AGC	3	207	225	6
69Q52:00125:01458	28623	AG	2	291	315	12
69Q52:00126:01480	28632	AGC	3	1	16	5
69Q52:00129:01467	28644	AG	2	354	370	8
69Q52:00140:01460	28679	ATC	3	78	108	10
69Q52:00140:01485	28682	ATC	3	205	238	11
69Q52:00123:01504	28756	AG	2	286	308	11
69Q52:00128:01532	28776	AGC	3	237	258	7
69Q52:00135:01514	28798	AG	2	368	384	8
69Q52:00135:01515	28799	AG	2	287	321	17
69Q52:00141:01527	28813	AG	2	188	208	10
69Q52:00108:01648	28836	AG	2	83	105	11
69Q52:00136:01624	28841	AG	2	44	68	12
69Q52:00132:01757	28874	AG	2	144	166	11
69Q52:00115:01839	28896	AG	2	25	51	13
69Q52:00118:01850	28904	ATC	3	2	50	16
69Q52:00132:01877	28910	AG	2	180	210	15
69Q52:00141:01994	28916	AG	2	124	152	14
69Q52:00116:02005	28960	AT	2	241	261	10
69Q52:00127:02040	29000	AGC	3	273	300	9
69Q52:00126:02078	29101	AAC	3	19	34	5
69Q52:00134:02085	29121	AG	2	298	316	9
69Q52:00142:02061	29141	AG	2	127	157	15
69Q52:00145:02066	29148	AG	2	259	277	9
69Q52:00147:02077	29155	AG	2	196	212	8
69Q52:00137:02102	29159	ACGC	4	196	216	5
69Q52:00148:02122	29177	AG	2	272	296	12
69Q52:00154:00035	29264	AG	2	273	301	14
69Q52:00158:00014	29300	AG	2	191	223	16
69Q52:00159:00019	29309	AG	2	156	184	14
69Q52:00167:00026	29399	AAT	3	156	171	5
69Q52:00167:00046	29408	AC	2	256	272	8
69Q52:00169:00011	29424	AG	2	137	161	12
69Q52:00169:00021	29427	AG	2	221	239	9
69Q52:00170:00015	29440	AG	2	154	172	9
69Q52:00170:00041	29447	AG	2	201	255	27
69Q52:00171:00037	29456	AG	2	299	321	11
69Q52:00171:00044	29457	AC	2	158	220	31
69Q52:00172:00015	29460	AG	2	135	151	8
69Q52:00175:00034	29507	AG	2	280	306	13
69Q52:00177:00027	29530	AG	2	323	351	14
69Q52:00181:00013	29578	AG	2	129	155	13
69Q52:00182:00027	29592	AT	2	50	68	9
69Q52:00182:00027	29592	AG	2	69	95	13
69Q52:00183:00010	29605	AGC	3	71	86	5
69Q52:00183:00010	29605	AGC	3	95	125	10
69Q52:00183:00040	29616	AG	2	333	365	16
69Q52:00183:00045	29618	ACG	3	332	350	6
69Q52:00189:00048	29695	AGC	3	104	122	6
69Q52:00190:00018	29697	AG	2	162	178	8
69Q52:00195:00032	29769	AG	2	296	320	12
69Q52:00198:00027	29804	AG	2	211	229	9
69Q52:00198:00041	29811	AGC	3	150	165	5
69Q52:00199:00034	29819	AG	2	102	118	8
69Q52:00154:00065	29868	AC	2	255	283	14
69Q52:00156:00081	29898	AG	2	95	125	15
69Q52:00157:00058	29903	AG	2	204	222	9
69Q52:00161:00074	29950	AG	2	170	194	12
69Q52:00161:00094	29952	AC	2	139	161	11
69Q52:00171:00057	30068	AGC	3	239	254	5
69Q52:00171:00082	30074	AAG	3	5	23	6
69Q52:00172:00059	30084	AG	2	68	84	8
69Q52:00174:00083	30125	AG	2	324	350	13
69Q52:00174:00091	30128	AG	2	61	87	13
69Q52:00175:00059	30135	ACTC	4	93	113	5
69Q52:00175:00079	30140	AG	2	180	214	17
69Q52:00176:00095	30159	AG	2	201	217	8
69Q52:00176:00095	30159	AG	2	226	244	9
69Q52:00179:00091	30191	AG	2	225	243	9
69Q52:00180:00074	30197	AC	2	123	141	9
69Q52:00183:00058	30247	AAT	3	25	43	6
69Q52:00183:00093	30263	AG	2	297	331	17
69Q52:00186:00076	30300	AGC	3	12	27	5
69Q52:00186:00078	30301	AG	2	42	58	8
69Q52:00192:00079	30392	AGCC	4	22	42	5
69Q52:00194:00056	30413	AG	2	116	154	19
69Q52:00194:00081	30422	AG	2	152	168	8
69Q52:00196:00064	30455	AAG	3	212	230	6
69Q52:00196:00064	30455	AG	2	185	203	9
69Q52:00197:00087	30475	AC	2	205	225	10
69Q52:00198:00076	30490	AG	2	132	162	15
69Q52:00150:00136	30519	AGC	3	16	37	7
69Q52:00151:00149	30528	AC	2	126	144	9
69Q52:00152:00119	30532	AC	2	192	222	15
69Q52:00154:00149	30552	AG	2	15	35	10
69Q52:00159:00139	30589	AG	2	205	237	16
69Q52:00163:00107	30619	AG	2	308	334	13
69Q52:00164:00130	30631	CG	2	17	35	9
69Q52:00164:00146	30635	AG	2	129	145	8
69Q52:00164:00146	30635	AG	2	153	171	9
69Q52:00165:00136	30641	AGC	3	214	238	8
69Q52:00166:00133	30650	AG	2	369	397	14
69Q52:00167:00139	30662	AAG	3	20	38	6
69Q52:00172:00128	30705	AGC	3	151	166	5
69Q52:00174:00100	30716	AGC	3	234	264	10
69Q52:00175:00115	30726	AC	2	186	220	17
69Q52:00176:00118	30738	ACG	3	80	98	6
69Q52:00184:00142	30807	AC	2	136	166	15
69Q52:00185:00101	30809	AAT	3	172	187	5
69Q52:00186:00117	30820	ACT	3	2	23	7
69Q52:00186:00117	30820	ACT	3	35	74	13
69Q52:00187:00118	30827	AG	2	150	176	13
69Q52:00188:00108	30839	AG	2	52	70	9
69Q52:00190:00131	30864	AG	2	133	153	10
69Q52:00197:00144	30944	AGC	3	80	101	7
69Q52:00198:00104	30946	AG	2	216	238	11
69Q52:00151:00155	30969	AAT	3	237	252	5
69Q52:00151:00171	30974	ACT	3	109	124	5
69Q52:00151:00174	30975	AG	2	25	45	10
69Q52:00152:00198	30992	AT	2	208	226	9
69Q52:00156:00175	31021	AGC	3	106	124	6
69Q52:00156:00175	31021	AG	2	216	236	10
69Q52:00157:00166	31028	AGC	3	111	135	8
69Q52:00158:00156	31037	AGG	3	230	251	7
69Q52:00159:00152	31046	AGC	3	121	136	5
69Q52:00164:00164	31093	AC	2	161	181	10
69Q52:00166:00199	31116	ACG	3	253	271	6
69Q52:00170:00161	31150	AG	2	263	285	11
69Q52:00170:00166	31152	AG	2	167	203	18
69Q52:00170:00173	31155	AG	2	221	245	12
69Q52:00170:00194	31159	AG	2	321	363	21
69Q52:00177:00156	31208	AG	2	184	222	19
69Q52:00178:00193	31224	AG	2	16	36	10
69Q52:00181:00177	31249	ATC	3	66	87	7
69Q52:00183:00150	31263	AC	2	181	203	11
69Q52:00185:00160	31278	AG	2	0	16	8
69Q52:00188:00192	31306	AG	2	158	178	10
69Q52:00189:00163	31310	AGC	3	280	310	10
69Q52:00197:00166	31390	AAT	3	38	62	8
69Q52:00157:00216	31483	AG	2	79	103	12
69Q52:00158:00220	31491	AG	2	164	184	10
69Q52:00164:00246	31571	AG	2	198	218	10
69Q52:00166:00201	31583	AG	2	156	174	9
69Q52:00167:00220	31595	AC	2	113	131	9
69Q52:00168:00213	31602	AAG	3	2	20	6
69Q52:00169:00201	31608	AAG	3	212	227	5
69Q52:00169:00201	31608	AG	2	184	214	15
69Q52:00172:00238	31649	AG	2	186	212	13
69Q52:00174:00204	31664	AT	2	282	300	9
69Q52:00175:00218	31676	AAT	3	95	110	5
69Q52:00176:00247	31691	AC	2	133	175	21
69Q52:00177:00228	31700	AC	2	4	26	11
69Q52:00178:00225	31710	AC	2	253	269	8
69Q52:00179:00222	31722	AGC	3	204	219	5
69Q52:00184:00234	31776	AG	2	247	265	9
69Q52:00190:00214	31835	AC	2	38	56	9
69Q52:00190:00224	31838	AAG	3	306	321	5
69Q52:00191:00222	31847	AC	2	377	397	10
69Q52:00199:00232	31929	AG	2	152	176	12
69Q52:00151:00275	31949	AG	2	199	221	11
69Q52:00154:00269	31983	AG	2	24	52	14
69Q52:00154:00278	31985	AG	2	170	208	19
69Q52:00157:00252	32009	AGC	3	137	179	14
69Q52:00160:00263	32040	ACG	3	2	17	5
69Q52:00160:00284	32046	AG	2	85	101	8
69Q52:00161:00264	32054	AC	2	197	215	9
69Q52:00165:00287	32105	AC	2	62	80	9
69Q52:00165:00297	32107	AGC	3	6	24	6
69Q52:00168:00269	32126	CG	2	320	336	8
69Q52:00171:00269	32161	AG	2	151	193	21
69Q52:00173:00298	32185	AAG	3	190	208	6
69Q52:00177:00275	32227	AG	2	65	83	9
69Q52:00178:00273	32243	ATC	3	137	152	5
69Q52:00179:00282	32258	ATC	3	192	207	5
69Q52:00181:00262	32274	AAAG	4	280	300	5
69Q52:00181:00262	32274	AG	2	241	273	16
69Q52:00188:00260	32359	AG	2	62	78	8
69Q52:00188:00298	32370	AGC	3	92	116	8
69Q52:00190:00280	32391	AG	2	148	170	11
69Q52:00191:00291	32402	AC	2	85	101	8
69Q52:00199:00274	32475	AG	2	26	42	8
69Q52:00150:00318	32481	AGAT	4	108	128	5
69Q52:00150:00346	32486	AG	2	301	327	13
69Q52:00151:00304	32490	AAT	3	83	98	5
69Q52:00152:00308	32499	AG	2	324	340	8
69Q52:00152:00318	32501	AGC	3	153	168	5
69Q52:00153:00315	32510	AG	2	183	203	10
69Q52:00156:00323	32538	AG	2	154	176	11
69Q52:00156:00330	32541	AAG	3	26	41	5
69Q52:00156:00346	32544	AC	2	355	371	8
69Q52:00158:00330	32568	AG	2	218	254	18
69Q52:00159:00301	32572	AG	2	315	335	10
69Q52:00159:00301	32572	AG	2	362	386	12
69Q52:00159:00302	32573	AG	2	139	159	10
69Q52:00162:00348	32628	AG	2	317	345	14
69Q52:00164:00332	32649	AG	2	72	88	8
69Q52:00170:00348	32720	AG	2	5	21	8
69Q52:00175:00334	32771	AG	2	357	381	12
69Q52:00178:00313	32804	AG	2	140	156	8
69Q52:00178:00315	32805	AG	2	305	323	9
69Q52:00182:00303	32841	AT	2	218	236	9
69Q52:00184:00345	32874	AG	2	275	303	14
69Q52:00190:00322	32945	AG	2	90	108	9
69Q52:00192:00301	32965	AG	2	151	173	11
69Q52:00192:00303	32966	AC	2	42	60	9
69Q52:00192:00303	32966	AG	2	279	295	8
69Q52:00192:00309	32967	AG	2	220	236	8
69Q52:00193:00318	32979	AG	2	205	221	8
69Q52:00194:00309	32993	AGC	3	267	288	7
69Q52:00195:00316	33009	AG	2	186	206	10
69Q52:00199:00315	33043	AC	2	250	272	11
69Q52:00150:00381	33058	AC	2	124	146	11
69Q52:00150:00381	33058	AG	2	38	58	10
69Q52:00152:00360	33079	AG	2	29	45	8
69Q52:00152:00366	33080	AGC	3	10	28	6
69Q52:00154:00350	33094	AG	2	214	232	9
69Q52:00155:00366	33108	AG	2	148	164	8
69Q52:00161:00397	33185	AG	2	164	190	13
69Q52:00165:00381	33225	AG	2	114	158	22
69Q52:00166:00387	33241	AG	2	298	332	17
69Q52:00169:00369	33270	AAG	3	43	67	8
69Q52:00169:00369	33270	AG	2	109	125	8
69Q52:00176:00364	33354	AG	2	253	295	21
69Q52:00176:00364	33354	AG	2	298	324	13
69Q52:00185:00396	33455	AAC	3	33	54	7
69Q52:00185:00396	33455	AAC	3	60	75	5
69Q52:00185:00396	33455	AAC	3	93	108	5
69Q52:00185:00396	33455	AAC	3	117	144	9
69Q52:00188:00364	33486	AG	2	46	64	9
69Q52:00191:00383	33531	AG	2	63	81	9
69Q52:00191:00392	33532	AG	2	100	134	17
69Q52:00192:00372	33541	AG	2	145	169	12
69Q52:00193:00388	33558	AC	2	145	175	15
69Q52:00195:00364	33573	AG	2	194	218	12
69Q52:00196:00355	33579	AG	2	25	51	13
69Q52:00196:00380	33587	AG	2	63	81	9
69Q52:00197:00381	33599	AC	2	10	32	11
69Q52:00150:00412	33632	AG	2	212	230	9
69Q52:00155:00402	33683	AG	2	47	81	17
69Q52:00155:00406	33684	AG	2	133	167	17
69Q52:00157:00406	33710	AG	2	300	326	13
69Q52:00161:00441	33777	AGC	3	33	48	5
69Q52:00166:00420	33838	ACG	3	205	220	5
69Q52:00176:00406	33955	AG	2	337	377	20
69Q52:00176:00434	33958	AG	2	226	242	8
69Q52:00178:00429	33981	AAC	3	34	55	7
69Q52:00180:00422	34003	AG	2	194	232	19
69Q52:00180:00427	34007	AG	2	114	132	9
69Q52:00180:00427	34007	AG	2	144	162	9
69Q52:00183:00442	34051	ACG	3	235	253	6
69Q52:00192:00419	34160	AG	2	256	308	26
69Q52:00194:00402	34178	AG	2	241	269	14
69Q52:00195:00430	34199	AG	2	279	295	8
69Q52:00196:00424	34210	AGC	3	26	50	8
69Q52:00199:00438	34257	AC	2	155	173	9
69Q52:00150:00461	34264	CCG	3	169	187	6
69Q52:00153:00462	34300	AG	2	137	161	12
69Q52:00153:00491	34309	AG	2	128	154	13
69Q52:00154:00472	34320	AG	2	98	114	8
69Q52:00154:00482	34323	AG	2	159	195	18
69Q52:00154:00482	34323	AG	2	280	304	12
69Q52:00156:00490	34348	AG	2	316	332	8
69Q52:00157:00464	34354	AAAT	4	86	106	5
69Q52:00159:00480	34380	AG	2	229	253	12
69Q52:00161:00463	34402	AG	2	219	237	9
69Q52:00169:00450	34503	AG	2	55	71	8
69Q52:00177:00496	34600	AG	2	135	155	10
69Q52:00179:00468	34618	AGC	3	40	64	8
69Q52:00179:00485	34621	AG	2	194	218	12
69Q52:00181:00453	34638	AG	2	236	270	17
69Q52:00182:00466	34660	CG	2	223	241	9
69Q52:00183:00497	34679	CCG	3	132	150	6
69Q52:00186:00469	34716	AG	2	100	116	8
69Q52:00187:00494	34734	AG	2	31	51	10
69Q52:00189:00457	34751	AGC	3	262	283	7
69Q52:00190:00481	34769	AG	2	241	283	21
69Q52:00190:00486	34771	AAC	3	354	372	6
69Q52:00193:00498	34823	AG	2	177	203	13
69Q52:00194:00476	34827	AG	2	8	24	8
69Q52:00195:00483	34842	AG	2	356	372	8
69Q52:00195:00499	34846	AG	2	168	196	14
69Q52:00196:00483	34857	ATC	3	135	165	10
69Q52:00197:00457	34864	AG	2	349	367	9
69Q52:00198:00470	34882	AG	2	169	229	30
69Q52:00152:00518	34934	AG	2	147	173	13
69Q52:00155:00512	34973	AG	2	286	304	9
69Q52:00156:00538	34990	AG	2	371	387	8
69Q52:00157:00540	35003	AG	2	319	335	8
69Q52:00158:00508	35009	AG	2	262	284	11
69Q52:00159:00501	35023	AG	2	374	390	8
69Q52:00159:00506	35026	AG	2	317	335	9
69Q52:00161:00544	35052	AT	2	227	243	8
69Q52:00162:00524	35054	AG	2	185	215	15
69Q52:00163:00526	35066	AG	2	378	398	10
69Q52:00169:00519	35148	AG	2	113	159	23
69Q52:00170:00509	35160	AC	2	207	235	14
69Q52:00170:00549	35173	AAC	3	226	244	6
69Q52:00176:00513	35230	AG	2	29	45	8
69Q52:00178:00521	35254	AG	2	127	161	17
69Q52:00179:00538	35267	ACC	3	210	231	7
69Q52:00179:00538	35267	AAC	3	229	271	14
69Q52:00180:00524	35278	AG	2	185	209	12
69Q52:00185:00503	35343	AGC	3	324	357	11
69Q52:00189:00520	35394	AG	2	168	190	11
69Q52:00190:00524	35413	AAG	3	348	369	7
69Q52:00190:00524	35413	ACG	3	70	88	6
69Q52:00190:00536	35416	AC	2	229	253	12
69Q52:00190:00536	35416	AG	2	202	230	14
69Q52:00192:00506	35433	AG	2	308	340	16
69Q52:00192:00526	35436	AG	2	293	315	11
69Q52:00193:00509	35444	AGC	3	50	68	6
69Q52:00193:00539	35457	AC	2	180	196	8
69Q52:00196:00523	35483	ACGCG	5	59	89	6
69Q52:00196:00524	35484	AG	2	303	319	8
69Q52:00198:00540	35513	AAT	3	179	194	5
69Q52:00198:00544	35516	AG	2	138	170	16
69Q52:00150:00577	35544	AG	2	211	237	13
69Q52:00153:00568	35579	AG	2	41	57	8
69Q52:00156:00575	35620	AG	2	150	184	17
69Q52:00157:00589	35635	AAG	3	56	71	5
69Q52:00159:00569	35652	AG	2	203	241	19
69Q52:00160:00566	35669	AAG	3	121	139	6
69Q52:00160:00566	35669	AAG	3	143	158	5
69Q52:00165:00585	35728	AG	2	198	260	31
69Q52:00167:00598	35757	AG	2	225	249	12
69Q52:00169:00583	35789	AG	2	160	180	10
69Q52:00170:00575	35799	AG	2	153	177	12
69Q52:00170:00590	35803	AG	2	42	66	12
69Q52:00175:00580	35869	AGC	3	96	117	7
69Q52:00177:00554	35892	AG	2	3	43	20
69Q52:00178:00569	35903	AG	2	219	267	24
69Q52:00178:00596	35908	AG	2	211	239	14
69Q52:00181:00586	35938	AG	2	232	252	10
69Q52:00182:00568	35947	AG	2	208	244	18
69Q52:00184:00559	35966	ACG	3	267	288	7
69Q52:00184:00589	35973	AG	2	99	119	10
69Q52:00185:00550	35976	AG	2	152	190	19
69Q52:00195:00568	36102	AG	2	256	284	14
69Q52:00197:00583	36133	AG	2	173	203	15
69Q52:00198:00567	36142	AAG	3	310	325	5
69Q52:00151:00611	36180	AG	2	353	379	13
69Q52:00152:00648	36204	AGC	3	290	305	5
69Q52:00153:00614	36209	AG	2	286	304	9
69Q52:00159:00619	36294	AG	2	279	299	10
69Q52:00160:00627	36306	AG	2	300	318	9
69Q52:00161:00643	36325	AG	2	29	47	9
69Q52:00163:00633	36342	AAG	3	232	247	5
69Q52:00163:00648	36347	AG	2	192	222	15
69Q52:00168:00627	36408	AG	2	327	361	17
69Q52:00170:00605	36427	AG	2	151	175	12
69Q52:00175:00618	36494	AG	2	344	376	16
69Q52:00178:00609	36524	AG	2	349	365	8
69Q52:00179:00633	36542	AG	2	225	243	9
69Q52:00181:00626	36569	AG	2	28	46	9
69Q52:00181:00640	36572	AGC	3	201	222	7
69Q52:00183:00603	36586	AAGC	4	38	58	5
69Q52:00185:00605	36616	AG	2	14	36	11
69Q52:00187:00644	36651	AG	2	148	182	17
69Q52:00188:00623	36661	AG	2	142	186	22
69Q52:00191:00629	36699	AG	2	302	322	10
69Q52:00194:00602	36734	AG	2	57	73	8
69Q52:00195:00605	36746	AG	2	167	193	13
69Q52:00196:00610	36761	AC	2	49	65	8
69Q52:00157:00689	36916	AGC	3	75	93	6
69Q52:00157:00689	36916	AG	2	164	188	12
69Q52:00158:00657	36923	AC	2	216	242	13
69Q52:00158:00658	36924	ATC	3	126	144	6
69Q52:00159:00658	36943	AG	2	318	342	12
69Q52:00160:00657	36951	AAT	3	97	112	5
69Q52:00161:00681	36975	CCG	3	283	307	8
69Q52:00162:00669	36983	AG	2	243	263	10
69Q52:00164:00652	37010	AAG	3	129	144	5
69Q52:00165:00689	37032	AG	2	338	368	15
69Q52:00169:00698	37097	AG	2	183	217	17
69Q52:00172:00697	37126	AG	2	54	72	9
69Q52:00173:00672	37132	AAT	3	61	76	5
69Q52:00173:00681	37136	AG	2	118	138	10
69Q52:00173:00681	37136	AGAT	4	146	170	6
69Q52:00175:00671	37162	AG	2	120	142	11
69Q52:00176:00667	37178	AG	2	261	303	21
69Q52:00176:00669	37180	AAT	3	362	377	5
69Q52:00177:00686	37198	AG	2	233	253	10
69Q52:00182:00660	37259	AG	2	86	128	21
69Q52:00183:00667	37269	AG	2	293	317	12
69Q52:00183:00688	37274	AGC	3	172	187	5
69Q52:00184:00662	37277	AG	2	295	313	9
69Q52:00184:00665	37278	CCG	3	240	258	6
69Q52:00186:00681	37309	AG	2	297	321	12
69Q52:00188:00678	37334	AG	2	114	130	8
69Q52:00191:00665	37370	AG	2	232	250	9
69Q52:00193:00662	37403	AG	2	163	195	16
69Q52:00193:00685	37411	AG	2	158	178	10
69Q52:00196:00686	37457	AG	2	1	19	9
69Q52:00198:00659	37474	AG	2	200	224	12
69Q52:00199:00662	37489	AG	2	117	137	10
69Q52:00199:00684	37496	AG	2	76	92	8
69Q52:00150:00734	37508	AG	2	305	321	8
69Q52:00150:00734	37508	AG	2	322	346	12
69Q52:00151:00714	37517	AG	2	54	72	9
69Q52:00152:00717	37529	AGC	3	312	327	5
69Q52:00152:00744	37538	AGC	3	109	130	7
69Q52:00154:00702	37558	AC	2	174	198	12
69Q52:00156:00741	37599	AG	2	303	333	15
69Q52:00157:00748	37616	AG	2	0	30	15
69Q52:00158:00729	37625	AC	2	132	156	12
69Q52:00158:00735	37628	AGC	3	205	220	5
69Q52:00158:00741	37630	AG	2	267	283	8
69Q52:00162:00742	37685	AAAC	4	228	252	6
69Q52:00165:00701	37721	AG	2	33	57	12
69Q52:00166:00708	37737	AC	2	263	293	15
69Q52:00166:00727	37744	AG	2	126	142	8
69Q52:00167:00716	37754	AG	2	211	241	15
69Q52:00168:00735	37775	AG	2	236	254	9
69Q52:00169:00708	37782	ACG	3	344	371	9
69Q52:00172:00718	37833	AG	2	142	158	8
69Q52:00173:00741	37851	AG	2	303	327	12
69Q52:00173:00746	37853	AG	2	97	113	8
69Q52:00174:00708	37856	AG	2	194	226	16
69Q52:00174:00728	37862	AG	2	0	16	8
69Q52:00174:00745	37868	AG	2	0	26	13
69Q52:00176:00744	37898	AG	2	352	374	11
69Q52:00177:00705	37900	ATC	3	52	70	6
69Q52:00177:00716	37902	AG	2	160	184	12
69Q52:00179:00712	37928	AG	2	127	165	19
69Q52:00184:00747	37995	AG	2	54	78	12
69Q52:00185:00739	38005	AG	2	171	201	15
69Q52:00187:00719	38022	AAG	3	151	169	6
69Q52:00187:00734	38030	AG	2	137	157	10
69Q52:00189:00741	38057	AG	2	290	314	12
69Q52:00189:00744	38059	AG	2	280	310	15
69Q52:00192:00717	38092	AAC	3	65	98	11
69Q52:00193:00746	38107	AG	2	261	279	9
69Q52:00195:00743	38125	AG	2	194	214	10
69Q52:00197:00740	38146	AC	2	7	27	10
69Q52:00198:00728	38157	AC	2	198	224	13
69Q52:00199:00747	38178	AG	2	68	94	13
69Q52:00150:00758	38183	AG	2	1	21	10
69Q52:00151:00773	38200	AGC	3	260	290	10
69Q52:00152:00789	38217	AG	2	278	300	11
69Q52:00154:00751	38238	AC	2	247	267	10
69Q52:00154:00759	38242	AG	2	155	171	8
69Q52:00155:00753	38254	AAC	3	10	49	13
69Q52:00156:00757	38269	ATC	3	122	137	5
69Q52:00158:00776	38296	AG	2	241	273	16
69Q52:00159:00766	38309	AG	2	308	336	14
69Q52:00161:00797	38348	AGC	3	276	297	7
69Q52:00163:00752	38364	AG	2	34	50	8
69Q52:00163:00752	38364	AG	2	92	108	8
69Q52:00164:00756	38374	AG	2	181	225	22
69Q52:00169:00755	38433	AG	2	162	186	12
69Q52:00169:00757	38435	AC	2	180	202	11
69Q52:00171:00752	38463	AAT	3	360	375	5
69Q52:00171:00773	38471	CCG	3	242	257	5
69Q52:00173:00761	38490	AC	2	45	63	9
69Q52:00177:00758	38542	ACGCG	5	67	97	6
69Q52:00179:00759	38568	AG	2	218	240	11
69Q52:00181:00792	38607	AG	2	0	30	15
69Q52:00183:00789	38636	AC	2	115	137	11
69Q52:00184:00762	38643	AC	2	276	292	8
69Q52:00187:00750	38680	AG	2	123	141	9
69Q52:00190:00766	38709	AGC	3	6	30	8
69Q52:00191:00760	38721	AG	2	19	49	15
69Q52:00193:00761	38747	AG	2	121	153	16
69Q52:00194:00796	38767	AGC	3	239	254	5
69Q52:00195:00791	38782	AC	2	206	232	13
69Q52:00197:00778	38803	AG	2	165	181	8
69Q52:00199:00787	38833	AG	2	326	348	11
69Q52:00154:00807	38887	ACT	3	281	299	6
69Q52:00154:00807	38887	ACT	3	302	320	6
69Q52:00154:00807	38887	ACT	3	323	341	6
69Q52:00154:00807	38887	ACT	3	344	362	6
69Q52:00155:00806	38896	AG	2	179	197	9
69Q52:00161:00832	38991	AC	2	213	229	8
69Q52:00161:00832	38991	AC	2	255	279	12
69Q52:00161:00832	38991	ACGC	4	229	249	5
69Q52:00164:00845	39030	AG	2	34	64	15
69Q52:00171:00807	39122	CCG	3	272	287	5
69Q52:00172:00845	39143	AG	2	206	222	8
69Q52:00172:00845	39143	AG	2	225	247	11
69Q52:00173:00806	39145	AG	2	231	265	17
69Q52:00175:00802	39165	AGC	3	198	246	16
69Q52:00176:00824	39187	AC	2	34	52	9
69Q52:00178:00810	39212	AAC	3	365	380	5
69Q52:00180:00830	39254	AGC	3	137	152	5
69Q52:00180:00830	39254	AG	2	157	181	12
69Q52:00183:00806	39290	AG	2	330	360	15
69Q52:00184:00819	39314	AG	2	287	303	8
69Q52:00185:00824	39327	AC	2	150	180	15
69Q52:00185:00835	39331	AC	2	291	311	10
69Q52:00185:00839	39332	ATC	3	2	23	7
69Q52:00187:00820	39355	AG	2	44	62	9
69Q52:00187:00831	39357	AG	2	193	215	11
69Q52:00188:00812	39364	AG	2	148	170	11
69Q52:00188:00843	39371	AGC	3	258	279	7
69Q52:00190:00827	39387	AG	2	126	160	17
69Q52:00192:00814	39405	AG	2	156	172	8
69Q52:00196:00805	39449	AC	2	10	44	17
69Q52:00196:00832	39455	AG	2	365	381	8
69Q52:00198:00804	39470	AAC	3	250	265	5
69Q52:00199:00810	39479	AG	2	340	364	12
69Q52:00151:00896	39511	AG	2	115	153	19
69Q52:00153:00891	39532	AG	2	181	201	10
69Q52:00154:00883	39549	AG	2	15	31	8
69Q52:00154:00892	39552	AG	2	167	197	15
69Q52:00154:00892	39552	AG	2	198	214	8
69Q52:00155:00883	39558	AG	2	233	261	14
69Q52:00155:00887	39561	AG	2	102	122	10
69Q52:00156:00891	39575	AG	2	188	204	8
69Q52:00158:00858	39595	AG	2	102	120	9
69Q52:00161:00896	39641	AGC	3	103	130	9
69Q52:00162:00852	39642	AG	2	221	251	15
69Q52:00162:00858	39643	AG	2	186	208	11
69Q52:00162:00891	39653	AC	2	86	102	8
69Q52:00163:00894	39662	AG	2	5	31	13
69Q52:00164:00876	39671	AG	2	278	296	9
69Q52:00166:00874	39693	AC	2	256	274	9
69Q52:00166:00874	39693	AG	2	330	348	9
69Q52:00167:00854	39705	AAT	3	149	164	5
69Q52:00167:00854	39705	AG	2	317	345	14
69Q52:00167:00893	39721	AG	2	204	220	8
69Q52:00169:00854	39740	AG	2	203	235	16
69Q52:00170:00867	39759	AG	2	362	380	9
69Q52:00170:00894	39769	AG	2	156	172	8
69Q52:00172:00897	39800	AG	2	130	156	13
69Q52:00173:00865	39805	AG	2	338	380	21
69Q52:00173:00867	39806	AG	2	92	110	9
69Q52:00173:00869	39808	AAT	3	150	165	5
69Q52:00173:00889	39812	AG	2	197	213	8
69Q52:00174:00872	39821	AC	2	249	279	15
69Q52:00175:00873	39833	AG	2	339	361	11
69Q52:00175:00889	39837	AG	2	335	371	18
69Q52:00177:00899	39870	AGC	3	52	70	6
69Q52:00178:00878	39883	ACT	3	335	350	5
69Q52:00178:00886	39885	AG	2	99	125	13
69Q52:00179:00857	39895	AG	2	166	190	12
69Q52:00181:00878	39931	AG	2	157	175	9
69Q52:00183:00898	39968	AG	2	126	156	15
69Q52:00189:00854	40038	AG	2	210	262	26
69Q52:00189:00887	40048	AG	2	118	140	11
69Q52:00197:00885	40159	AG	2	229	249	10
69Q52:00198:00886	40175	AAT	3	201	222	7
69Q52:00151:00943	40217	AAG	3	43	58	5
69Q52:00152:00928	40227	ACG	3	198	213	5
69Q52:00153:00900	40232	AG	2	316	332	8
69Q52:00155:00937	40268	ACC	3	270	285	5
69Q52:00157:00925	40294	AG	2	91	111	10
69Q52:00157:00926	40295	ACG	3	25	40	5
69Q52:00158:00909	40305	AG	2	112	144	16
69Q52:00158:00909	40305	AG	2	145	161	8
69Q52:00159:00925	40323	AG	2	240	268	14
69Q52:00163:00912	40359	AC	2	44	62	9
69Q52:00164:00919	40371	AG	2	168	186	9
69Q52:00165:00938	40392	AG	2	205	235	15
69Q52:00167:00922	40415	AAT	3	189	204	5
69Q52:00168:00936	40435	AG	2	166	184	9
69Q52:00169:00903	40440	AG	2	10	34	12
69Q52:00169:00903	40440	AG	2	70	88	9
69Q52:00169:00938	40451	AG	2	128	150	11
69Q52:00172:00916	40484	AG	2	171	203	16
69Q52:00173:00918	40497	AG	2	152	178	13
69Q52:00176:00906	40540	AT	2	62	78	8
69Q52:00178:00922	40573	AG	2	344	388	22
69Q52:00180:00910	40608	CCG	3	41	56	5
69Q52:00180:00910	40608	AGC	3	57	78	7
69Q52:00180:00925	40613	AG	2	188	208	10
69Q52:00184:00909	40660	AG	2	196	232	18
69Q52:00186:00931	40693	AAAG	4	29	49	5
69Q52:00187:00907	40698	AC	2	0	18	9
69Q52:00187:00914	40700	AG	2	119	145	13
69Q52:00188:00915	40713	AC	2	150	176	13
69Q52:00190:00925	40750	AGC	3	135	156	7
69Q52:00191:00917	40768	AG	2	282	324	21
69Q52:00192:00949	40787	AC	2	37	57	10
69Q52:00193:00924	40792	AG	2	37	53	8
69Q52:00194:00919	40804	CG	2	29	47	9
69Q52:00195:00919	40816	AG	2	112	146	17
69Q52:00198:00915	40856	AG	2	198	218	10
69Q52:00198:00935	40862	AG	2	242	286	22
69Q52:00199:00917	40868	AG	2	352	368	8
69Q52:00151:00954	40886	ACG	3	13	28	5
69Q52:00151:00957	40889	CCG	3	361	376	5
69Q52:00151:00991	40897	AG	2	173	197	12
69Q52:00157:00997	40952	AG	2	32	48	8
69Q52:00158:00988	40963	AAT	3	333	351	6
69Q52:00159:00968	40970	AG	2	0	16	8
69Q52:00159:00972	40971	AC	2	318	334	8
69Q52:00161:00995	40994	AAT	3	187	205	6
69Q52:00163:00978	41012	AG	2	342	382	20
69Q52:00165:00993	41039	AG	2	159	191	16
69Q52:00174:00975	41152	AG	2	89	111	11
69Q52:00175:00960	41162	CCG	3	137	167	10
69Q52:00177:00974	41193	AC	2	218	234	8
69Q52:00183:00978	41261	AG	2	261	281	10
69Q52:00188:00997	41323	AG	2	302	322	10
69Q52:00190:00997	41336	AT	2	114	130	8
69Q52:00192:00976	41354	AG	2	16	36	10
69Q52:00192:00991	41357	AG	2	316	344	14
69Q52:00193:00967	41360	ACC	3	66	81	5
69Q52:00193:00967	41360	AG	2	205	223	9
69Q52:00154:01034	41464	AT	2	57	75	9
69Q52:00156:01028	41479	AG	2	190	208	9
69Q52:00159:01036	41502	AG	2	173	207	17
69Q52:00164:01002	41538	AGC	3	228	243	5
69Q52:00164:01002	41538	AGC	3	334	349	5
69Q52:00165:01018	41547	AG	2	344	382	19
69Q52:00167:01000	41566	AG	2	275	317	21
69Q52:00171:01035	41609	AG	2	271	287	8
69Q52:00172:01030	41615	AG	2	353	369	8
69Q52:00180:01001	41695	AG	2	77	97	10
69Q52:00180:01041	41706	AGC	3	147	162	5
69Q52:00182:01035	41734	AC	2	140	166	13
69Q52:00184:01017	41755	AG	2	277	297	10
69Q52:00184:01040	41759	AG	2	239	257	9
69Q52:00192:01007	41834	AG	2	239	261	11
69Q52:00192:01042	41838	ACG	3	311	329	6
69Q52:00150:01052	41897	AC	2	282	298	8
69Q52:00154:01080	41926	AC	2	208	228	10
69Q52:00155:01075	41928	AG	2	129	145	8
69Q52:00160:01095	41957	ACG	3	231	246	5
69Q52:00161:01055	41958	ACT	3	144	165	7
69Q52:00164:01094	41976	AC	2	142	162	10
69Q52:00169:01055	41990	AAAG	4	95	119	6
69Q52:00171:01084	42004	AG	2	109	133	12
69Q52:00172:01068	42007	AG	2	132	160	14
69Q52:00179:01051	42044	AG	2	114	138	12
69Q52:00182:01058	42061	ACG	3	233	248	5
69Q52:00183:01087	42076	AG	2	188	208	10
69Q52:00184:01052	42077	AG	2	108	134	13
69Q52:00188:01069	42101	AG	2	130	160	15
69Q52:00190:01073	42119	AG	2	285	319	17
69Q52:00191:01076	42127	CCG	3	84	111	9
69Q52:00194:01053	42151	AG	2	279	303	12
69Q52:00194:01082	42160	AG	2	138	164	13
69Q52:00195:01081	42172	AG	2	72	92	10
69Q52:00196:01081	42181	ACT	3	89	110	7
69Q52:00197:01077	42186	AAG	3	172	208	12
69Q52:00156:01117	42224	AG	2	189	213	12
69Q52:00158:01118	42229	AC	2	171	197	13
69Q52:00159:01142	42232	AG	2	225	249	12
69Q52:00162:01131	42238	AC	2	148	166	9
69Q52:00166:01112	42246	AG	2	257	287	15
69Q52:00177:01109	42297	AG	2	373	389	8
69Q52:00190:01129	42353	AG	2	14	52	19
69Q52:00193:01130	42362	AG	2	302	338	18
69Q52:00193:01147	42363	AT	2	30	50	10
69Q52:00164:01153	42393	AT	2	113	129	8
69Q52:00176:01152	42408	AG	2	293	345	26
69Q52:00179:01187	42410	AG	2	226	242	8
69Q52:00156:01251	42450	AC	2	171	187	8
69Q52:00159:01341	42478	AG	2	209	229	10
69Q52:00159:01341	42478	AG	2	331	347	8
69Q52:00151:01361	42494	AG	2	272	292	10
69Q52:00154:01370	42504	AG	2	205	237	16
69Q52:00161:01387	42526	AC	2	121	145	12
69Q52:00161:01387	42526	AG	2	165	185	10
69Q52:00173:01396	42575	AG	2	127	149	11
69Q52:00174:01397	42578	AG	2	26	42	8
69Q52:00176:01378	42580	ACG	3	293	308	5
69Q52:00177:01396	42585	AG	2	347	365	9
69Q52:00179:01356	42588	AG	2	215	237	11
69Q52:00151:01444	42634	AC	2	49	77	14
69Q52:00151:01444	42634	AAG	3	128	155	9
69Q52:00153:01430	42646	AGC	3	190	223	11
69Q52:00153:01430	42646	ACG	3	53	71	6
69Q52:00154:01434	42655	AAT	3	164	179	5
69Q52:00155:01442	42665	AG	2	230	252	11
69Q52:00158:01449	42685	AG	2	208	230	11
69Q52:00158:01449	42685	AG	2	231	259	14
69Q52:00161:01436	42697	AG	2	100	124	12
69Q52:00164:01447	42708	AGC	3	189	204	5
69Q52:00170:01438	42718	CCG	3	120	144	8
69Q52:00193:01446	42764	AG	2	302	318	8
69Q52:00199:01432	42770	AG	2	197	243	23
69Q52:00162:01460	42837	AG	2	117	137	10
69Q52:00166:01478	42884	AG	2	146	162	8
69Q52:00168:01473	42901	AG	2	193	233	20
69Q52:00168:01486	42906	AGC	3	187	208	7
69Q52:00170:01472	42918	AGC	3	94	118	8
69Q52:00176:01471	42955	AG	2	271	287	8
69Q52:00166:01531	43053	AAC	3	101	149	16
69Q52:00169:01512	43060	AG	2	56	72	8
69Q52:00169:01513	43061	AC	2	113	129	8
69Q52:00169:01522	43062	AG	2	292	308	8
69Q52:00176:01527	43095	AC	2	327	345	9
69Q52:00179:01529	43122	AG	2	282	304	11
69Q52:00181:01568	43252	AGC	3	32	47	5
69Q52:00193:01577	43286	AC	2	187	209	11
69Q52:00161:01615	43339	ACG	3	152	173	7
69Q52:00163:01614	43340	AG	2	126	150	12
69Q52:00163:01626	43341	AGC	3	164	179	5
69Q52:00163:01626	43341	AGC	3	182	215	11
69Q52:00179:01617	43343	AC	2	203	223	10
69Q52:00161:01761	43381	AG	2	130	182	26
69Q52:00169:02151	43548	AGC	3	113	137	8
69Q52:00195:02185	43583	AAAT	4	37	65	7
69Q52:00175:02209	43610	AG	2	9	29	10
69Q52:00190:02246	43632	AGC	3	181	205	8
69Q52:00197:02243	43652	AC	2	81	101	10
69Q52:00197:02243	43652	AC	2	103	121	9
69Q52:00198:02201	43654	AT	2	142	166	12
69Q52:00198:02232	43656	AC	2	343	359	8
69Q52:00181:02290	43726	AG	2	247	265	9
69Q52:00183:02294	43746	AG	2	132	154	11
69Q52:00184:02267	43749	AG	2	135	163	14
69Q52:00187:02284	43771	AG	2	236	262	13
69Q52:00191:02265	43798	ACG	3	163	178	5
69Q52:00196:02298	43840	AT	2	141	159	9
69Q52:00175:02314	43894	AGC	3	205	226	7
69Q52:00180:02311	43933	AG	2	148	164	8
69Q52:00180:02311	43933	AG	2	302	332	15
69Q52:00181:02332	43949	AG	2	138	156	9
69Q52:00191:02341	44069	AG	2	144	180	18
69Q52:00196:02343	44122	AG	2	173	199	13
69Q52:00198:02327	44141	AAC	3	185	206	7
69Q52:00199:02334	44158	AG	2	138	172	17
69Q52:00200:00040	44239	AT	2	114	130	8
69Q52:00201:00010	44241	AG	2	2	26	12
69Q52:00203:00037	44268	AAAAG	5	44	89	9
69Q52:00205:00026	44284	AG	2	188	220	16
69Q52:00205:00030	44285	AG	2	111	133	11
69Q52:00207:00043	44318	AG	2	174	190	8
69Q52:00208:00037	44332	AC	2	164	180	8
69Q52:00209:00036	44344	AG	2	139	175	18
69Q52:00210:00011	44352	ACAT	4	5	29	6
69Q52:00210:00033	44359	AG	2	331	359	14
69Q52:00211:00038	44372	AG	2	171	193	11
69Q52:00214:00022	44408	AG	2	241	265	12
69Q52:00215:00017	44425	AG	2	317	333	8
69Q52:00215:00044	44439	AG	2	264	286	11
69Q52:00216:00012	44442	AG	2	159	179	10
69Q52:00217:00013	44450	AG	2	73	95	11
69Q52:00217:00043	44459	ACG	3	159	174	5
69Q52:00222:00027	44509	AG	2	150	166	8
69Q52:00226:00047	44565	AT	2	298	314	8
69Q52:00231:00037	44627	AG	2	157	179	11
69Q52:00232:00027	44636	ACAG	4	249	273	6
69Q52:00232:00027	44636	AG	2	273	301	14
69Q52:00232:00041	44641	AAT	3	365	389	8
69Q52:00233:00018	44647	AG	2	25	57	16
69Q52:00233:00020	44648	AGC	3	19	34	5
69Q52:00240:00021	44733	AG	2	276	292	8
69Q52:00243:00023	44764	ACG	3	93	129	12
69Q52:00243:00035	44767	AG	2	151	185	17
69Q52:00243:00040	44770	AG	2	159	179	10
69Q52:00243:00042	44771	AG	2	123	157	17
69Q52:00244:00005	44775	ACC	3	179	194	5
69Q52:00245:00016	44785	CCG	3	178	193	5
69Q52:00245:00016	44785	AG	2	219	237	9
69Q52:00246:00026	44804	AG	2	268	288	10
69Q52:00200:00053	44864	AG	2	222	242	10
69Q52:00203:00056	44913	AAAG	4	176	196	5
69Q52:00203:00064	44919	AG	2	194	222	14
69Q52:00203:00089	44925	AG	2	179	199	10
69Q52:00206:00074	44967	AG	2	109	127	9
69Q52:00210:00051	45023	AG	2	211	251	20
69Q52:00210:00067	45028	AG	2	129	177	24
69Q52:00212:00093	45062	AG	2	193	213	10
69Q52:00214:00076	45085	AG	2	170	192	11
69Q52:00214:00080	45086	AG	2	173	191	9
69Q52:00214:00092	45090	AAT	3	291	321	10
69Q52:00216:00060	45104	AAT	3	235	259	8
69Q52:00216:00091	45114	AG	2	233	263	15
69Q52:00217:00097	45135	AG	2	66	84	9
69Q52:00218:00075	45143	AGC	3	219	234	5
69Q52:00220:00093	45178	AC	2	260	280	10
[truncated: 63,534 more rows]
