# Supplementary material for: Development of microsatellite markers and estimation of inbreeding frequency in the parasitoid wasp Melittobia
Source: Sci Rep. 2017 Jan 11;7:39879. doi: 10.1038/srep39879 (PMC5225432; doi:10.1038/srep39879)
Supplement: Supplementary Table 2 [file srep39879-s2.xls]

## Sheet: Primers
Abe & Pannebakker Supplementary Table 2
Information on microsatellite loci for Melittobia australica. Please note, these primers have been identified by MSATCOMMANDER and Primer3, but have not been tested.
records_id	read_id	motif	count	left_sequence	left_tm	left_gc	left_self_end	left_self_any	left_hairpin	left_end_stability	left_penalty	right_sequence	right_tm	right_gc	right_self_end	right_self_any	right_hairpin	right_end_stability	right_penalty	pair_product_size	pair_compl_end	pair_compl_any	pair_penalty
114	69Q52:00042:00072	AG	11	ATAACAACACAGGCGTCGAG	59.03	50	0	0	0	4.04	0.969634	TTATACTACTCCGGCGCCAC	60.081	55	0	25.98	0	5.01	0.081074	273	14.2	20.08	1.05071
150	69Q52:00047:00080	AG	9	CGAAGAATTCTCATGCGTACG	58.251	47.619	8.66	8.66	0	3.67	2.74866	TTAAACGCGCGAGTCTGAG	59.002	52.632	0	1.01	0	3.35	1.99784	180	0	0	4.7465
306	69Q52:00017:00189	ACT	5	GATGAACACGTGGTAAGGGC	59.66	55	0	0	0	5.19	0.340164	CCGACCCAATGCTAGTCTTG	59.091	55	0	0	0	3.02	0.909394	289	0	0	1.24956
318	69Q52:00020:00183	CCG	7	ATACCTTTCTCTCGACGGCC	60.009	55	0	0	0	6.13	0.009291	CTGACTGCACGCACCTTTAC	60.222	55	0	0	0	2.01	0.222061	212	0	0	0.231352
359	69Q52:00033:00154	AG	9	CACTGCACACTCAAAGCCTG	60.432	55	0	0	0	4.85	0.432492	TCAGTGAAATGATTGCGGCC	59.939	50	0	0	0	6.13	0.060528	108	0	0	0.493019
471	69Q52:00016:00248	AG	8	ACCAGCCTTCGACTCGTTTC	61.068	55	0	0	0	2.78	1.0677	GTATTCCCGTGGTTCCTTGC	59.657	55	0	0	0	4.01	0.3435	162	0	0	1.4112
529	69Q52:00034:00238	AC	10	TTCAGCAATAGTATCAGCGGG	58.646	47.619	0	1	0	6.13	2.3545	TCAGCATTCGTAAAGCCGTG	59.663	50	0	0	0	4.94	0.336544	258	0	0	2.69104
550	69Q52:00039:00205	AC	9	ATTAGCAAGCAGGACCAAGC	59.29	50	0	0	0	4.01	0.709611	AGACAGACAGACGACTCAGC	59.869	55	0	0	0	4.26	0.130515	151	0	0	0.840127
600	69Q52:00046:00249	AG	9	CTTGCAGTCGGTCAATACGC	60.359	55	0	0	0	4.42	0.359437	GCCACAACAAAGCGAAGTTC	59.254	50	0	0	0	3.01	0.746352	354	0	0	1.10579
611	69Q52:00048:00213	AG	10	AGTGGTTTGGCTTTACTTGGC	60.078	47.619	0	0	0	4.52	1.07778	AGAAAGATCGCTCCCTGTCC	59.935	55	0	0	0	4.02	0.064639	206	0	0	1.14242
627	69Q52:00009:00285	AGC	6	GAAGGACGCGTAAAGGAGTG	59.388	55	0	10.09	0	3.51	0.612316	TCCCGAAGAGTAAACTGCCG	60.507	55	0	0	0	5.69	0.506656	309	0	0	1.11897
961	69Q52:00015:00328	AG	11	GCAGCATTAATTTCCGAGCG	58.981	50	0	0	0	5.03	1.01902	TTATTTATCGGGCCTCACGC	58.875	50	0	0	0	5.34	1.12502	159	0	0	2.14404
1026	69Q52:00023:00326	AG	11	TGACCACGTTTACACATGCC	59.516	50	0	0	0	4.4	0.483956	TCTAGTCTGATCCAAGCGCG	60.363	55	0	0	0	6.86	0.363226	126	0	0	0.847182
1098	69Q52:00032:00315	AC	8	GCATGCAAACGGAAGCTTTC	59.669	50	0	10.99	0	2.62	0.331366	TAACTTCCGTGACGCTGAAC	58.964	50	0	0	0	3.18	1.03642	193	5.68	16.74	1.36779
1140	69Q52:00038:00319	AG	12	AGGGAGGGAGAAGTTTCACG	59.789	55	0	0	0	4.35	0.210869	AATACTCGTTGCGGCTTTGC	60.57	50	0	0	0	3.68	0.570259	146	0	0	0.781127
1144	69Q52:00039:00305	ACG	5	AACAACGCTGGACTCATCTC	58.662	50	0	0	0	2.75	1.33786	GTGGCAATGCACGTATCTCC	60.083	55	0	0	0	3.71	0.082553	107	0	0	1.42041
1148	69Q52:00039:00337	AG	10	AACTACTCGCGCCAATTTCC	59.66	50	0	0	0	3.13	0.340164	TAGACGCTCTCTTCGCTTGG	60.293	55	0	0	0	3.61	0.292886	198	0	0	0.63305
1205	69Q52:00043:00338	AG	12	CCTAAAGATAAAGCAGCCCGG	59.535	52.381	0	0	0	5.73	1.46527	ACGGCATCATTAGTTTCGACG	59.815	47.619	0	0	0	5.12	1.1846	163	0	0	2.64987
1365	69Q52:00018:00387	AG	21	CGCAGCTTAGTGTGAGGAAG	59.384	55	0	0	0	3.46	0.615817	CCCGTTAATTTAGCATCGTCCC	60.207	50	0	0	0	4.46	2.20668	258	0	0	2.8225
1464	69Q52:00029:00350	AGC	8	CAGGCATCATGGAGCTTCTC	59.156	55	0	6.62	0	2.87	0.844082	AATATTCGAGACAAGGCCGC	59.163	50	0	0	0	6.53	0.836897	131	0	0	1.68098
1681	69Q52:00048:00390	AAG	8	TACATTTGCAACCTCCCACG	59.224	50	0	0	0	4.94	0.775601	ACCATGCTCCGAGTAGTGTG	60.223	55	0	0	0	3.82	0.223155	302	0	0	0.998756
1749	69Q52:00014:00447	AG	12	ATAGAATGGCGCAGAGAACG	58.885	50	0	0	0	3.95	1.11507	CGAGTCTTCCTACTGAACGC	58.834	55	0	0	0	4.84	1.16554	126	0	0	2.28061
1754	69Q52:00015:00424	AG	8	CGTGTTAATTAGGCCGGCAG	60.083	55	0	27.8	0	4.85	0.082806	TTTCAAACTTTCGCGGCTG	58.186	47.368	0	0	0	4.85	2.81403	244	0	0	2.89684
1804	69Q52:00020:00401	AG	12	TGTTGAGAGTACACGTGACTC	58.126	47.619	22.57	22.57	0	3.36	2.87421	TTGAATCGGCGAGTTGAGTC	59.03	50	0	0	0	3.36	0.969634	113	0	0	3.84385
1913	69Q52:00029:00411	AAAT	5	GCCAACGATCATTGATTCCG	58.343	50	0	0	0	4.3	1.65656	ACGTCTGTATGTTCCCTGTTC	58.442	47.619	0	0	0	3.18	2.55811	159	0	0	4.21467
1918	69Q52:00029:00436	AG	12	TGCTTCTTTCGTATCTTCGCC	59.477	47.619	0	0	0	5.54	1.52275	ACAACACACACGTCGTAGTC	58.902	50	0	0	0	2.59	1.09802	203	0	0	2.62077
1930	69Q52:00030:00429	AGC	5	ATAATGTCTCTTGCCTGGCG	58.795	50	0	12.07	0	5.69	1.20543	ATGCCAGACCCGATAGCAAC	60.939	55	0	0	0	4.17	0.938992	103	0	0	2.14442
1969	69Q52:00033:00448	AGG	5	CATTGCTGTCTCGGTATGCG	60.153	55	0	0	0	4.73	0.152835	TCGCTGCTCCTTTCAACAAG	59.517	50	0	0	0	3.16	0.483108	111	0	0	0.635943
2064	69Q52:00042:00409	AG	9	TTCCGCCTCCTCAAGACAC	60.082	57.895	0	0	0	3.67	1.08233	CGTTCGCTAGCTGGCATAAG	59.876	55	0	2.02	0	1.73	0.123682	144	0	0	1.20601
2160	69Q52:00049:00429	AG	8	TTGTTCCCTCTTCGCTTTCG	59.236	50	0	0	0	3.46	0.764043	TGGTGTTCACGCAATCATCG	59.943	50	0	0	0	3.84	0.056852	276	0	0	0.820895
2206	69Q52:00014:00461	AGCG	5	GACTTGTTCACTGTCAGCGC	60.497	55	0	0	0	5.92	0.497433	TCTTCCCACTTCAATCGGCC	60.799	55	0	0	0	6.13	0.799158	174	0	0	1.29659
2216	69Q52:00015:00467	AC	9	TAGGCTTTCGACTACTGGCC	59.937	55	0	0	0	5.36	0.063359	ACCAAGAGATTTCGCACGAG	59.027	50	0	0	0	4.18	0.972552	156	0	0	1.03591
2338	69Q52:00026:00467	AC	10	ATCACTGCACTCTCTCCAGC	60.223	55	0	0	0	4.85	0.22336	CACAAACTTGCGGCGTAC	58.203	55.556	0	7.37	0	3.67	3.79681	107	0	0	4.02017
2438	69Q52:00034:00483	CCG	5	AGAGTCAGTAGGAAAGTTTGGG	58.148	45.455	0	0	0	4.12	3.85237	AAGGTCGTGCTAGGTCAGAC	59.866	55	0	0	0	3.51	0.133742	260	0	0	3.98611
2444	69Q52:00035:00456	AC	8	CATGATAGCGGCACTGTGAG	59.524	55	0	2.62	0	3.51	0.476402	GCCTGTAGAATTGTCGGCTC	59.451	55	0	0	0	4.7	0.549349	130	0	0	1.02575
2479	69Q52:00037:00489	AG	8	TGTAACTTACGCTCGTGTGC	59.321	50	0	0	0	4.57	0.678977	TTTATTGCGTGTGGACCGTG	59.872	50	0	0	0	4.94	0.127746	230	0	0	0.806723
2629	69Q52:00048:00489	AG	11	GAACGTGGGCCTACAATTCC	59.657	55	0.36	14.32	0	3.01	0.3435	ATATTTCGCTCGTCCGCAAC	59.806	50	0	0	0	4.17	0.194134	272	0	0	0.537634
2733	69Q52:00020:00516	AC	13	TGAACACACGCGACAATCAG	59.875	50	0	7.72	0	2.9	0.12464	TTATCCAACCCGTATGTGCG	58.805	50	0	0	0	5.34	1.19479	281	0	0	1.31943
2872	69Q52:00033:00502	AAGC	5	AAGCCAACAATACACGCTGG	59.869	50	0	0	0	4.85	0.131316	CGGAAATTCAGCGAGAGTGG	59.735	55	0	0	0	4	0.265367	210	6.11	6.11	0.396683
2876	69Q52:00033:00525	AG	8	AATGCGCCAAATTGAGAGGG	59.937	50	0	0	0	4.3	0.062724	TCGCAATCAATGTCCTGCAC	59.941	50	0	1.86	0	4.57	0.058982	148	0	0	0.121707
2895	69Q52:00035:00517	AG	9	CCAACACGACATTCCACGAG	59.944	55	0	0	0	4.18	0.055502	TCAGGCCAAACAAATCCGTG	59.796	50	0	0	0	4.94	0.204298	201	0	0	0.259799
2908	69Q52:00036:00526	AG	12	CCACCACGACAGATGCAAAG	60.222	55	0	0	0	2.77	0.222378	GAGACGTCCGATCACAGTTC	58.834	55	0	0	0	3.01	1.16554	193	0	0	1.38791
2957	69Q52:00041:00504	AC	12	GGCTTAGATGGCGATGTTGC	60.432	55	0	0	0	4.17	0.432021	TGCCCTAAACAGAGCAAGTC	58.572	50	0	0	0	3.01	1.42801	292	0	0	1.86003
2957	69Q52:00041:00504	AC	12	GGCTTAGATGGCGATGTTGC	60.432	55	0	0	0	4.17	0.432021	TGCCCTAAACAGAGCAAGTC	58.572	50	0	0	0	3.01	1.42801	292	0	0	1.86003
2957	69Q52:00041:00504	AG	9	GGCTTAGATGGCGATGTTGC	60.432	55	0	0	0	4.17	0.432021	TGCCCTAAACAGAGCAAGTC	58.572	50	0	0	0	3.01	1.42801	292	0	0	1.86003
2957	69Q52:00041:00504	AG	9	GGCTTAGATGGCGATGTTGC	60.432	55	0	0	0	4.17	0.432021	TGCCCTAAACAGAGCAAGTC	58.572	50	0	0	0	3.01	1.42801	292	0	0	1.86003
2966	69Q52:00042:00504	AG	10	TTTCGCCTCATTGACTTGCC	59.869	50	0	0	0	4.52	0.131316	ACTTGCGGAATGTCGAGATG	59.098	50	0	0	0	2.9	0.902479	115	0	0	1.0338
2974	69Q52:00042:00520	AG	13	GGGCATGATTGGTTCGACAC	60.293	55	0	0	0	3.67	0.292817	GAGAGCCGCCGATTTCTCTC	61.337	60	0	0	0	3.2	1.3372	179	0	0	1.63001
2978	69Q52:00042:00530	AG	8	CCGCCTGTACTGCCCAAC	61.487	66.667	0	0	0	3.77	3.48655	GCATTCGCGCGTAGTACTAC	59.95	55	16.8	16.8	0	2.73	0.05025	146	0	0	3.53679
3011	69Q52:00045:00518	AG	11	TTTGTTCAAGCTCGTCTCGG	59.242	50	0	0	0	4.63	0.758072	CGCCTGTCGTAATATGCCG	59.581	57.895	0	0	0	5.69	1.41877	154	0	0	2.17684
3229	69Q52:00023:00570	AG	8	AACCGCTTGCCAAACACC	59.929	55.556	0	0	0	4.16	2.07066	TATCACGCGGCATTTCATCG	59.875	50	0	0	0	3.84	0.12464	187	0	1.3	2.1953
3265	69Q52:00026:00556	AC	8	GCGCGAATTGATGTGAATGC	59.88	50	0	9.76	0	3.56	0.119723	GCCTTCCAAACTAAATGCAGC	59.138	47.619	0	0	0	5.25	1.86234	218	0	0	1.98207
3363	69Q52:00033:00592	AG	9	GAATTGAGGTCGACGGATGC	59.805	55	0	0	0	3.91	0.195079	CATATCTCTCTTGGCGTGGC	59.237	55	0	0	0	5.01	0.762843	159	0	0	0.957922
3492	69Q52:00044:00560	AG	8	ACGTAATTACCGCGAGCAAC	59.738	50	0	4.87	0	4.17	0.262294	CTTCACGCATCATACGCAGC	60.769	55	0	0	0	5.25	0.768824	190	0	1.91	1.03112
3592	69Q52:00010:00608	AGC	10	CGTAAAGCCTGCACTGATGG	60.012	55	0	0	0	3.51	0.012362	GAAATCAGGTCAGGGCGC	59.232	61.111	0	0	0	6.53	2.76815	200	0.25	0	2.78051
3601	69Q52:00011:00610	AC	10	CTCTACCAAAGCACGACGTC	59.393	55	1.94	1.94	0	4.34	0.607367	CGAGAGTCACGCTTGGATTAG	59.284	52.381	0	0	0	1.73	1.71614	142	0	0	2.32351
3615	69Q52:00012:00645	AGC	8	ATTTGCTTGGCGTGTGAGAC	60.152	50	0	0	0	3.36	0.152255	TGGAGCAAACGGTAAACTTGG	59.807	47.619	0	0	0	3.61	1.19338	184	0	0	1.34563
3629	69Q52:00014:00624	AACAGC	6	GAATAACGCCAGGCACCTTC	60.012	55	0	0.92	0	3.46	0.011605	TGCATCCACGTCGAATCAAC	59.663	50	0	0	0	3.18	0.336544	215	0	0	0.348149
3694	69Q52:00020:00647	AAC	5	CAACGAGCAAGTCAGTCAGG	59.594	55	0	0	0	3.86	0.40554	TCTATGCGAGCGTCATTCTTC	59.011	47.619	0	1.99	0	2.87	1.98935	217	0	0	2.39489
3714	69Q52:00022:00618	AG	9	CAATTTCTCGCTTGTGTGGC	59.043	50	0	0	0	5.01	0.957395	CGCCCTAACCTACCGCATAC	61.065	60	0	0	0	2.39	1.06547	187	0	0	2.02286
3756	69Q52:00026:00603	AG	8	CTGTACCGTTGGCCTTAGTG	59.023	55	0	0	0	2.74	0.976957	CGCGTCGAGTGCTATGTTG	60.088	57.895	0	4.65	0	3.33	1.08776	279	0	0	2.06472
3765	69Q52:00027:00610	AC	14	GCTCGAAGCGTAGATAAGCC	59.322	55	0	0	0	4.35	0.678439	TCGACTCGCTCAGCTAGATC	59.52	55	0	0	0	2.75	0.479738	208	0	3.2	1.15818
3871	69Q52:00036:00643	AGC	5	AAACGCAGCTAATCACGAGG	59.381	50	0	0	0	4.63	0.618842	AGCCTTACTTACTCTGCTGC	58.073	50	0	0	0	5.25	1.92744	308	0	3.6	2.54628
3935	69Q52:00042:00640	AGCG	5	ATGGTATCACTTTGGCGCTG	59.369	50	0	0	0	5.18	0.630655	TACACTCCGCCCAGCATC	59.848	61.111	0	0	0	3.91	2.15213	250	0	0	2.78279
4007	69Q52:00049:00622	AC	10	CCTACCTGTCCGAAGAGCAC	60.576	60	0	0	0	4.4	0.576416	TTTCGTCGTAACAGTTCGCG	59.949	50	7.87	7.87	0	5.87	0.050965	109	0	0	0.627381
4074	69Q52:00021:00665	ATC	5	TTCGTGACAAGTTTGGTGCC	60.011	50	0	0	0	5.01	0.01106	TGTGCGTTCAAAGCGGAATC	60.5	50	0	0	0	2.52	0.500382	241	0	0	0.511442
4320	69Q52:00048:00685	AG	11	AGTCTAGGCTAGCGTGAAGG	59.363	55	0	8.92	0	3.46	0.636958	ATCCCTCACATCTGCACATAC	58.283	47.619	0	0	0	2.39	2.71704	117	0	0	3.35399
4333	69Q52:00049:00684	AG	9	CAGAACAGCCACAACCAGAG	59.515	55	0	0	0	3.35	0.484806	TCAGTAGCTCGGATTCAGGC	60.009	55	0	0	0	4.85	0.008956	113	0	0	0.493762
4333	69Q52:00049:00684	AG	9	CAGAACAGCCACAACCAGAG	59.515	55	0	0	0	3.35	0.484806	CGGAGCGCACAAGAGACAG	61.82	63.158	0	4.22	0	3.51	2.81962	184	0	0	3.30442
4333	69Q52:00049:00684	AG	10	CAGAACAGCCACAACCAGAG	59.515	55	0	0	0	3.35	0.484806	TCAGTAGCTCGGATTCAGGC	60.009	55	0	0	0	4.85	0.008956	113	0	0	0.493762
4333	69Q52:00049:00684	AG	10	CAGAACAGCCACAACCAGAG	59.515	55	0	0	0	3.35	0.484806	CGGAGCGCACAAGAGACAG	61.82	63.158	0	4.22	0	3.51	2.81962	184	0	0	3.30442
4394	69Q52:00034:00700	CCG	8	TGATACAGCGATCCAGAGGC	60.08	55	0	0	0	4.7	0.08035	AAAGTCAAGTCGCGTCAACC	59.803	50	0	0.05	0	3.77	0.196505	140	0	0	0.276856
4437	69Q52:00048:00738	AT	8	GGGATTTCGGCTTTGTACTCC	59.74	52.381	0	0	0	3.85	1.25994	TCATGTATTCACTTTGCAAGCG	58.666	40.909	0	0	0	4.68	3.33401	190	0	0	4.59395
4507	69Q52:00040:00829	AT	8	CTGATCGTCGTTGAGGCAAG	59.737	55	0	0	0	4.01	0.262572	GAATGGCAGTGCGATCCTTAG	59.878	52.381	0	1.33	0	2.18	1.12152	247	0	4.34	1.38409
4573	69Q52:00014:00880	AG	13	TAGTTCTGGGACACGTGCTC	60.152	55	5.31	8.75	0	4.26	0.151917	ACTAAGAGAGAGGGCTTGCG	59.937	55	0	0	0	4.85	0.063042	199	0	0	0.214959
4785	69Q52:00039:00876	AGC	11	GTTTCGTCACAGAGGCCAAG	59.872	55	0	0	0	3.61	0.12755	TGTATACGAACGCCACTCCG	60.641	55	0	0	0	4.63	0.640826	225	0	0	0.768376
4829	69Q52:00043:00865	AAT	9	TTCCGCCTTTCAACATTCCG	59.869	50	0	0	0	4.3	0.130515	TTCTTTAAGCCAACAACGACAG	58.206	40.909	0	0	0	3.51	3.79441	173	0	0	3.92493
4857	69Q52:00044:00894	ACG	5	CAAAGCTCCTCGTACGCATC	59.807	55	0	0	0	3.91	0.192725	GGGAGAATTAGCGACACGTG	59.457	55	12.31	12.31	0	4.49	0.542928	161	0	0.69	0.735653
4857	69Q52:00044:00894	ACG	11	CAAAGCTCCTCGTACGCATC	59.807	55	0	0	0	3.91	0.192725	GGGAGAATTAGCGACACGTG	59.457	55	12.31	12.31	0	4.49	0.542928	161	0	0.69	0.735653
4917	69Q52:00049:00898	AG	8	CGTATCAGCGTTCGATCGG	59.303	57.895	0	13.56	0	4.18	1.69693	CCTTTCCACTTTCACGAGGC	59.87	55	0	0	0	4.7	0.129521	267	0	0	1.82645
5268	69Q52:00037:01234	AGC	9	AATAAATTGGCCGTCGGAGC	59.727	50	0	14.22	0	4.7	0.272802	CTGCAGCTCTAGTTCACAAGG	59.405	52.381	0	0	0	3.61	1.59475	125	0	0	1.86755
5309	69Q52:00043:01227	AG	13	ATTCAACCTGCCTTCTCCCG	60.801	55	0	0	0	5.14	0.800757	AGGAGCAAAGGTTTCCACTG	58.776	50	0	0	0	3.66	1.22351	145	0	0	2.02427
5386	69Q52:00049:01279	AG	8	GCTTCGCCGAGACATTTCAG	60.36	55	0	0	0	3.02	0.359874	GGATGTGCGCGCGTAATTAG	60.835	55	0	18.04	0	1.73	0.834563	173	0	0.08	1.19444
5504	69Q52:00026:01742	AG	20	GCGGTAGGAATGCAAGCAG	60.012	57.895	0	0	0	4.24	1.01151	TTCGCAATAAGTCCTCTGCC	58.727	50	0	0	0	4.85	1.2728	326	0	1.89	2.28431
5518	69Q52:00032:01729	AG	16	GAGAGTCGCTTTGATGCAGC	60.36	55	0	0	0	5.25	0.360314	CAGACAAGAGACGACGAGC	58.713	57.895	0	0	0	5.03	2.2866	151	0	1.03	2.64692
5686	69Q52:00036:01790	AT	9	AACGTTCATAGATGCCGACC	58.81	50	0	4.51	0	4.79	1.19041	TCGGAACATTCATTACACCGC	59.744	47.619	0	0	0	5.68	1.25592	144	0	0	2.44633
5759	69Q52:00048:01781	CCG	9	AAGAGTCACGCGGATAGACG	60.362	55	0	11.06	0	4.18	0.361758	CATCCGACACACTCATCTCG	58.901	55	0	0	0	4.04	1.09882	101	2.6	5.27	1.46058
5777	69Q52:00026:01828	AC	9	TTACGACTCTTCTTCCCGCG	60.572	55	0	0	0	6.46	0.571963	GTCCATTCATTAGCACGGCG	60.43	55	2.6	2.6	0	6.46	0.429851	100	0	0	1.00181
5951	69Q52:00062:00048	ACG	6	TGTCGTGGGAATCATCACTG	58.367	50	0	0	0	3.66	1.63285	GCAGACAGGCGCATATCAATC	60.547	52.381	0	5.64	0	2.67	1.54682	141	0	0	3.17968
6044	69Q52:00082:00042	ACGAG	7	CCTCATTGAGAACGAGCATTTC	58.476	45.455	0	11.62	0	2.17	3.52364	TTAACGATCGGACAATGCGC	60.084	50	0	4.83	0	6.09	0.083682	195	0	0.37	3.60732
6069	69Q52:00086:00034	AG	12	TGTTCTTTGATAGTTGTGCGC	58.206	42.857	0	0	0	6.09	2.79405	GCTTTGCAGGCATATACACAG	58.4	47.619	0	5.45	0	3.66	2.59968	217	0	0	5.39373
6095	69Q52:00091:00047	AC	9	TACTTCGCAACTTGAGCTGG	58.95	50	0	0	0	4.85	1.04961	GCCGCCATTTCAAGCACTC	60.888	57.895	0	0	0	3.51	1.88789	142	0	0	2.93751
6132	69Q52:00099:00029	AG	9	TCAATTTACAAGACCTCGCACC	59.688	45.455	0	0	0	5.01	2.31246	CGCGCGACCTAGTATAATGC	59.742	55	0	25.38	0	3.56	0.257899	172	0	0	2.57036
6309	69Q52:00079:00092	AAT	5	AAATTCACTTCGTTCGGGCG	60.222	50	0	0	0	6.13	0.222207	TGCGATTACTGACTCGTTTAGG	58.984	45.455	0	0	0	2.69	3.01559	169	0	0	3.23779
6342	69Q52:00085:00056	AG	14	CAGACAGTTATGCGGTGGG	58.973	57.895	0	0	0	4.61	2.02697	TCGCCGTGCAATATCGAAAG	59.806	50	0	0	0	2.62	0.193898	100	0	0	2.22087
6349	69Q52:00086:00058	AG	11	AGCAGACTTACGCACAGTG	58.535	52.632	0	0	0	3.66	2.46469	AGTGGTGGTAAATTGCTTGGC	60.146	47.619	0	0	0	4.52	1.14634	178	2.67	6.67	3.61103
6470	69Q52:00057:00133	AC	9	TTGCTCGAACGGCAATGTG	60.158	52.632	0	12.21	0	3.21	1.15824	AACTACACCTGCGCGCAC	61.77	61.111	2.8	31.3	0	5.34	3.77028	126	0	0	4.92853
6619	69Q52:00078:00127	CCG	5	TCGGCAGAGAATCCCAATGG	60.585	55	0	0	0	3.16	0.584588	ATCGCACTGAACACATACCG	59.1	50	0	0	0	4.02	0.899737	318	0	0	1.48432
6657	69Q52:00082:00123	AG	8	TTTAGACTGCGCACGAGTTC	59.319	50	0	0	0	3.01	0.681134	CGTAGTTGTTCGTGCTTGGG	60.222	55	0	0	0	4.12	0.221964	246	0.81	3.84	0.903098
6962	69Q52:00065:00190	CCG	5	GTTACAAGCAGGCGACGG	59.555	61.111	0	0	0	4.79	2.44477	ATCTTCCGCGTGCTTTGTTC	60.222	50	0	0	0	3.18	0.222304	192	5.69	13.63	2.66708
6983	69Q52:00068:00170	AGC	5	TTTCTGTGGCAAGCGGTTC	59.713	52.632	0	0	0	3.62	1.28687	GACTCTGTTGACTCGCGTTG	59.947	55	0	0.57	0	4.1	0.052701	239	0	0	1.33957
7050	69Q52:00076:00158	AG	8	ATCGGCAATCCAAAGAACGAG	59.742	47.619	0	0	0	4.18	1.25805	TTTAATGGGCTTCGCGTTCG	60.292	50	0	0	0	3.95	0.291584	288	0	1.25	1.54964
7096	69Q52:00081:00162	AG	13	ATGGGCCAGTGGAGTATACG	59.717	55	0	0	0	3.06	0.282904	GCACACAATATAGGCGTCGG	59.875	55	0	0	0	4.79	0.124832	165	0	0	0.407737
7141	69Q52:00087:00167	AG	8	CAAGAATAGCCGCCTCTTGG	59.445	55	0	10.64	0	3.61	0.555414	TCATTTGCCTCACTCCTCGC	61.146	55	0	0	0	5.03	1.14626	272	0	0	1.70167
7141	69Q52:00087:00167	AG	11	CAAGAATAGCCGCCTCTTGG	59.445	55	0	10.64	0	3.61	0.555414	TCATTTGCCTCACTCCTCGC	61.146	55	0	0	0	5.03	1.14626	272	0	0	1.70167
7150	69Q52:00088:00162	AC	8	ACCGTCTCTAGCAGCAACAC	60.788	55	0	0	0	3.32	0.787805	CATCACAACGAGGATAAGGCG	59.881	52.381	0	0	0	5.52	1.11896	236	0	0	1.90676
7195	69Q52:00092:00178	AG	16	GCCGACTTGTTGCCTGTTAC	60.501	55	0	0	0	2.5	0.50058	CTTCTCGCGTCACTTGTCG	59.66	57.895	0	0	0	4.35	1.34026	139	0	0	1.84084
7221	69Q52:00096:00169	AG	9	TAAACAATTCTGGCGGCGTC	59.942	50	0	0.23	0	5.19	0.057912	GAGAATAGCGCGGATGTTCG	59.947	55	0	4.1	0	3.95	0.052701	147	0	0	0.110613
7223	69Q52:00096:00181	AG	10	CGACCTTGTATTCTCTGCGC	59.807	55	0	0	0	6.09	0.192725	ACACACGGCAATGAAACTCC	59.798	50	0	0	0	3.85	0.202074	127	0	0	0.394799
7235	69Q52:00097:00187	AC	17	TCGCTCTAACACACGGAGAC	60.222	55	0	0	0	3.36	0.222476	CCTAATCCAGCAATCGACACG	59.881	52.381	0	0	0	4.49	1.11896	140	0	0	1.34143
7280	69Q52:00056:00220	AAT	5	TACATCGAAGGTCTCCCAGG	58.99	55	0	0	0	4.45	1.01031	TCAATTCGCTGAACTCTGACTC	59.174	45.455	0	0	0	3.36	2.82611	144	0	0	3.83642
7405	69Q52:00071:00225	AGC	5	GTCCCTAGCGCGTTACCAG	60.963	63.158	0	0	0	4	1.96308	CATCCAACGCACAGCCTG	59.856	61.111	0	0	0	4.85	2.14353	117	0	0	4.10661
7461	69Q52:00076:00242	AC	11	ACTTCCAGCATGCTTCGATC	59.088	50	0	0	0	3.69	0.912185	TTTATGACACTAGCGCGGCG	61.878	55	16.56	16.56	0	6.46	1.87837	274	0	0	2.79056
7507	69Q52:00082:00215	AG	13	TGTGTGCAGTCGAGTAGAGG	59.868	55	0	0	0	3.69	0.131517	TATAGTGACATTGACCGCGC	58.891	50	0	0	0	6.86	1.10852	136	0	0	1.24004
7555	69Q52:00087:00219	AG	9	ATCCAGCGGCCGAAATTTAC	59.727	50	0	9.15	0	2.01	0.272802	CGGAATTACATGTCGCCAGG	59.803	55	0	0	0	4.45	0.197222	123	0	0	0.470024
7601	69Q52:00092:00212	AC	13	CCGCTTGCACAGACAGTC	59.476	61.111	0	0	0	3.51	2.52418	ATACACGACATTGCAAGGCG	60.013	50	16.37	16.37	0	5.52	0.012792	147	7.33	9.24	2.53697
7603	69Q52:00092:00220	AG	11	TCAGACTCGACGCGCTATAC	60.153	55	0	0	0	1.47	0.152759	CATTATAAGGCGCGCGTGG	60.518	57.895	5.74	29.47	0	4.94	1.51787	178	12.18	17.11	1.67062
7644	69Q52:00097:00234	AG	8	AGAATTGGAATGAACAGCGGC	60.282	47.619	0	0	0	6.53	1.28238	GTAATGCGTGGTGAGACAGC	60.014	55	0	0	0	4.4	0.013752	155	0	0	1.29613
7722	69Q52:00055:00298	AG	16	CCTCATTGAGAACGAGCATTTC	58.476	45.455	0	11.62	0	2.17	3.52364	TTAACGATCGGACAATGCGC	60.084	50	0	4.83	0	6.09	0.083682	194	0	0.37	3.60732
7722	69Q52:00055:00298	ACGAG	7	CCTCATTGAGAACGAGCATTTC	58.476	45.455	0	11.62	0	2.17	3.52364	TTAACGATCGGACAATGCGC	60.084	50	0	4.83	0	6.09	0.083682	194	0	0.37	3.60732
7768	69Q52:00059:00292	AG	11	GTTACGACAAAGCCGCCC	59.859	61.111	0	0	0	6.13	2.14129	ATGAAGTTTGCACGGCTCTC	59.587	50	0	0	0	3.2	0.413028	166	0	0	2.55431
7847	69Q52:00067:00284	AC	10	GAGCAACGTCTACTTAGCCG	59.184	55	0	0	0	5.52	0.815931	GGCGAGTCATCCCTTCAATG	59.445	55	0	0	0	2.82	0.555414	168	0	0	1.37134
7850	69Q52:00068:00253	AG	12	TCCCATCAATCTCCACCAGC	60.224	55	0	0	0	4.85	0.224017	TTCCTCTCCTTTCTCGTCGG	59.58	55	0	0	0	4.79	0.419544	113	0	0	0.643561
7853	69Q52:00068:00265	AG	8	GAATCGCCGACACTTGGTTC	60.291	55	0	0	0	3.62	0.291247	TATCCATCGCGTCGCTACAC	60.777	55	0	13.5	0	2.9	0.777235	140	5.97	0	1.06848
7853	69Q52:00068:00265	AG	13	GAATCGCCGACACTTGGTTC	60.291	55	0	0	0	3.62	0.291247	TATCCATCGCGTCGCTACAC	60.777	55	0	13.5	0	2.9	0.777235	140	5.97	0	1.06848
7864	69Q52:00069:00276	AG	9	CTGATTGCCGTGGATTAGGC	59.799	55	0	0	0	3.93	0.200606	TCGGAAATTCGCTACGTCTTC	59.216	47.619	0	0	0	2.87	1.78354	109	0	0	1.98414
7898	69Q52:00072:00272	AAT	5	AGTCAACAGTTCAACGCTCG	59.526	50	0	0	0	5.03	0.473511	ATGTCAGTGCCAGTAGACTTG	58.434	47.619	0	0	0	3.16	2.56563	307	0	0	3.03914
7925	69Q52:00074:00298	AG	9	CGAATGAAGAGTAGAAGAGCGC	59.953	50	0	0	0	5.92	2.04665	TACCGCTCGTAATTTCGCAC	59.461	50	0	0	0	5.34	0.539309	124	7.04	0.15	2.58596
7977	69Q52:00079:00262	CCG	6	AAGAGAGGTAGAAGCCGCAC	60.223	55	0	0	0	5.34	0.22318	GCTTTGCATTCCTCTCGAGC	60.361	55	0	4.55	0	5.03	0.361423	101	12.72	9.85	0.584603
8231	69Q52:00054:00317	AG	9	TCGACGTGATGCCTTTCAAC	59.594	50	0	0	0	3.18	0.40628	TATTTGTGCTCCCTCCCTCC	59.563	55	0	0	0	4.3	0.436681	105	0	0	0.842961
8394	69Q52:00070:00312	AG	8	TGTACAACAATGCGCCTGAC	59.871	50	0	0	0	3.51	0.128532	ATCCAAACCAAACATTCGCC	58.01	45	0	0	0	5.54	1.99025	237	0	0	2.11878
8398	69Q52:00070:00331	AG	10	CATCAAGCGCGGTACTCTTC	59.807	55	0	9.35	0	2.87	0.192725	GAAATTCTAGTGCGCGGCTC	60.428	55	0	3.06	0	4.7	0.428475	302	1.04	0.15	0.6212
8454	69Q52:00075:00338	AGC	7	TGTTGCGTACCTAGTCGTCC	60.223	55	0	0	0	4.79	0.222625	AGTTCGAGTTTCCTGGTGGG	60.368	55	0	0	0	4.61	0.367898	196	0	0	0.590523
8546	69Q52:00084:00346	AG	12	AAACGACAACCTGCATTTCG	58.337	45	0	0	0	3.46	1.6635	GATCGACCCGTTTGATGTCG	59.808	55	0	0	0	4.35	0.191792	174	0	0	1.85529
8729	69Q52:00051:00355	CCG	6	ATCCAACAGATCGCCGTCG	60.965	57.895	0	0	0	5.12	1.96462	GAGCGGGCATTTCATCGG	59.703	61.111	0	0	0	4.18	2.29727	231	0	0	4.26189
8843	69Q52:00062:00361	AG	8	TTTCATGCGTTCATCCAGGC	59.939	50	0	0	0	4.85	0.060528	ATTCATTATTGCCAGCCGACAG	60.142	45.455	0	0	0	3.51	2.14187	195	0	0	2.2024
8843	69Q52:00062:00361	AGC	5	TTTCATGCGTTCATCCAGGC	59.939	50	0	0	0	4.85	0.060528	ATTCATTATTGCCAGCCGACAG	60.142	45.455	0	0	0	3.51	2.14187	195	0	0	2.2024
8861	69Q52:00063:00391	AC	10	TTGGAGATTGCAGGAAGTACTC	58.56	45.455	0	0	0	2.59	3.4401	CTACTAGCGCGAGGATGTTG	58.973	55	0	1.94	0	3.33	1.02728	118	0	0	4.46738
8921	69Q52:00069:00370	CCG	6	ATGAACTGCGGGTAGATCGG	60.366	55	0	0	0	4.18	0.365532	CGTCACAGTCAAGATGTGCC	59.944	55	0	1.83	0	5.01	0.0561	297	0	0	0.421632
8921	69Q52:00069:00370	AGC	5	ATGAACTGCGGGTAGATCGG	60.366	55	0	0	0	4.18	0.365532	CGTCACAGTCAAGATGTGCC	59.944	55	0	1.83	0	5.01	0.0561	297	0	0	0.421632
8956	69Q52:00071:00397	AG	10	TTGCAACTACGAGCGCTTTC	60.222	50	0	0	0	2.62	0.221964	CACATGCTCACTTCGCTTCC	60.292	55	0	0	0	3.46	0.29172	221	0	0	0.513684
9173	69Q52:00089:00360	AG	9	TCAATACGTTCACACACCGC	59.595	50	0	0	0	5.68	0.404801	ACTGAAGATATGACACGACTGG	58.381	45.455	0	0	0	4	3.61855	330	0	0	4.02335
9183	69Q52:00090:00360	AG	11	ACCTTACGCCTGTTTGCTTG	59.798	50	0	0	0	4.01	0.202074	CACGGCTCAGTTGGCTAATC	59.732	55	0	0	0	1.75	0.268198	124	0	0	0.470272
9218	69Q52:00093:00396	AGC	5	TCCACCTTCGAGTTCACCG	60.083	57.895	0	0	0	4.94	1.08328	CGCATTTAACAACCGAGCAG	58.844	50	0	0	0	4.24	1.1555	212	0	0	2.23878
9245	69Q52:00096:00350	AG	12	CCGTGAAGTGAAATCGACCG	60.015	55	0	0	0	4.79	0.015223	GATGCAATCTATACGCCCGC	60.014	55	0	0	0	6.13	0.013752	218	0	0	0.028975
9270	69Q52:00098:00379	CG	9	TACGTAGCCTTGCCCACATG	60.865	55	0	0	0	3.21	0.86508	TTCTCCCGCGCGATATACAG	60.503	55	0.62	12.98	0	2.74	0.50258	242	0	0	1.36766
9334	69Q52:00053:00439	AG	8	GACGTTTGCAGACATCCGAG	60.015	55	0	0	0	4.63	0.014805	ATTGAATGCCGACGTCAGAG	59.098	50	0	1.33	0	3.35	0.902479	274	1.41	10.99	0.917284
9359	69Q52:00056:00438	AG	9	AACGACACGATTTCTCCTGC	59.311	50	0	0	0	4.85	0.688769	TGGAGTTGGATGGAGTGGAG	59.493	55	0	0	0	3.86	0.506782	108	0	0	1.19555
9408	69Q52:00061:00409	AAG	5	CAAGTGCCGCCAGTAATAGC	60.083	55	0	0	0	2.97	0.082553	TAGGTCAGGGTTTGCGTTTC	58.867	50	0	0	0	2.78	1.13343	241	0	0	1.21598
9414	69Q52:00061:00431	AG	24	AGCCAACGAAATGTCAAGGG	59.508	50	0	0	0	3.95	0.491684	ATGTACAAGCTCGGCCACAG	61.146	55	0	0	0	3.66	1.14626	173	0	0	1.63794
9434	69Q52:00063:00442	AGG	5	TCTAATCCACGCGTCTCTCC	59.727	55	0	0	0	3.71	0.273093	CCATTGTCCGTTCGTTCCTC	59.663	55	0	0	0	3.71	0.336871	158	0	0	0.609964
9497	69Q52:00069:00431	AG	9	CCTTCATCCAGCAACGACAC	59.942	55	0	0	0	3.67	0.057608	CGACGACTTGCATTGTGGG	60.231	57.895	0	0	0	4.61	1.23092	171	0	0	1.28853
9504	69Q52:00070:00405	AGC	6	TCCCACCCGTTTGATAGGAG	59.569	55	0	0	0	3.69	0.430995	AGCCTGGTCAATAGAGTCGC	60.295	55	0	0	0	5.19	0.294575	160	0	0	0.72557
9586	69Q52:00076:00429	AAG	5	TGACTTCCCTGCTATGTGGC	60.512	55	0	0	0	5.01	0.512327	ACCGGATAGCTGTTGTCTCC	59.936	55	0	7.06	0	3.71	0.063998	180	0	7.03	0.576324
9599	69Q52:00077:00428	AC	8	AGAACAAGTCGTCCCTTCCC	60.079	55	0	0	0	3.97	0.079213	CGTATCAAATTACTCGCGTGC	58.847	47.619	0	5.35	0	5.34	2.15294	184	0	0	2.23216
9662	69Q52:00083:00433	AAT	6	GCGAGAAACAGCCGTGAAAC	61.112	55	0	0	0	2.78	1.11241	ATACAGGCTTCACGTTGTCTC	58.792	47.619	0	0	0	3.36	2.20836	269	6.72	7.14	3.32077
9754	69Q52:00090:00441	AGC	5	ACGCTTGTTTCCTTGGTATCG	59.676	47.619	0	0	0	2.92	1.32421	GCGCGGCTTTAAATCTTTGG	59.462	50	0	0	0	3.28	0.537961	181	0	0	1.86217
9754	69Q52:00090:00441	AGC	6	ACGCTTGTTTCCTTGGTATCG	59.676	47.619	0	0	0	2.92	1.32421	GCGCGGCTTTAAATCTTTGG	59.462	50	0	0	0	3.28	0.537961	181	0	0	1.86217
9804	69Q52:00095:00405	AG	10	GTCCAGGTTCGCAAAGACAG	59.872	55	0	0	0	3.51	0.12755	ACCGCAGCTTCATTTCAATCC	60.282	47.619	0	0	0	3.01	1.28238	134	0	0	1.40993
9897	69Q52:00052:00499	AG	13	TCCTTATCCCAAAGCTCGGG	59.933	55	9.75	9.75	0	5.14	0.067075	GCGACGATATTCACTCAGCC	59.599	55	0	0	0	4.85	0.400773	116	0	0	0.467847
10093	69Q52:00069:00496	AAG	5	CACAGGGAGGCAAATCGAAG	59.658	55	0	0	0	3.79	0.342495	GCGTGGAACTAATAACGGGC	60.083	55	0	0	0	6.13	0.082995	181	0	0	0.42549
10136	69Q52:00073:00451	AGC	6	TTTAATCCGTCGTGTCAGCG	59.39	50	0	0	0	5.18	0.609834	ATTCCGCATCACCTTCGAAC	59.376	50	0	0	0	3.95	0.623936	250	0	0	1.23377
10146	69Q52:00073:00485	CCG	10	ATCTACTTCCATCGGCGTGC	60.999	55	0	2.65	0	5.34	0.998658	ACGAGATCCAGGCTGCTTAG	60.009	55	0	0	0	2.18	0.008506	180	0	0	1.00717
10334	69Q52:00088:00489	AG	8	TTTGGCTTTCTCCTGCGTC	59.116	52.632	0	0	0	5.19	1.88432	AAGGTGGTTCGAACAAACGG	59.728	50	0	20.06	0	4.44	0.271642	163	0	0	2.15596
10389	69Q52:00092:00497	AG	9	AAGTGTAGAACGCGCCATTG	59.943	50	0	0	0	2.82	0.057003	TTCCGTGCCATATTTCAGCG	59.73	50	0	0	0	5.18	0.269627	166	0	0	0.326629
10530	69Q52:00055:00520	ACG	5	AAGCCATTGACGACGACAG	58.908	52.632	0	0	0	3.51	2.09224	ATCTCGGCCTGTTCCTCATC	60.007	55	0	0	0	2.92	0.007372	163	0	0	2.09961
10534	69Q52:00055:00543	AG	9	ACGACGTGACACTGAAATTCG	59.95	47.619	2.5	2.5	0	3.34	1.05004	TCTACCCTTCTCACAGTGCG	59.866	55	0	0	0	5.34	0.133538	133	0	1.12	1.18357
10583	69Q52:00059:00506	AAC	5	CCCAACTCCAACGGCAAC	59.697	61.111	0	0	0	4.17	2.30265	TGTGATACAGGCTGCCGC	60.867	61.111	4.72	7.84	0	6.53	2.86681	144	0	3.43	5.16946
10838	69Q52:00079:00506	AAG	11	GCCGATCGTTTCCTGCAATC	60.707	55	0	6.99	0	2.67	0.70675	AATCAACGTCAATCAGCCGC	60.292	50	0	0	0	6.53	0.292129	257	0	0	0.998879
10907	69Q52:00084:00513	AG	12	CTCGCAAACTTTCGGTGTCC	60.499	55	0	0	0	4.02	0.498606	AAGGTTGAAAGCGAAGAGGC	59.512	50	0	0	0	4.7	0.487798	242	0	0	0.986403
10966	69Q52:00089:00525	AG	14	AGAATGAAAGGAGGTTACGGG	58.138	47.619	0	0	0	5.28	2.86182	ACACACTGGGCTCTTCTCTG	60.079	55	0	0	0	3.35	0.079415	191	0	0	2.94123
10969	69Q52:00090:00513	AG	10	CTGTGATTGCAAATTCGGGC	59.105	50	0	0	0	6.13	0.894973	AACTTCAAGGGCATGAGTGG	58.849	50	0	0	0	4	1.15144	315	0	0	2.04642
11166	69Q52:00055:00595	AG	10	GCAGATCCTCTTTGCTTCGG	59.731	55	0	0	0	4.3	0.26934	GTAAAGGCGGCTCAGTTAGG	59.093	55	0	2.59	0	2.69	0.907311	195	0	0	1.17665
11169	69Q52:00056:00553	AG	13	CGTGTACACAGGTCCTTTGC	59.873	55	0	12.89	0	3.68	0.126769	CGTAACTCATCGGCGCATC	59.872	57.895	0	0	0	3.91	1.12797	190	0	0	1.25474
11203	69Q52:00059:00553	AACG	8	CGATATACCGTTGCTCTCGC	59.398	55	0	0	0	5.03	0.60248	TGTCGCGAAGAAATGTGTCG	59.947	50	0	0	0	4.35	0.053431	184	0.66	0	0.655911
11265	69Q52:00064:00570	AG	9	CAGCTGTAACAAGGCCCATC	59.654	55	0	1.97	0	3.51	0.34586	TTGGTTGCTTGTCTTGTCCC	59.361	50	0	0	0	4.46	0.639081	266	0	0	0.984941
11346	69Q52:00070:00555	ACC	7	TGATAAGCCTTTCACGTCGC	59.383	50	0	0	0	5.19	0.616823	CCTTGTGACTTTGTACTCCCAC	59.621	50	0	0	0	4.61	2.37858	316	0	0	2.9954
11510	69Q52:00083:00567	AG	12	TGCGCGACTCTTCTTTCTTG	59.596	50	0	3.8	0	3.02	0.404065	CGGCTGCTCACTGTGATTAAG	60.081	52.381	5.13	6.72	0	1.85	1.0807	323	0	0	1.48476
11546	69Q52:00086:00555	AC	8	TTTCTTTAACAGGTAGCGCTTG	58.009	40.909	1.5	7	0	4.01	3.9906	TTCGGGCTGGTTTACATGTC	58.938	50	0	0	0	3.06	1.06229	227	0	0	5.0529
11574	69Q52:00088:00552	AG	8	GCACACCCATCTCGAGAAAG	59.379	55	2.8	6.21	0	2.62	0.620872	CGCACGTCAGTCCTTTAACC	59.945	55	0	0	0	2.85	0.055055	184	0	0	0.675927
11600	69Q52:00090:00598	AC	8	ACGACTCCAAACTCACTTTCC	58.921	47.619	0	0	0	3.13	2.07874	TTCGGCGTCAGATTCCTCAG	60.576	55	0	0	0	3.35	0.576165	144	0	0	2.65491
11632	69Q52:00093:00596	AG	8	TTCACGTGCGGAGGAGAATC	60.857	55	0	2.8	0	2.52	0.856865	AAGACACTAACGGACGAACAG	58.737	47.619	0	0	0	3.16	2.26347	273	0	0	3.12033
11634	69Q52:00094:00552	AC	11	TCAAACCGAAAGTACGCGTC	59.6	50	0	5.66	0	5.19	0.400046	CCGTATTCTGCTGCGTGAC	59.725	57.895	0	0	0	3.67	1.27495	147	0	0	1.67499
11754	69Q52:00053:00629	AG	13	CGCACAGTGGTTCGGTTATAC	60.081	52.381	0	0	0	1.47	1.08137	CTTCTCGCGCGATCTTGTG	60.088	57.895	6.48	17.85	0	3.33	1.08751	149	0	0	2.16888
11798	69Q52:00057:00618	ACG	5	ACCTCGGCAAGCGGATTAG	60.605	57.895	0	0	0	1.73	1.60479	CTGCGAATCGAAATGGGCTC	60.43	55	0	0	0	4.7	0.430467	133	0	0	2.03526
11857	69Q52:00061:00625	AC	10	AGAGATATCCGGCGCATCTC	59.939	55	20.35	20.35	0	2.75	0.061464	GGTACGGGCAGAGATGTAAG	58.236	55	0	0	0	2.34	1.76353	252	0	0	1.825
11862	69Q52:00062:00617	AC	9	TGCTTGCGAATGTAATTGCG	58.837	45	0	0	0	4.85	1.16301	CCAGCGTAATTTGAGAGAAAGC	58.737	45.455	0	0	0	3.51	3.26341	353	3.87	0	4.42643
11948	69Q52:00069:00641	AAAT	5	ACGCATCTCCGCATCGAG	60.701	61.111	0	0	0	4.04	2.70095	AGTCAATGATATCAGCACGCG	59.613	47.619	1.24	4.45	0	6.01	1.38692	351	0	0	4.08788
11965	69Q52:00070:00626	AAC	7	GCTTTGATAAATGCCACGCG	59.535	50	1.24	1.24	0	6.01	0.464986	TTCCATTCGCGCTGATCATC	59.521	50	0	0	0	2.92	0.478901	216	0	0	0.943887
11996	69Q52:00072:00635	AG	8	ACAGCTTTCGAACGACACAC	59.806	50	0	0	0	3.82	0.194134	CATTTGGTTGCGAAACGAGC	59.673	50	0	0	0	5.03	0.326919	105	0	0	0.521053
12082	69Q52:00079:00613	AGG	5	GAGCATCGGAATAATCGGGC	59.662	55	0	0	0	6.13	0.338183	CCGTGTGTATCGAATTGCCC	60.083	55	0	0	0	5.36	0.082806	131	0	0	0.42099
12133	69Q52:00084:00606	AG	13	TTTCGAACGCAATCTTCACG	58.155	45	0	0	0	4.35	1.84498	CGTCTGATTAAAGGCCCACC	59.371	55	0	0	0	4.61	0.629095	221	0	0	2.47408
12133	69Q52:00084:00606	AGC	10	TTTCGAACGCAATCTTCACG	58.155	45	0	0	0	4.35	1.84498	CGTCTGATTAAAGGCCCACC	59.371	55	0	0	0	4.61	0.629095	221	0	0	2.47408
12149	69Q52:00085:00641	AGC	5	GCGGGACACACTGAGAAAG	59.202	57.895	0	0	0	2.62	1.79762	TCACCCTCACTCCGATCATC	59.358	55	0	0	0	2.92	0.641749	140	0	0	2.43937
12225	69Q52:00092:00600	AAC	5	TCCTTAGGGTAATGCACAGTG	58.139	47.619	0	0	0	3.66	2.86055	AAGGCGTGCAAGAATCACAG	59.87	50	0	0	0	3.66	0.130117	169	0	0	2.99066
12461	69Q52:00063:00668	AG	11	CTTCGCTCATACTGCTGCTC	59.527	55	0	0	0	4.26	0.472689	GGTTCTTTATGTTGCACGCG	59.123	50	1.24	1.24	0	6.01	0.87698	315	0	0	1.34967
12486	69Q52:00065:00655	AG	10	TGAAGAGTACGGATGAGCCC	59.648	55	0	0	0	5.19	0.351681	ACGTGCGTAATGGTTCATCG	59.737	50	0	0	0	3.84	0.263128	115	1.2	6.29	0.614809
12493	69Q52:00065:00689	AG	15	TGTGTAACATCCGCGTGAAC	59.595	50	0	0	0	3.18	0.404801	TCCACACGCGACGAATATAC	58.623	50	0	3.77	0	1.47	1.3766	271	16.33	14.44	1.7814
12503	69Q52:00066:00690	AG	8	AAGTGTGTGGAAGTTGCTGC	60.01	50	0	0	0	5.25	0.01018	TAAGAGCGTGCGTACCATCC	60.645	55	0	0	0	3.51	0.644883	281	0	0	0.655063
12506	69Q52:00067:00654	AG	8	TCTCACTTTCCGGATCTGCG	60.576	55	0	0	0	5.18	0.576165	TTTGGATATGCGTGCTTGGC	60.293	50	0	0	0	4.52	0.293443	250	0	0	0.869609
12513	69Q52:00067:00673	AG	9	AATAGAAAGCTCGTGAGTCCG	58.596	47.619	0	0	0	4.79	2.40388	ACATTTCAAGTCGGCCGAAG	59.588	50	4.77	9.99	0	3.79	0.411515	123	0	0	2.8154
12569	69Q52:00072:00655	AC	10	TTGCTCGGTGGGATTTATGC	59.366	50	0	0	0	3.14	0.633795	TGTGATTCAGAGTAGAGGCGG	60.01	52.381	0	0	0	6.13	1.0099	202	0	0	1.64369
12569	69Q52:00072:00655	AC	11	TTGCTCGGTGGGATTTATGC	59.366	50	0	0	0	3.14	0.633795	TGTGATTCAGAGTAGAGGCGG	60.01	52.381	0	0	0	6.13	1.0099	202	0	0	1.64369
12640	69Q52:00077:00667	AG	8	ATCAAGAACGCGACATGGG	58.973	52.632	0	0	0	4	2.02697	TCGCTTCATTCCAACGAGAC	59.03	50	0	0	0	3.36	0.969634	139	0	0	2.9966
12652	69Q52:00078:00663	AG	8	TCTGATACCCGATGTGTACAGC	60.403	50	0	0	0	4.4	2.4025	GCAACAAAGAGGGTCGTCG	59.868	57.895	0	0	0	5.12	1.13204	106	0	0	3.53454
12690	69Q52:00081:00666	AG	11	CGAGGCCAGCGTTAATTGATC	60.479	52.381	0	6.28	0	2.92	1.47949	CGGCGAATGAACACTTGAAC	58.776	50	0	0	0	3.18	1.22408	192	0	0	2.70357
12964	69Q52:00061:00708	AG	9	AGCACTCGTCGTACAAGATAC	58.34	47.619	0	0	0	2.24	2.6598	CTCGCATTTCTTGGTTGTGC	59.043	50	0	0	0	4.57	0.957395	117	0	0	3.6172
12984	69Q52:00064:00719	AC	8	CTTATCGCGGCAACTCACTG	60.084	55	0	0	0	3.66	0.083806	TGACACCCGCTCGATGATG	60.602	57.895	0	0	0	3.07	1.60171	157	0	0	1.68551
13141	69Q52:00085:00747	AG	12	ATAAGTCGAGGTTTGCGTGC	59.663	50	0	0	0	5.34	0.336871	GCGAACTTTAACGAACGGC	58.734	52.632	0	2.13	0	5.68	2.26587	177	0	0	2.60274
13182	69Q52:00089:00719	AGC	5	GAGGAGTCGCGCAGAAAC	59.253	61.111	0	0.88	0	2.78	2.74669	GATACTATGCCTACGTGCGC	59.393	55	0	0	0	6.09	0.607367	128	0	2.61	3.35405
13217	69Q52:00092:00723	AG	8	GCCTTATCAATACCCAGCGG	59.227	55	0	0	0	5.52	0.772532	GTCCGTCCGTGTGCACTC	61.457	66.667	0	0	0	3.51	3.45712	105	0	0	4.22965
13258	69Q52:00096:00703	AG	11	GTGTGTGTGCAAGCGAGC	60.768	61.111	0	0	0	5.03	2.76805	CGCCGGAAATAGAAGTGCAG	60.083	55	0	0	0	4.41	0.083183	128	0	0	2.85123
13283	69Q52:00098:00709	AG	12	ATGCTACTACGAGCGAAAGG	58.249	50	0	0.44	0	3.11	1.75118	TCGCGGCTTAGACTCGTAC	60.013	57.895	0	3.95	0	3.67	1.01264	237	0	0	2.76382
13345	69Q52:00067:00757	AG	9	AACGAGCAAGAAAGAGCAGG	59.231	50	0	0	0	4.85	0.768876	TCACGCAACCAACCAATCAC	60.082	50	0	0	0	3.06	0.081593	228	0	0	0.850469
13362	69Q52:00072:00757	AG	10	GATTGTCACACAGTTGGCCC	60.152	55	0	0	0	5.8	0.152057	TCCAAACATACGCAGCCAAC	59.869	50	0	0	0	3.77	0.130515	164	0	8	0.282573
13384	69Q52:00075:00798	AG	10	GCTCGACGGTTCTTTGACAG	59.946	55	0	0	0	3.51	0.054167	ACGATTACAGAGTTGAGCACG	59.146	47.619	0	0	0	5.34	1.85417	286	0	3.13	1.90834
13391	69Q52:00076:00785	AG	10	ATATGCGATCGAGGAGGTGC	60.506	55	0	0	0	5.01	0.506244	ACGCATAGATTTGAGAACGGG	59.201	47.619	0	0	0	5.28	1.79942	233	0	10.94	2.30566
13477	69Q52:00087:00791	AG	11	GACGAAGCACTTTGGACCAC	60.153	55	0	0	0	4.16	0.152509	ACTCCGCAGCTCATGGTAAC	60.863	55	0	0	0	2.5	0.862899	250	0	0	1.01541
13484	69Q52:00088:00792	AG	9	AAACAGCAACAAACAGGCAG	58.449	45	0	0	0	4.85	1.55069	TCAGCTCCCTCATGTGTGC	60.459	57.895	0	0	0	4.57	1.45859	115	0	0	3.00929
13506	69Q52:00090:00796	ACGC	8	ATACATGTTGCGTTCGTTGC	58.489	45	0	0	0	4.17	1.51067	AAACAGCCATAGAGCGATCC	58.507	50	0	0	0	3.36	1.49295	289	0	0	3.00362
13525	69Q52:00092:00798	ACT	5	TCTCTCGCTCTCCCAATAGAAG	59.55	50	0	0	0	2.85	2.45019	CGTCGACAAGTACGAAGCAG	59.745	55	0	14.28	0	4.24	0.255195	320	0	0	2.70539
13637	69Q52:00057:00834	AGC	9	CCCGAAGAATACACGAGTGC	59.457	55	0	0	0	4.4	0.542928	ACCAAACCCGAAGCAAATCC	59.793	50	0	0	0	3.01	0.207051	124	0	0	0.749978
13681	69Q52:00061:00813	AG	12	GTTGTCACTTTGTTGACCACG	58.955	47.619	0	0	0	4.94	2.04488	TTTGCGCTCGAGTGATCATC	59.456	50	0	10.39	0	2.92	0.544294	147	0	0	2.58917
13694	69Q52:00062:00828	AAAT	5	CCTTGCCGGGCCTTAACG	61.87	66.667	0	0	0	3.18	3.87036	TGCGACAACAAGTTACTCTGAG	59.37	45.455	0	0	0	3.35	2.62961	145	0	0	6.49997
13715	69Q52:00064:00848	CG	8	GGAATTGCATCGAGGTGCTC	60.082	55	0	7.75	0	4.26	0.082299	CATCTTTCTCGCGTTGTTGC	59.127	50	0	0	0	4.17	0.873063	198	0	0	0.955362
13730	69Q52:00066:00811	AACG	7	AAACGCATCCAATTTCCCGG	60.223	50	0	0	0	5.73	0.223027	CCCGCGGAAACTCGTTAAAG	60.291	55	0	27.39	0	1.85	0.290979	200	9.51	9.51	0.514006
13750	69Q52:00067:00847	AG	17	GGTTTAGCGCGCGAACTTG	61.224	57.895	0	31.09	0	3.16	2.22446	TCGCGCTCTCTATACACCAC	60.082	55	0	3.47	0	4.16	0.082108	142	12.11	11.96	2.30657
13750	69Q52:00067:00847	AG	8	GGTTTAGCGCGCGAACTTG	61.224	57.895	0	31.09	0	3.16	2.22446	TCGCGCTCTCTATACACCAC	60.082	55	0	3.47	0	4.16	0.082108	142	12.11	11.96	2.30657
13784	69Q52:00070:00841	AGC	7	GAATCGATCCACTACCACCG	58.606	55	0	0	0	4.94	1.39437	TGCACTCTGTCTCTCGGTTG	60.435	55	0	0	0	3.77	0.43519	130	0	0	1.82956
13801	69Q52:00071:00844	AGC	5	ATTTACACGTGAGATGCGCC	59.733	50	0	8.66	0	6.53	0.267061	TTAGATGTTGGTGCGCTGTC	59.306	50	0	0	0	3.51	0.693748	154	0	2.1	0.96081
13859	69Q52:00077:00818	AG	13	CGGGTTGCTTACATACTGCG	60.083	55	0	0	0	5.18	0.083433	TCTCGATTAGCCCACCATCC	59.717	55	0	0	0	3.51	0.282904	119	0	0	0.366338
13920	69Q52:00082:00809	AG	9	TTTGGCTTGGTTCTGTGTGC	60.294	50	0	0	0	4.57	0.294148	CGCGCGATTGACTGATCTTC	60.494	55	0	25.38	0	2.87	0.493584	148	0	0	0.787732
13992	69Q52:00087:00833	CCG	5	TCGCAGCCCTACCTATATGC	59.864	55	0	0	0	3.14	0.135586	TGGAAGGGAGGTAAGCAAGG	59.784	55	0	0	0	3.61	0.215813	176	0	0	0.351399
14007	69Q52:00088:00837	AC	8	GAGCGTGAGGAATTTGATTTGC	59.57	45.455	0	0	0	3.68	2.43023	TTTCGAGGATTTCACGCGTG	59.945	50	28.87	28.87	0	5.34	0.054907	234	0	0	2.48513
14259	69Q52:00060:00896	AG	11	ACTTTGAAGGTGCACATGTTG	58.312	42.857	0	0	0	3.33	2.68798	AGCGCATTAATTCATCCGCG	60.499	50	4.9	4.9	0	6.46	0.499196	137	0	0	3.18718
14270	69Q52:00062:00859	AG	14	ACTACCTTCATCACGTGCGC	61.479	55	0	1.95	0	6.09	1.47873	GATGATTGAAGGGCTGCACG	60.362	55	0	0	0	5.34	0.362432	187	11.7	11.7	1.84116
14274	69Q52:00063:00859	AGC	6	ATACCCAGTTGCCGCCTC	60.164	61.111	0	0	0	4.7	2.16375	TTCAGACGTACGACCGATCC	60.012	55	0	9.09	0	3.36	0.012362	144	0	0	2.17611
14308	69Q52:00066:00853	AC	8	CGCCTGAGTAGTTCTACTAGC	58.132	52.381	4.55	4.55	0	3.42	2.868	ATACGCATGCAACACTATATGC	58.081	40.909	0	0	0	3.14	3.91904	222	0	0	6.78704
14384	69Q52:00072:00896	AG	8	CCACGTGTTCCTCCGTTTG	59.793	57.895	0	12.73	0	2.93	1.20685	AAGTGAGAGAGCCACACGG	60.083	57.895	0	0	0	4.94	1.08274	107	0	10.58	2.28959
14387	69Q52:00073:00856	ACAT	5	TGACCCATCAGCGCTACTC	59.933	57.895	0	0	0	2.59	1.06668	ACACAAGACGACGAGCTCTC	60.502	55	0.16	4.2	0	3.2	0.501577	265	0	0	1.56826
14396	69Q52:00073:00888	AG	21	GGTGTGTAGCATTGCGAGTC	60.014	55	0	0	0	3.36	0.013752	CTCGAACTCCCATCCGTCTC	60.363	60	0	0	0	3.36	0.36334	142	0	0	0.377092
14794	69Q52:00067:00913	AG	16	GCTGAACTAGACTGAAAGGTGC	60.014	50	0	1.17	0	5.01	2.01365	TCCTTCCTCGAGCTGTCTTC	59.579	55	0	0	0	2.87	0.421098	101	0	0	2.43475
14914	69Q52:00089:00904	AC	11	GCATTTGATCAGAAACGCGG	59.189	50	0	10.4	0	6.46	0.810977	CAAGTCGAGCGTGTAACAGC	60.29	55	0	0	0	4.4	0.289918	132	0	0	1.1009
14940	69Q52:00091:00933	AG	17	GCGAGAGTCAATGCAAGCTC	60.36	55	2.43	2.43	0	4.09	0.360314	CGATTTGCGCAGAATGGGAC	60.983	55	0	7.78	0	4.46	0.982922	126	0	0	1.34323
14941	69Q52:00091:00937	AG	15	TCCTACATCTGAAGCCGTTTG	58.784	47.619	0	0	0	2.93	2.21604	TCTCTCTGGTCGGTCGAAAC	59.869	55	0	0	0	2.78	0.130915	380	0	0	2.34695
15076	69Q52:00072:01084	AG	8	CGCGGGAATCCTCAATGTTC	60.083	55	0	0	0	3.18	0.082553	TCTCTCTCTCCGGCAAACTG	59.866	55	0	0	0	3.16	0.134354	190	0	0	0.216907
15100	69Q52:00096:01099	AG	8	CTTCTTTCGACGCTGCTCC	59.652	57.895	0	0	0	4.7	1.34845	TTCCCGTGTACTTTCTTGCG	59.238	50	0	0	0	4.85	0.761646	270	0	0	2.1101
15224	69Q52:00069:01226	AG	10	ACCGCAATACCATTCACGAAG	59.743	47.619	0	0	0	3.79	1.25698	ACTAGCCCAAAGTTCTCGTC	58.007	50	0	0	0	4.2	1.99304	147	0	0	3.25003
15257	69Q52:00051:01252	AG	12	TTGCGAGGTTGGTTATACGC	59.38	50	0.02	0.02	0	4.42	0.619856	TTCCGTTACATTGCACGACG	59.946	50	0	6.03	0	5.12	0.054314	164	0	0	0.67417
15351	69Q52:00062:01251	AG	8	ATTGGAAAGAATGGCAGGCG	59.937	50	0	0	0	5.52	0.062724	GTTGTACACTGCGCACTTTG	58.984	50	3.36	4.99	0	2.77	1.01604	204	0	2.96	1.07876
15374	69Q52:00064:01252	AG	11	TCACTTCCGACTGCTCATTC	58.378	50	0	0	0	2.67	1.62241	TGGGAGGAGGGAACAAAGTG	60.004	55	0	0	0	3.16	0.004472	125	0	6.75	1.62688
15382	69Q52:00064:01274	AGC	6	ATCATCGAGCAGCCAATGTG	59.443	50	0	0	0	3.21	0.556828	CAGCTTCGAGACTGCACAG	59.285	57.895	0	0	0	3.66	1.7148	185	0	0	2.27163
15419	69Q52:00068:01261	AAC	6	GCGTGTAGATGCTCCGATTG	59.876	55	0	0	0	2.67	0.123682	CACTGTTCAACGTCGACTCG	59.949	55	0	0	0	4.18	0.050679	269	0	0	0.174361
15434	69Q52:00069:01288	AAG	5	TGATGATCCGGCTCTTCGAG	60.081	55	0	0.91	0	4.04	0.081008	ACAACGTTACTCTCCAGCCC	60.438	55	0	0	0	5.19	0.437947	284	0	0	0.518955
15453	69Q52:00071:01293	AG	11	CGCTGTTCTGCCTCGAGAG	61.246	63.158	0	0	0	3.2	2.24621	GAGCAACCCACCCGATAAC	58.967	57.895	0	0	0	1.89	2.03264	198	0	0	4.27885
15533	69Q52:00087:01261	AGC	5	AATATACATTCCTGCGCGGC	59.588	50	0	9.36	0	6.53	0.411515	GACCCTCGTGATTGCCTTTC	59.659	55	0	0	0	2.62	0.341494	173	0	0	0.753009
15533	69Q52:00087:01261	AGC	5	AATATACATTCCTGCGCGGC	59.588	50	0	9.36	0	6.53	0.411515	GACCCTCGTGATTGCCTTTC	59.659	55	0	0	0	2.62	0.341494	173	0	0	0.753009
15533	69Q52:00087:01261	AAG	5	AATATACATTCCTGCGCGGC	59.588	50	0	9.36	0	6.53	0.411515	GACCCTCGTGATTGCCTTTC	59.659	55	0	0	0	2.62	0.341494	173	0	0	0.753009
15533	69Q52:00087:01261	AAG	5	AATATACATTCCTGCGCGGC	59.588	50	0	9.36	0	6.53	0.411515	GACCCTCGTGATTGCCTTTC	59.659	55	0	0	0	2.62	0.341494	173	0	0	0.753009
15674	69Q52:00088:01319	AGC	7	ACCGTGCGACTAGAGAAAGC	60.853	55	0	0	0	3.51	0.853043	ACACACCCTCTCTTCAGCTG	60.079	55	4.24	4.24	0	4.24	0.079415	221	0	0	0.932458
15680	69Q52:00088:01337	AGC	5	AGCGCGGAATCAATGTAAGC	60.083	50	0	6.72	0	3.09	0.082553	TTAACCATTCACAGCGCCAG	59.585	50	0	0	0	4.85	0.41493	165	1.56	9.23	0.497483
15690	69Q52:00090:01318	AG	9	TTCAAATTTCGCGCGCTTTG	59.948	45	25.44	25.44	0	2.77	0.05183	AACCTCTCCTTGCCGTCATC	60.51	55	0	0	0	2.92	0.510415	233	0	0	0.562244
15707	69Q52:00091:01342	AGC	11	GAGCGCTCGTTACGTCAAAG	60.357	55	0	20.69	0	2.77	0.356963	CCATTGATCCTCCGCTGTTG	59.728	55	0	0	0	3.33	0.271932	185	0	0	0.628894
15707	69Q52:00091:01342	AGC	11	TTTGAACGGCGAGGAGATTC	59.023	50	0	2.92	0	2.52	0.976957	CCATTGATCCTCCGCTGTTG	59.728	55	0	0	0	3.33	0.271932	352	10.87	17.88	1.24889
15707	69Q52:00091:01342	AG	9	GAGCGCTCGTTACGTCAAAG	60.357	55	0	20.69	0	2.77	0.356963	CCATTGATCCTCCGCTGTTG	59.728	55	0	0	0	3.33	0.271932	185	0	0	0.628894
15707	69Q52:00091:01342	AG	9	TTTGAACGGCGAGGAGATTC	59.023	50	0	2.92	0	2.52	0.976957	CCATTGATCCTCCGCTGTTG	59.728	55	0	0	0	3.33	0.271932	352	10.87	17.88	1.24889
15800	69Q52:00089:01435	AG	15	GCCAGCCAAGAATGTAGGAC	59.369	55	0	0	0	3.85	0.631177	ACAGTGTTAGCGACGTGTTG	59.528	50	0	0	0	3.33	0.47187	251	0	0	1.10305
15827	69Q52:00097:01472	AC	8	CACCTCAGACATTGTGCCTG	59.586	55	0	0	0	4.85	0.414168	AGCTCGTGGATGAAACTCCG	60.859	55	0	0	0	4.63	0.858578	136	0	0	1.27275
16199	69Q52:00101:00040	AAG	5	AAGACAACGCGCGTATCAAG	60.015	50	21.44	31.78	0	3.02	0.015223	TTTGTCGCGAGTAATGTGGG	59.308	50	0	2.98	0	4.61	0.691528	188	0	10.25	0.706751
16202	69Q52:00102:00038	AC	8	CGACTTGCAGTGTTCAGCG	60.517	57.895	0	0	0	5.18	1.51657	TTGCGCACATAAATCCTCGG	59.73	50	0	0	0	4.63	0.269627	317	0	0	1.7862
16243	69Q52:00111:00041	AG	13	GCCACGCTACAGGTAAACAG	59.663	55	0	0	0	3.16	0.336871	GCTCAGCTGTTGGACCTTTC	59.87	55	0	9.25	0	2.62	0.130316	222	0	0	0.467187
16308	69Q52:00131:00031	AT	8	GATCAGAGCAACAGGACGC	59.354	57.895	0	0	0	5.19	1.64602	AGCGTAACCCAGCGAGTATC	60.364	55	0	0	0	2.24	0.364026	181	0	0	2.01005
16350	69Q52:00140:00013	AAT	5	TGCCAAACACTCATTGATCCTC	59.683	45.455	0	0	0	3.71	2.31743	GATGCTGGGCCCAAACTAC	59.257	57.895	2.17	10.42	0	2.73	1.74269	190	0	0	4.06013
16398	69Q52:00148:00016	ACAG	9	GACGTGACAGAGGAGGGATC	60.01	60	0	0	0	3.36	0.009959	TCTTGTCTCGATGTGGCACG	61.132	55	0	10.89	0	5.34	1.13171	180	3.93	11.56	1.14167
16414	69Q52:00100:00063	ATC	7	CACACTCGTTGGAACTGCAC	60.43	55	0	0	0	4.57	0.429851	CAAATCAGGAGCAGGGAGTAG	58.57	52.381	0	0	0	2.57	2.43032	229	0	0	2.86017
16458	69Q52:00107:00056	AAAT	5	CCGGGTAAAGGGTCAGAATTTC	59.75	50	0	0	0	2.17	2.25041	TCTCGCGTAGTACTCATCCG	59.524	55	0	2.7	0	4.18	0.476402	146	0	0	2.72681
16650	69Q52:00148:00076	AG	9	AGGCTCGGTTTAATGCTTGAG	59.398	47.619	0	0	0	3.02	1.60238	AAATTGATAGTGGACGCGGC	59.73	50	0	0	0	6.53	0.269913	281	0	0	1.87229
16810	69Q52:00123:00131	ACGC	5	GTCAAGTCGAAGCTGTGGTG	59.874	55	0	0	0	4.17	0.125604	TGTTCTCTCTTTGACTGCGC	59.24	50	0	0	0	6.09	0.760451	209	0	0	0.886055
16823	69Q52:00126:00116	AGC	6	TAACGCGCTTTGTCCACTTC	59.874	50	0	0	0	3.01	0.125991	GTTGGGTAATCAAGACGGGC	59.657	55	0	0	0	6.13	0.3435	311	0	0	0.469491
16884	69Q52:00135:00118	AGC	5	CTACAACAACTGCGCTGGAG	59.944	55	0.21	5.17	0	3.86	0.0561	GACCCGGAGCTGCTACTG	60.242	66.667	0	0	0	2.74	2.24207	244	0	0	2.29817
16900	69Q52:00138:00123	AG	12	CGTCGGCGCATTATTTAACTG	59.102	47.619	0	0.31	0	3.16	1.89798	ACAAACCGGCTCGTATCG	58.237	55.556	0	0	0	2.92	3.76277	162	0	0	5.66075
16967	69Q52:00147:00105	AG	8	AAAGCCACGAACGTCCGG	61.397	61.111	0	0	0	5.14	3.39658	GCAACCGTCACTCTCTTCAG	59.315	55	0	0	0	3.02	0.68548	100	0	0	4.08206
17036	69Q52:00107:00164	ACAG	6	TCGACCGCTCTAAATTTCGC	59.459	50	0	0	0	4.7	0.541114	TGCACTAGTCAATCAGCTGC	59.018	50	0	6.16	0	5.25	0.982139	164	0	0	1.52325
17090	69Q52:00114:00166	AGC	6	ACAAACCGCACCGATCTTTG	60.152	50	0	0	0	2.77	0.152334	ACTTCTCTCTCGTAGTCCATCG	59.558	50	0	0	0	3.84	2.44169	207	0	0	2.59402
17110	69Q52:00116:00168	AG	10	ATGCGAGTACTGTGTGAGGG	60.223	55	0	0	0	4.3	0.223155	CGAAAGGGCCACGGATAAAC	60.012	55	0	6.34	0	2.01	0.012039	268	0	0	0.235193
17180	69Q52:00125:00150	AGC	5	CCTTCACGCTGTAATTCACGAG	60.396	50	0	3.42	0	4.18	2.39626	GACGCTTTAATTGGTCGCGC	61.578	55	0	0.35	0	6.86	1.57775	139	0	3.24	3.974
17197	69Q52:00127:00160	AAC	5	TCGGCGGTGCTTTATTTACG	59.735	50	0	5.12	0	3.18	0.264805	CGTGTAATCAGCCTGCGTG	60.014	57.895	0	0	0	5.34	1.01419	216	2.22	2.22	1.279
17308	69Q52:00140:00196	AT	8	GTCATATGCGCCTCTACTTCG	59.418	52.381	0	0	0	3.79	1.5822	ATCGTGAATGCTGCGTACTG	59.456	50	0	0	0	2.74	0.544294	187	0	0	2.1265
17449	69Q52:00108:00213	AG	12	CATCGGCCGTCAGTACATTG	59.805	55	0	12.13	0	2.82	0.194842	CGGATTTATAAGCTGCTCGGC	60.28	52.381	0	0	0	5.54	1.28042	248	5.03	10.31	1.47527
17462	69Q52:00109:00225	AG	8	TACTTTGACAGAGGCTCGGG	59.864	55	0	0	0	5.14	0.135586	TGATAAGCCTGTATGCACGC	59.164	50	0	0	0	5.34	0.836249	164	0	0	0.971834
17463	69Q52:00109:00237	AGC	5	GCGAGGCAATCACGTAATGG	60.43	55	0	0	0	3.16	0.429851	CATCTGCCGCACAAGAGAAC	60.292	55	0	0	0	3.01	0.29172	148	0	0	0.72157
17528	69Q52:00115:00234	AG	18	GCTTGCGACAGACACCTAAC	59.944	55	0	0	0	2.34	0.055651	AATCTTGCTCGTTCGTCAGC	59.665	50	0	0	0	4.26	0.334915	223	0	0	0.390566
17554	69Q52:00118:00230	AGC	11	CAAGAAAGACGGCGGTACAC	59.945	55	0	0	0	2.9	0.055055	GCACGCGTCGAGAGTTTG	60.239	61.111	0	8.83	0	2.93	2.2394	346	0	0	2.29446
17563	69Q52:00119:00242	ATCGC	5	AAAGCCAAGAGAAGCACAGC	59.796	50	0	0	0	4.4	0.204049	TTTCGCGTCCAGTTCTTTCG	59.876	50	0	3.64	0	3.46	0.124064	224	0	0	0.328114
17617	69Q52:00124:00243	AGC	7	ACTCTTCGTCACTGGTCTCC	59.507	55	0	0	0	3.71	0.492554	TCCTCACGTCCAATACCAGC	60.223	55	0	0	0	4.85	0.223309	201	0	0	0.715863
17765	69Q52:00140:00243	AG	14	ATCCGAAGCAGACCCTTAGC	60.295	55	0	0	0	3.09	0.295294	GGCAATCGAGTAGCACACG	59.725	57.895	0	0	0	4.49	1.27495	116	0	0	1.57024
17800	69Q52:00144:00212	AGG	5	CATTGCTGTCTCGGTATGCG	60.153	55	0	0	0	4.73	0.152835	TCGCTGCTCCTTTCAACAAG	59.517	50	0	0	0	3.16	0.483108	112	0	0	0.635943
18049	69Q52:00118:00271	AG	10	TCTTTAAACACGCGAGCCTC	59.313	50	0	6.08	0	4.7	0.686574	GTCAACTCTGTACGTCTCGC	59.122	55	0	0	0	5.03	0.878292	139	0	0	1.56487
18104	69Q52:00122:00261	AC	8	TATCGCACGGACCCTCTTTC	60.294	55	0	0	0	2.62	0.294006	ACACGAGGGAGCAAGAAGAC	60.437	55	0	0	0	3.01	0.436967	266	0	0	0.730973
18146	69Q52:00126:00264	AG	8	TCTTTCTGCGTCGTCTTTGC	59.875	50	0	0	0	3.68	0.124832	GTTTGGAGAAGACGGCGATG	60.014	55	0	0	0	3.84	0.013752	305	0	0	0.138584
18213	69Q52:00133:00267	AAG	5	CAGCTACCCAATATGCAATTCG	58.598	45.455	0	0	0	3.34	3.40157	CCACTTGGTAATTGCGCGAG	60.637	55	0	0	0	5.03	0.637123	272	0	0	4.03869
18269	69Q52:00137:00297	ATC	5	TTGAAGCAGGCCAGGAGAG	60.081	57.895	0	0	0	3.2	1.08115	CAAGTAAGCTGCTTCGTCGG	60.015	55	0	1.56	0	4.79	0.014805	153	2.58	15.99	1.09596
18338	69Q52:00144:00282	ATC	5	AGTATGTCTCTGCTAGTCGACG	59.885	50	0	7.43	0	5.12	2.11491	TCAGGTTTAAACAGTCGCACG	59.881	47.619	0	10.33	0	5.34	1.11932	226	0	0	3.23424
18338	69Q52:00144:00282	AAT	5	AGTATGTCTCTGCTAGTCGACG	59.885	50	0	7.43	0	5.12	2.11491	TCAGGTTTAAACAGTCGCACG	59.881	47.619	0	10.33	0	5.34	1.11932	226	0	0	3.23424
18387	69Q52:00149:00266	AAG	6	CAACCATGATAACTGCCGGG	59.726	55	0	0	0	5.73	0.273676	ATAAACACGCCGCCCATAAG	59.444	50	0	0	0	1.73	0.556356	134	0	0	0.830031
18523	69Q52:00112:00321	AGC	6	CTGCGGGACTTGGCCATG	61.879	66.667	13.17	13.17	0	3.66	3.87864	CTGACAGGGCTTTGCATTGC	61.136	55	0	0	0	3.56	1.13591	177	0	0	5.01455
18831	69Q52:00141:00303	ACT	5	AACTTGACCTTGTGCAGCAG	59.725	50	0	0	0	4.24	0.274846	ATACACACACCGCCTTAACG	59.026	50	0	0	0	3.18	0.974017	261	0	0	1.24886
18861	69Q52:00144:00305	AGC	6	ACGCCCTTAAGTTCGTGGAC	61.071	55	0	11.32	0	4.02	1.07108	ACGCACACAGACAGTTCTAC	58.606	50	0	0	0	2.59	1.39437	191	0	0	2.46544
18885	69Q52:00145:00341	AAT	5	AATTAGAGCGCGCTTGTTCG	60.359	50	0	14.84	0	3.95	0.359437	GAGATGTGTGGGAATCTCGG	58.518	55	0	0	0	4.63	1.48223	121	0	0	1.84167
18913	69Q52:00148:00325	AG	9	CATGTGCGTGAAGGTTAGCC	60.292	55	0	0	0	3.93	0.292129	ATAGCAACGCAGGGAGAGTG	60.58	55	0	0	0	3.51	0.579695	285	0	0	0.871824
19158	69Q52:00119:00351	AG	12	GGACGAGGCCAGATATACCC	59.864	60	0	0	0	3.69	0.135792	CATTGTTTGCATGTGACGCG	60.017	50	1.24	1.24	0	6.01	0.017077	133	0	0	0.152869
19158	69Q52:00119:00351	CCG	6	GGACGAGGCCAGATATACCC	59.864	60	0	0	0	3.69	0.135792	CATTGTTTGCATGTGACGCG	60.017	50	1.24	1.24	0	6.01	0.017077	133	0	0	0.152869
19190	69Q52:00121:00385	AG	8	AAACGACAGAGATCAACGGC	59.311	50	0	0.65	0	5.68	0.688769	TTCACGCGGTTGAACATTCC	60.152	50	0	0	0	3.01	0.152412	154	0	0	0.841181
19277	69Q52:00128:00397	ATC	7	AGCCAGCACTGAATCAATCG	59.372	50	0	0	0	3.34	0.62754	CATCATCGGTAACTGCTGCC	59.802	55	0	0	0	4.85	0.198183	115	0	0	0.825723
19397	69Q52:00139:00358	AG	14	GTTAAGTATGTGAGTGCGGCC	60.081	52.381	0	0	0	6.13	1.08051	TAAGTCGCGCCTTTCCTTTG	59.59	50	0	0	0	2.77	0.41001	102	0	0	1.49052
19443	69Q52:00142:00392	AG	12	GGACTCTCATGCACGAAAGC	60.013	55	0	0	0	3.51	0.013327	ACGCCGTAATGCATTCAATG	58.263	45	0	0.46	0	2.82	1.73656	203	0	0	1.74989
19456	69Q52:00144:00356	AG	10	CTCGCGAAATAACACATGCG	58.999	50	0	7.97	0	4.73	1.00138	GCTTTGCAATTGATATCGCGAC	60.018	45.455	0	0	0	5.19	2.01796	256	7.35	14.69	3.01934
19512	69Q52:00148:00394	AG	8	GACGCGCATTCTTACTGTCC	60.084	55	0	0	0	4.02	0.083991	CACTTGACTCATGGCCACTG	59.586	55	4.66	4.67	0	3.66	0.414168	146	0	0	0.498159
19584	69Q52:00104:00405	AG	18	AAACCGGGCTTTCTTTCTGC	60.081	50	0	0	0	4.26	0.080615	TCTTCGTTCGAGACTGCGTG	61.118	55	0	0	0	5.34	1.11817	340	0	0	1.19879
19587	69Q52:00104:00417	AGC	5	TTACACTCGAGCGTTTGTGC	59.876	50	0	10.06	0	4.57	0.124064	TACAGCGGCCTTCTTCTCG	60.232	57.895	0	0	0	4.04	1.2319	292	0	0	1.35597
19611	69Q52:00105:00437	AG	14	TTTAATGACCGTGCGCTCTC	59.383	50	0	0	0	3.2	0.616823	TCTTGACTGACTGGCTAGCG	60.223	55	0	0	0	4.26	0.222901	306	0	0	0.839723
19611	69Q52:00105:00437	AG	14	TTTAATGACCGTGCGCTCTC	59.383	50	0	0	0	3.2	0.616823	TCTTGACTGACTGGCTAGCG	60.223	55	0	0	0	4.26	0.222901	306	0	0	0.839723
19611	69Q52:00105:00437	AG	8	TTTAATGACCGTGCGCTCTC	59.383	50	0	0	0	3.2	0.616823	TCTTGACTGACTGGCTAGCG	60.223	55	0	0	0	4.26	0.222901	306	0	0	0.839723
19611	69Q52:00105:00437	AG	8	TTTAATGACCGTGCGCTCTC	59.383	50	0	0	0	3.2	0.616823	TCTTGACTGACTGGCTAGCG	60.223	55	0	0	0	4.26	0.222901	306	0	0	0.839723
19653	69Q52:00109:00425	AC	9	TGATGCGCACAAACTCGAG	59.576	52.632	8.65	10.12	0	4.04	1.4239	GCAATGGGATTTCTTGGCAATG	59.818	45.455	0	0	0	2.82	2.18212	257	0	0	3.60602
19785	69Q52:00120:00414	AG	13	TACTTTCTCCGGTGGTGTGC	60.722	55	0	2.85	0	4.57	0.722199	CTTTAAGCGTGTGTCTGCCC	60.222	55	0	0	0	5.36	0.222304	121	0	0	0.944504
19821	69Q52:00122:00442	AC	10	AAACGCATCGCACCTTTGAG	60.501	50	0	0	0	3.02	0.501178	TCATTCAATCGATCCAACCGTG	59.819	45.455	0	0	0	4.94	2.18064	183	0	0	2.68181
19850	69Q52:00125:00406	AGC	6	CAAGCCTGTAGATTCGCACG	60.084	55	0	0	0	5.34	0.083806	TCGACGTCTGAATGATCTTGG	58.597	47.619	0	0	0	3.61	2.40292	202	0	0	2.48673
19918	69Q52:00130:00404	AGC	6	AAGAAGCTCGCATCGACAGG	61.205	55	0	0	0	4	1.20509	CCATACCATTCCGTGACCAC	59.086	55	0	0	0	4.16	0.913586	203	0	0	2.11868
19987	69Q52:00135:00440	AG	9	ACGTACATATACCCTCGGCG	59.87	55	0	0	0	6.46	0.130117	GCTACCTCTTGCTTCATCGC	59.804	55	0	0	0	4.58	0.196029	112	0	0	0.326145
20109	69Q52:00146:00415	AAT	5	ATTGTTTCTCTCTGCCTGCTG	59.326	47.619	0	0	0	4.41	1.67397	ACTGGAAACGAAGGCAAACG	60.082	50	0	0	0	3.6	0.082171	313	0	0	1.75614
20219	69Q52:00104:00463	AG	13	AAATTATTCGGGCCGCGAAG	60.082	50	1.74	21.86	0	3.79	0.082171	TCTCCAACCCTAGAGCCAAC	59.495	55	0	0	0	3.77	0.505423	272	0	0	0.587594
20219	69Q52:00104:00463	AG	13	AAATTATTCGGGCCGCGAAG	60.082	50	1.74	21.86	0	3.79	0.082171	TCTCCAACCCTAGAGCCAAC	59.495	55	0	0	0	3.77	0.505423	272	0	0	0.587594
20219	69Q52:00104:00463	AGC	6	AAATTATTCGGGCCGCGAAG	60.082	50	1.74	21.86	0	3.79	0.082171	TCTCCAACCCTAGAGCCAAC	59.495	55	0	0	0	3.77	0.505423	272	0	0	0.587594
20219	69Q52:00104:00463	AGC	6	AAATTATTCGGGCCGCGAAG	60.082	50	1.74	21.86	0	3.79	0.082171	TCTCCAACCCTAGAGCCAAC	59.495	55	0	0	0	3.77	0.505423	272	0	0	0.587594
20452	69Q52:00123:00465	AAT	5	ATATGCAGTGAAACGAGCGC	60.083	50	0	0	0	5.92	0.083183	ACACGCAACAACCTCCAATG	60.081	50	0	0	0	2.82	0.081334	142	0	0	0.164518
20527	69Q52:00129:00463	AG	8	CAGTTGGGAATAGGAGTGCC	58.714	55	0	0	0	5.01	1.28599	GCTTCTCAGTTGGGCGATC	59.348	57.895	0	0	0	3.69	1.65152	189	0	0	2.93751
20648	69Q52:00139:00474	AG	12	ATCTTCTACCCAGGCACGAC	59.936	55	0	0	0	4.34	0.063998	AGGCGTTTCTCAAAGTTGCG	60.431	50	0	0	0	4.85	0.431397	133	0	0	0.495395
20667	69Q52:00140:00481	AG	9	TTCCGCCTTTGAGACGTTTG	59.801	50	0	0	0	2.93	0.198665	TCTACGAGTATCCGCTGGTC	59.159	55	0	0	0	4.02	0.841458	300	0	0	1.04012
20680	69Q52:00141:00495	AGC	7	GAGAGAGTCACTGGCTCGAG	60.012	60	5.19	5.19	0	4.04	0.011714	CAGCACTTCGTTACTTCGCG	60.628	55	0	0	0	5.87	0.627985	155	0	0	0.639698
20706	69Q52:00143:00466	AG	12	GAATCCCAGAAGCTTGAGAAAC	58.063	45.455	0	0	0	2.78	3.93749	GACGTGACGAGTGCCATTAC	59.739	55	0	0	0	1.89	0.260636	236	0	0	4.19812
20779	69Q52:00149:00480	AG	8	ACTTGTTACATGTGCGGCTC	59.588	50	0	0	0	4.7	0.411515	TCGCGCGTTTGTATATACGAG	59.428	47.619	0	28.04	0	4.18	1.57228	374	8.63	8.63	1.98379
20861	69Q52:00106:00511	AGC	5	TCCGTAACCTCCAGCAAGTG	60.438	55	0	0	0	3.16	0.437783	TCCGGCACTCAGTCTAATCC	59.648	55	0	0	0	3.01	0.351681	299	0	0	0.789464
20907	69Q52:00109:00537	AG	9	TACGGTATACTACTCGCGCG	59.946	55	23.48	23.48	0	6.86	0.054019	CGAGTCTCTTCGCTTTGCC	59.652	57.895	0	0	0	4.52	1.34845	108	0	0	1.40247
20949	69Q52:00112:00511	AC	11	GCGTTCATGTTTCGTTTGGC	59.948	50	0	5.61	0	4.52	0.051975	GCATCGGAATTCTCTCACGC	60.153	55	0	0	0	5.34	0.152816	248	0	0	0.20479
20958	69Q52:00113:00501	AG	8	CCCTCTCGTTCACTGGCTAG	60.294	60	0	0	0	3.42	0.293865	ATAGCGCGCTGACATTTGTG	60.361	50	0	38.04	0	3.33	0.360866	307	0	0	0.654731
21019	69Q52:00117:00536	AGC	5	ATCGTGCCACCAATAATCGC	59.8	50	0	0	0	4.58	0.199633	CGACGACAACCTTATCCTGC	59.457	55	0	0	0	4.85	0.542928	116	0	0	0.74256
21117	69Q52:00125:00546	CCG	6	GGCATAAACACACTCCGACG	60.014	55	0	0	0	5.12	0.014175	TGCATCAAACTAGATCCGCTC	58.927	47.619	0	0	0	5.03	2.07335	104	0	0	2.08753
21128	69Q52:00126:00542	AG	11	TCTTGTTCAACGAAACGAATGC	59.127	40.909	0	0	0	3.56	2.87266	CGGCTGTGCTGTATTCGG	59.324	61.111	0	0	0	4.3	2.67623	213	0	0.76	5.54889
21270	69Q52:00137:00526	ACG	5	CACTTGTCCGCGCATGTATC	60.428	55	0	0	0	2.24	0.428323	TCCTCGACGTCTCTATAACGC	59.88	52.381	0	0	0	4.84	1.11969	200	0	0	1.54801
21354	69Q52:00143:00524	AGC	5	AGTAGCTCAGTTGTTCCGGC	60.792	55	0	0	0	6.13	0.791672	CAGGCATTATCGTCAGCCAC	59.802	55	0	6.36	0	5.01	0.198183	128	0	0	0.989855
21456	69Q52:00101:00591	AG	10	AGGTGCTTCGGATAAATCGC	59.163	50	0	0	0	4.58	0.836897	AGCATGTCCCAGTCATCTCC	59.933	55	0	0	0	3.71	0.066747	196	0	0	0.903644
21521	69Q52:00107:00550	AAT	6	AACGTGCGATATATTGGGTTTG	58.206	40.909	0	0	0	2.93	3.79441	TGTTGGTCATCATGTGTGGG	58.853	50	0	0	0	4.61	1.14711	296	0	0	4.94152
21685	69Q52:00119:00565	AG	12	AAGCCAATCGTTATCACCCG	59.086	50	0	0	0	5.28	0.913586	TCGGACAGAGGGATTGATCG	59.723	55	0	0	0	3.69	0.276908	210	0	0	1.19049
21876	69Q52:00133:00574	AG	10	GTCTGACAAGCTTCTCTGGC	59.307	55	0	3.76	0	4.85	0.693192	GACTTCCTGTTGCTGCACG	60.158	57.895	0	0	0	5.34	1.15832	184	0	0	1.85152
21906	69Q52:00135:00590	AAAT	6	TGGTCGCAATTAAGTGATGCC	60.011	47.619	0	0.83	0	4.4	1.01148	CTGGCTCACTTAAATGGTCCAC	60.012	50	0	0	0	4.02	2.01177	122	19.66	18.48	3.02325
21925	69Q52:00137:00567	AG	10	CGAACTGCAGCACTTTCCTC	60.222	55	0	7.25	0	3.71	0.222158	AACAATCAAACCTCGTCGCG	60.222	50	0	0	0	5.87	0.221964	140	0	0	0.444122
21930	69Q52:00137:00581	AGG	9	GGAGAAGGAAATCGAGCGTC	59.175	55	0	0	0	5.19	0.824719	TTTGCATCGGACTAACTCGC	59.383	50	0	0	0	5.03	0.616823	303	0	0	1.44154
21988	69Q52:00141:00588	AG	9	AAGAGACGGCCGAATAGAGC	60.364	55	0	10.14	0	4.09	0.364487	GGCAAAGATTTCGGGAGTGG	59.939	55	0	0	0	4	0.060683	210	0	0	0.42517
22078	69Q52:00148:00579	AGC	6	AGAGCCCTACTAATACGGAAGC	59.878	50	0	0	0	3.86	2.12198	TTTGAGGGAAAGAGGCCGC	61.061	57.895	0	0	0	6.53	2.06131	106	0	0	4.18329
22112	69Q52:00101:00607	AAC	5	CGACGTAGGAGGAATGTGG	58.093	57.895	0	0	0	4.17	2.90723	TTTCTTTCGGTGCATTGCTC	58.037	45	0	0	0	4.26	1.96267	344	0	2.94	4.8699
22184	69Q52:00107:00603	AAC	5	GGATATTGCAGCAACGGTGG	60.363	55	0	0	0	4.61	0.363112	ACACGCTGTATTGCAAAGCC	60.503	50	0	9.64	0	4.35	0.503185	222	4.33	5.9	0.866297
22207	69Q52:00108:00625	AGC	5	AAACGTCTTATCTCATGCACGG	59.821	45.455	0	0	0	4.94	2.17874	AAGTTTGAGATGGCTGAACAAC	58.185	40.909	0	0	0	3.32	3.81532	139	0	0	5.99406
22222	69Q52:00110:00606	AAT	5	TCCGAGCGAGTTTACTTCTTC	58.533	47.619	0	0	0	2.87	2.46697	ATTGATGAAGTGAGGGTGCG	59.01	50	0	0	0	5.34	0.989622	124	0	0	3.45659
22234	69Q52:00111:00619	AG	9	AGGGTCTCGTTGAAATTGATGC	60.012	45.455	0	0	0	3.91	2.01177	CTCGCTCTTCTATGCTGTGC	59.527	55	0	0	0	4.57	0.472689	214	0	0	2.48446
22292	69Q52:00115:00644	AG	11	ACAATGCGCTCACACATAGC	60.012	50	0	0	0	2.97	0.012362	TAGTCAGCCAGAGTTCGCAC	60.505	55	0	0	0	5.34	0.505422	166	0	0	0.517785
22436	69Q52:00128:00613	AG	10	ATTTCGCTTCGTTGCAGGAG	59.942	50	0	0	0	3.69	0.057608	CTTCATTCGTCGCCGCTAC	59.8	57.895	0	0	0	3.58	1.19955	184	0	0	1.25716
22464	69Q52:00131:00608	AG	9	CGATGACGCTATACATGCCAG	59.75	52.381	0	0	0	4.85	1.25015	TCCTTCTCTGCTTATTAGGCG	58.023	47.619	0	0	0	5.52	2.97651	254	0	0	4.22667
22563	69Q52:00138:00612	AAG	18	TCATTTGCGTGCGATCGTG	60.302	52.632	0	5.33	0	4.35	1.30239	CAGGAGCATTGAACGACGATC	60.148	52.381	0	0	0	3.69	1.14764	103	0	0	2.45004
22563	69Q52:00138:00612	AAG	18	ATCGTCGTTCAATGCTCCTG	59.098	50	0	0	0	3.86	0.902479	CGATCGGTTAAAGAAAGAGTGC	58.493	45.455	0	4.14	0	4.4	3.50706	123	0	0	4.40954
22563	69Q52:00138:00612	ATC	5	TCATTTGCGTGCGATCGTG	60.302	52.632	0	5.33	0	4.35	1.30239	CAGGAGCATTGAACGACGATC	60.148	52.381	0	0	0	3.69	1.14764	103	0	0	2.45004
22563	69Q52:00138:00612	ATC	5	ATCGTCGTTCAATGCTCCTG	59.098	50	0	0	0	3.86	0.902479	CGATCGGTTAAAGAAAGAGTGC	58.493	45.455	0	4.14	0	4.4	3.50706	123	0	0	4.40954
22688	69Q52:00147:00646	AGC	10	CAACTGCAGCTTGAACCCTG	60.434	55	0	14.3	0	4.45	0.434072	AACCAACCAGCCACCGTG	61.269	61.111	0	0	0	4.94	3.26915	192	0	0	3.70322
22704	69Q52:00149:00609	CCG	7	CTGAATAGCGTGAAACCAGTG	58.01	47.619	0	0	0	3.66	2.98964	TATTAGCGGCCAACTCAAGC	59.086	50	0	0	0	4.01	0.913586	135	0	0	3.90322
22789	69Q52:00105:00699	AG	13	GCGACCACTAGCATGTACATC	59.614	52.381	0	0	0	3.06	1.3859	AGTTTCAGTGCAACGACTCG	59.526	50	0	0	0	4.18	0.473511	156	0	0	1.85941
22799	69Q52:00106:00673	AGC	7	CGTGGGTGGTATGAAAGAGG	58.727	55	0	0	0	3.69	1.2728	ATACACACAGGCAAGCAAGC	59.868	50	0	0	0	4.01	0.13212	146	0	0	1.40492
22808	69Q52:00107:00657	AC	11	CCTCAGTAGAATGGCGTTGC	59.732	55	0	0	0	4.17	0.268198	TATCGGTTGGCAAGCTTCAC	59.301	50	0	21.72	0	3.18	0.699349	299	0	0	0.967547
22945	69Q52:00117:00669	AG	13	ATGTATCGCAACTTCGCCTG	59.451	50	0	0	0	4.85	0.548886	CGAGAGCGGTAATTGCCTTC	59.805	55	1.72	4.16	0	3.46	0.195079	243	0	0	0.743965
22969	69Q52:00119:00667	AG	13	GATCCACCTTCACGCGTTTC	60.291	55	0	0	0	2.78	0.291247	AAGCCGCAAGTATCTTTCGC	60.013	50	0	0	0	4.7	0.012685	333	0	0	0.303932
23005	69Q52:00122:00652	AG	15	GGTCGAAATGTGCTTGCTCC	60.571	55	0	0	0	4.7	0.571231	CACCAATTCTAGCTGCGGAC	59.732	55	0	0	0	4.79	0.268198	280	0	0	0.839429
23028	69Q52:00123:00687	AAC	5	AACTAAACGAACAGCAGGCC	59.514	50	0	0	0	5.19	0.486085	TGCTTGCAGACACTTTGGTTC	60.35	47.619	0	0	0	3.62	1.34982	139	0	1.69	1.8359
23054	69Q52:00125:00684	AG	9	AAGTTCGTGGAGCATGCATC	59.658	50	4.51	10.55	0	3.91	0.342495	ACTCACTGGGCTATCGACAC	59.938	55	0	0	0	3.67	0.062408	317	0	0	0.404903
23073	69Q52:00126:00694	AGC	8	AATTCACGCAGAGACCGGAG	60.859	55	0	0	0	4.63	0.858578	TTGGTAGTAGTGCGCGTCTC	60.572	55	0	1	0	3.36	0.571963	170	0	2.05	1.43054
23153	69Q52:00132:00685	AT	11	TGATTCCCGCGTTATTGCTG	59.73	50	0	0	0	4.41	0.269627	TCACCTATCGTCCACTCTCATC	59.551	50	0	0	0	2.92	2.4487	204	0	0	2.71832
23255	69Q52:00139:00699	AG	10	ATACGCGTACATGTGCATCG	59.601	50	14.7	19.67	0	3.84	0.39896	GCGTAGTCAGAGTTGTGTGC	59.946	55	0	0	0	4.57	0.054167	186	0	0	0.453126
23276	69Q52:00141:00690	AG	9	TCTCTCTTCCTCGCGTTACC	59.656	55	0	3.64	0	2.85	0.343836	AGGTAGAGAATCCGCGCG	60.01	61.111	22.45	22.45	0	6.86	2.00974	117	0	0	2.35358
23304	69Q52:00143:00697	AG	16	AGTTTGGCAAGGACGAGAAAC	59.808	47.619	0	0	0	2.78	1.19223	AGAGAGAGAATGTCAGCGGC	60.294	55	0	0	0	6.53	0.294148	322	0	0	1.48638
23304	69Q52:00143:00697	AGC	6	AGTTTGGCAAGGACGAGAAAC	59.808	47.619	0	0	0	2.78	1.19223	AGAGAGAGAATGTCAGCGGC	60.294	55	0	0	0	6.53	0.294148	322	0	0	1.48638
23310	69Q52:00144:00672	AAC	5	AAGTTCACAGTCGTTGCAGC	60.083	50	0	0	0	5.25	0.082553	TTCGCCTCCTTAATCGCTCG	60.991	55	0	0	0	5.03	0.991475	286	0	0	1.07403
23314	69Q52:00144:00684	ACTC	9	CACACACGCGAACTTTGTTG	59.541	50	0	0.27	0	3.33	0.459425	AAGCGATTGGACACACGTAC	59.313	50	0	0	0	3.67	0.686574	324	0	0	1.146
23359	69Q52:00147:00698	AG	12	CTCTATACTAGCCAGCACGC	58.399	55	0	0	0	5.34	1.60076	AGTAGTGCATTCATCACGCG	59.456	50	1.24	1.24	0	6.01	0.544294	218	0	0	2.14505
23372	69Q52:00148:00690	ACG	9	CGATGGATAATGCGCGCAC	60.873	57.895	19.12	33.23	0	5.34	1.87251	ATCCCTTTACGCATCGGTTG	59.086	50	0	0	0	3.77	0.913586	248	0	0	2.78609
23373	69Q52:00148:00698	AGC	8	GGCATGCACCGTTTAAGAGG	60.293	55	0	18.4	0	3.69	0.292817	ACTCCAGCTATACGACAGACAC	60.077	50	0	0	0	3.67	2.07693	169	0	0	2.36975
23440	69Q52:00105:00709	AG	10	CCACAGTATCGCCGGCTG	61.317	66.667	7.3	15.08	0	4.85	3.31695	AGCTTTCTTCGCGATGATGC	60.083	50	23.13	23.13	0	3.91	0.082932	350	0	0	3.39988
23460	69Q52:00107:00703	AC	8	AAAGGCAAGAAACCGTGAGC	60.081	50	0	0	0	4.26	0.081269	ATTTGTTCTCGCGCTGCTC	59.94	52.632	0	0	0	4.26	1.06013	158	0	0	1.1414
23612	69Q52:00118:00725	AC	8	AGTGACTCATGTATCGCCGG	60.364	55	0	4.85	0	6.13	0.364372	GTTTAGATAGGACGCGTGCC	59.528	55	13.07	17.7	0	5.01	0.472279	153	0	0	0.836651
23799	69Q52:00131:00715	AC	8	TGACGAAGAGAGAGATAATGGC	58.184	45.455	0	0	0	4.4	3.81649	CGTTGTCTTTGTCGCTCGG	60.23	57.895	0	0	0	4.63	1.23022	169	0	3.41	5.04671
23853	69Q52:00135:00733	AGC	11	GGATTGCAAGTCGAAGCTGC	60.915	55	3.69	3.69	0	5.25	0.915414	GTAGTCTCGTCGATCAGCCG	60.772	60	0	0	0	5.52	0.771722	235	0	0	1.68714
23857	69Q52:00135:00747	AGC	9	GTTGTAGCCACTGTCGTTGG	59.873	55	0	0	0	3.77	0.126769	AACCTCTGCCCGACAATGAC	61.081	55	0	0	0	3.06	1.08078	240	0.75	0.75	1.20755
23953	69Q52:00142:00735	AC	8	AGTTGCAAGTTGACAGTGGC	60.01	50	0	0	0	5.01	0.01018	GCAGTGCCGATCGACAATG	60.375	57.895	18.43	18.43	0	2.82	1.37495	307	0	0	1.38513
23967	69Q52:00143:00735	AG	17	AATGGGTGTGTGCTATAAGGG	58.475	47.619	0	0	0	3.95	2.52487	TTTCTTCAAGCGCGCGATC	60.302	52.632	14.18	34	0	3.69	1.30247	190	0	0	3.82734
23969	69Q52:00143:00738	AC	8	GACAAGTTGATGGGCATGGG	59.937	55	0	0	0	4	0.062724	TCACGACGCTATACTTTACTGC	59.057	45.455	0	0	0	4.4	2.943	101	0	0	3.00572
24124	69Q52:00105:00797	AGC	6	AAATAACCAAGGCGAGCGAG	59.376	50	0	0	0	5.03	0.623936	GCACGTAGGAAGATTGCCTG	59.732	55	0	0	0	4.85	0.268198	175	0	0	0.892134
24190	69Q52:00111:00787	AG	9	TCTTCTTGTGTTTGCTCGCG	60.153	50	0	0	0	5.87	0.152721	GTTGCTCGCGAGGTTACTTC	60.015	55	0.21	14.02	0	3.01	0.015119	172	0	0	0.167839
24190	69Q52:00111:00787	AG	8	TCTTCTTGTGTTTGCTCGCG	60.153	50	0	0	0	5.87	0.152721	GTTGCTCGCGAGGTTACTTC	60.015	55	0.21	14.02	0	3.01	0.015119	172	0	0	0.167839
24201	69Q52:00112:00777	AG	13	CACTTTCGAACAGTGGCCG	60.158	57.895	2.44	18.05	0	6.13	1.15839	GATGCATGACACGCGGAAG	60.375	57.895	0	0	0	3.46	1.37495	184	0	0	2.53334
24453	69Q52:00130:00798	AGC	5	CCACATACACCTCAAAGCCC	59.293	55	0	0	0	5.19	0.70731	CCGACGCTCAAAGATGTCAC	60.015	55	0	0	0	3.67	0.014805	104	0	0	0.722115
24543	69Q52:00137:00775	AGC	6	CGCGCGAATATTAATGCTCG	58.939	50	9.63	25.38	0	5.03	1.06144	CCATCGATCTTGACACGGAC	59.176	55	0	0	0	4.79	0.824086	190	0	0	1.88552
24566	69Q52:00139:00776	AG	8	GCAGCCGAGCAATTATTGTC	58.622	50	0	0	0	3.18	1.37757	AGCTTGTACATACGTTGGTGG	59.06	47.619	0	0	0	4.61	1.9403	194	0	0	3.31787
24605	69Q52:00142:00757	ATC	5	GCATCGAAACGTCCGTACTG	60.085	55	0	0	0	2.74	0.084846	CACAGTCACTTGTCATCGCC	59.944	55	0	0	0	5.54	0.0561	119	0	0	0.140946
24741	69Q52:00101:00811	AG	8	ACATGCCGTATTTCCAAGCG	60.012	50	0	0	0	4.68	0.011714	CACCTGCAACGAGGTTTCAG	60.152	55	0	0	0	3.02	0.152451	153	0	0	0.164164
24769	69Q52:00103:00811	AAGC	6	TACCCAAGCAACTCGACTGG	60.438	55	0	0	0	4	0.437783	AAATCAATTCGGCGACCACC	59.94	50	0	7.21	0	4.61	0.060062	294	0	0	0.497845
25027	69Q52:00121:00841	AG	9	CTAGAAACCACCACTACGCG	59.109	55	1.24	1.24	0	6.01	0.890922	ATTAATTCGCACGCTCGCTG	60.428	50	0	0	0	5.18	0.428323	309	0	0	1.31925
25054	69Q52:00123:00845	AC	15	GCAGATTAGCTTTGCGGTTTC	59.218	47.619	0	0	0	2.78	1.7818	CCAACCTTGACTCACTAGCG	59.027	55	0	0	0	4.26	0.972552	382	0	0	2.75435
25054	69Q52:00123:00845	AC	8	GCAGATTAGCTTTGCGGTTTC	59.218	47.619	0	0	0	2.78	1.7818	CCAACCTTGACTCACTAGCG	59.027	55	0	0	0	4.26	0.972552	382	0	0	2.75435
25124	69Q52:00128:00837	AG	11	TGGGAATTTCGAGTGTGCTG	59.228	50	0	0	0	4.41	0.771921	CGAGAGAACAAGCCTGCATG	60.013	55	0	0	0	4.06	0.013007	198	0	0	0.784927
25157	69Q52:00131:00826	AG	10	GCGCGCACAAAGGAAGAATC	61.524	55	0	25.93	0	2.52	1.52356	CTTGCTCAGTCTTGCGTCG	59.943	57.895	0	0	0	5.12	1.05698	266	5.39	7.03	2.58054
25168	69Q52:00132:00809	AGC	7	GGTTCATCCGCAAATCTTTCAG	58.986	45.455	0	0	0	3.02	3.01351	GGAAGGTGAAATTACAGTGGCC	60.272	50	0	0	0	5.36	2.27228	204	0	0	5.28579
25198	69Q52:00134:00830	AG	13	TTCTGCGGCACATTGACTTC	59.871	50	0	0	0	3.01	0.129322	TAACATTTGCCAAGGACCGC	59.867	50	0	0	0	5.68	0.132524	239	0	10.61	0.261847
25216	69Q52:00135:00842	AG	13	TCTCTCTTCCACGAACAATCTC	58.317	45.455	0	0	0	2.75	3.68338	CTCGCTCGTTCTTTCTGCG	60.016	57.895	0	0	0	5.18	1.01625	134	0	0	4.69964
25216	69Q52:00135:00842	AG	8	TCTCTCTTCCACGAACAATCTC	58.317	45.455	0	0	0	2.75	3.68338	CTCGCTCGTTCTTTCTGCG	60.016	57.895	0	0	0	5.18	1.01625	134	0	0	4.69964
25238	69Q52:00137:00816	AC	19	TAACAAGAAAGCCCGACGAC	58.956	50	0	0	0	4.34	1.04415	CAATGACGACGTGGACCAAC	60.222	55	0	0	0	3.77	0.221964	155	0	0	1.26611
25238	69Q52:00137:00816	AG	10	TAACAAGAAAGCCCGACGAC	58.956	50	0	0	0	4.34	1.04415	CAATGACGACGTGGACCAAC	60.222	55	0	0	0	3.77	0.221964	155	0	0	1.26611
25328	69Q52:00145:00801	AG	8	TGTACAACAATGCGCCTGAC	59.871	50	0	0	0	3.51	0.128532	ATCCAAACCAAACATTCGCC	58.01	45	0	0	0	5.54	1.99025	235	0	0	2.11878
25341	69Q52:00146:00809	AG	18	GCACGCAGGCTCGATAAATC	60.497	55	0	0	0	2.17	0.497433	TGGACATCAAATACGACACGC	59.747	47.619	0	0	0	5.34	1.25328	125	0	0	1.75071
25417	69Q52:00102:00857	ACG	6	ATAGTAAACCCTCGGCGTCC	60.009	55	0	0	0	4.79	0.008619	TCCCTATCTTTCGCCCGTC	59.631	57.895	0	0	0	4.79	1.3686	302	0	0	1.37721
25436	69Q52:00103:00861	AC	9	AAGACGGACGGTAATGGAGG	59.937	55	0	0	0	4.3	0.063359	AAAGCAACGTCGCCACAAAG	60.986	50	0	0	0	2.77	0.98592	106	0	0	1.04928
25593	69Q52:00113:00876	AGC	5	CAACTCCGCAACTTCCTTCC	59.87	55	0	0	0	3.46	0.129521	ACGAAGCGAAACGAAACGG	60.159	52.632	0	5.98	0	4.44	1.15866	181	0	0	1.28818
25636	69Q52:00116:00882	AG	11	ATGTCTCTTCGCGGTTCTCC	60.576	55	0	0	0	3.71	0.576416	CGCAATTTCTAGCACTCCTTTC	58.737	45.455	0	0	0	2.62	3.26341	177	0	0	3.83983
25705	69Q52:00121:00898	AG	12	ATTCGCTCGTTTGCCTGATG	60.012	50	0	0	0	3.07	0.012362	ATTATCCCTACGAGTGTGTGC	58.303	47.619	0	0	0	4.57	2.69718	234	0	0	2.70954
25756	69Q52:00124:00898	AG	13	CCATCGCGTGTACAAAGGAC	60.014	55	0	4.78	0	3.85	0.014175	CATACAGCAGAGAAAGGTCGC	59.814	52.381	0	0	0	5.19	1.18636	172	0	0	1.20054
25761	69Q52:00125:00869	AG	10	CACATGTTATTATCTGTGGCGG	58.276	45.455	0	0	0	6.13	3.72358	CATTTCACCGTGTACCCGTC	59.664	55	0	0	0	4.79	0.335565	227	0	0	4.05915
25813	69Q52:00129:00853	CG	8	GAAATTGAATTGGGCACGCG	59.739	50	1.24	1.24	0	6.01	0.261187	TCGCTTCAAGGCCATTTAGC	59.655	50	3.82	3.82	0	3.09	0.344509	228	0	0	0.605696
25909	69Q52:00136:00885	AGC	6	GCAGTTACAAGGACAGCGAC	59.944	55	0	0	0	5.19	0.055651	ACATCCAGTTCGTCGACTTC	58.392	50	0	0.86	0	3.01	1.60754	227	0	0	1.66319
26041	69Q52:00147:00850	AAT	6	ATCTATCCGTCCGCTCAGC	59.786	57.895	0	0	0	4.26	1.21443	TACCTGCGGCCGAATAAATG	59.16	50	0	4.66	0	2.32	0.840151	236	6.5	0	2.05458
26041	69Q52:00147:00850	AGC	5	ATCTATCCGTCCGCTCAGC	59.786	57.895	0	0	0	4.26	1.21443	TACCTGCGGCCGAATAAATG	59.16	50	0	4.66	0	2.32	0.840151	236	6.5	0	2.05458
26188	69Q52:00109:00908	AGC	13	TGTAAATCGTCGTAGCCCAC	58.46	50	0	0	0	4.61	1.53969	TCCAAGGACGCTCTCTCATG	59.937	55	0	0	0	3.07	0.062883	221	0	0	1.60258
26188	69Q52:00109:00908	AAT	5	TGTAAATCGTCGTAGCCCAC	58.46	50	0	0	0	4.61	1.53969	TCCAAGGACGCTCTCTCATG	59.937	55	0	0	0	3.07	0.062883	221	0	0	1.60258
26198	69Q52:00110:00905	AC	14	TATTTGAAAGCGGCGCGAG	60.014	52.632	0	8.43	0	5.03	1.01353	TCTCTGGCGAAATGACTTGC	59.304	50	0	0	0	4.01	0.69598	169	1.78	1.78	1.70951
26342	69Q52:00122:00923	AG	11	TGTATCCCATCGTGCGAGAG	60.081	55	0	0	0	3.2	0.081269	TCTGACGAGGGTAGTACACG	59.018	55	7.28	7.28	0	4.49	0.982139	291	7.38	9.28	1.06341
26565	69Q52:00141:00925	CCG	5	ATCTCGGTGGATTAGTGCCG	60.366	55	0	0	0	5.69	0.365532	ACAATTCCACGCTGTTGTCG	60.153	50	0	0	0	4.35	0.152528	216	0	0	0.51806
26580	69Q52:00142:00920	AG	11	GAAAGTAGAGCAAAGCAGAGC	58.004	47.619	0	0	0	4.09	2.99619	GCCGCGAGTATTGATCCC	58.776	61.111	0	0	0	3.85	3.22448	124	0	0	6.22066
26580	69Q52:00142:00920	ACG	6	GAAAGTAGAGCAAAGCAGAGC	58.004	47.619	0	0	0	4.09	2.99619	GCCGCGAGTATTGATCCC	58.776	61.111	0	0	0	3.85	3.22448	124	0	0	6.22066
26669	69Q52:00149:00934	AAG	8	CGCAATCGGGCAAAGGATAC	60.431	55	0	0	0	2.24	0.431397	GCACGATACTAATTGGCCGG	59.873	55	0	0	0	6.13	0.126769	215	0.69	13.7	0.558166
27007	69Q52:00149:00965	ACG	7	ACATTTAGAGGAGGCGCTCG	60.647	55	0	1.26	0	5.03	0.647234	TTTCCCTTAAGTGCGCGAC	59.201	52.632	0	2.42	0	5.19	1.79892	113	0	0	2.44616
27038	69Q52:00116:01036	AAG	5	TTTAAACTTCACCCGGTCGC	59.517	50	0	0	0	5.19	0.482685	TCGTGGGAGGAAGTTCGTTC	60.436	55	0	0	0	3.95	0.435672	140	0.42	14.51	0.918357
27070	69Q52:00126:01026	AG	10	ATAATGGCACTCTTCTCGCG	58.885	50	0	0	0	5.87	1.11507	GCGAGGCCACTGAATAATGC	60.432	55	0	0	0	3.56	0.432021	173	0.44	0	1.5471
27103	69Q52:00133:01025	AGC	7	TGGGAAGAGTATACGTGTCGC	60.349	52.381	2.96	2.96	0	5.19	1.34921	CGCTTGGCAGAAATTCATGAAG	59.569	45.455	0	10.74	0	3.02	2.43128	123	0	0	3.7805
27223	69Q52:00104:01085	AC	8	AGCTACGAATCAAATGCGCC	60.083	50	0	1.96	0	6.53	0.082553	ATGTGCCAAGAACGAGCAAG	59.87	50	0	0	0	4.01	0.130117	166	0	4.94	0.21267
27384	69Q52:00143:01058	AG	13	CACAGCAACATCGAGAGGC	59.647	57.895	0	0	0	4.7	1.353	TCGGAGAATATGTCGCGTTAC	58.749	47.619	0	0	0	2.5	2.25133	114	0	0	3.60432
27461	69Q52:00120:01139	AGC	11	TGAGTGGAGTGTATACGCGC	60.642	55	0.23	0.23	0	6.86	0.641978	AATAAGAAATTTCGGCGCGC	58.908	45	22.62	22.62	0	6.86	1.09244	212	14.06	14.06	1.73442
27473	69Q52:00125:01133	AC	8	AAGCGGAAGTACATGAACGC	59.663	50	7.33	7.33	0	4.84	0.336871	TGCACACTGGCACGTTAATC	59.871	50	0	0	0	1.75	0.128532	136	0	0	0.465403
27579	69Q52:00118:01152	AG	12	GACATGACATCAAGTGCCGG	60.012	55	0	0	0	6.13	0.012362	TGTGCCAATGAGCGAGAATG	59.658	50	0	0	0	2.67	0.342161	123	0	0	0.354523
27711	69Q52:00101:01333	AAG	5	TCGACGAAACCATTGCTTCC	59.59	50	0	0	0	3.46	0.41001	CCAATGGAGAAGCTTGCTCG	60.012	55	2.02	11.49	0	5.03	0.01193	145	1.68	7.88	0.421941
27771	69Q52:00112:01346	AG	8	ACGTACCCTCATATGCCACC	60.007	55	0	0	0	4.61	0.007144	CAGTAGTTCGCTCCTCATTGC	59.814	52.381	0	0	0	3.56	1.18636	146	0	0	1.19351
28018	69Q52:00123:01399	AG	9	ATGTCACGCCGTTGTTTCTC	59.873	50	0	0	0	2.87	0.126769	CCCTTGACACGCATACTCTC	58.815	55	0	0	0	3.2	1.18519	117	0	0	1.31196
28048	69Q52:00126:01376	AG	19	ACCTTGTGCCCGGATATCTC	60.007	55	0	0	0	2.75	0.006685	TTGGCGTCGTAAATACCGAG	58.825	50	0	0	0	4.63	1.17487	223	0	0	1.18155
28055	69Q52:00127:01363	ACG	9	GGAGAGACGAGCGGCAAG	60.93	66.667	0	0	0	4.01	2.93036	TGTCTCCCGTCGCATCTTTG	61.138	55	0	0	0	2.77	1.13772	216	0	0	4.06808
28203	69Q52:00145:01397	AC	9	TGTGATTCAGAGTAGAGGCGG	60.01	52.381	0	0	0	6.13	1.0099	TTGATGACCGATTTACCGCC	59.089	50	0	0	0	6.13	0.910788	232	7.24	7.24	1.92068
28220	69Q52:00100:01427	AG	14	TCTTCTGGCAAATTCGCACG	60.222	50	0	0	0	5.34	0.22228	AATGAGTGGACAAACAGCCG	59.513	50	0	0	0	5.52	0.487369	160	0	0	0.709648
28233	69Q52:00109:01431	AAT	6	AATGCAGTCGTCTTTGGTCG	59.592	50	0	0	0	4.79	0.407767	ATGCTGTGCCGTTGTTTAGC	60.503	50	0	0	0	3.09	0.503185	247	0	0	0.910952
28313	69Q52:00127:01422	AG	10	AGTGGTTGCGTGTGTGAAAC	60.293	50	0	0	0	2.78	0.29254	ACGCGAATGGTAGGTGTCC	60.529	57.895	0	13.65	0	4.02	1.52927	265	0	0	1.82181
28436	69Q52:00141:01440	AC	8	GACTCGGAAGCTCGTTGAAG	59.391	55	0	0	0	3.02	0.609339	CAAGCCACACATCTCGAACC	59.942	55	0	0	0	3.62	0.057608	128	0	0	0.666947
28443	69Q52:00142:01408	AG	8	CAATGTAGTAGTCGCACGCC	59.808	55	0	0	0	5.68	0.191792	TGCAGTTCATTCCACCTTCG	59.228	50	0	0	0	3.79	0.771921	250	0	0	0.963713
28496	69Q52:00147:01420	AG	8	TTACCAGATATGGCGTCCGG	60.08	55	0	1.78	0	5.14	0.080218	ACTTCCACTTCCAGCTCTCG	60.152	55	0	0	0	4.04	0.151755	158	0	0	0.231973
28545	69Q52:00106:01473	AG	10	AAGTGTGTTTGCCAAGTCCG	60.011	50	0	0	0	4.79	0.010621	ATTTCATCACGCTCGCTTCG	60.084	50	0	0	0	3.79	0.083806	323	0	0	0.094427
28565	69Q52:00113:01482	AC	13	ATTGATCGCGTTGTAGCCTC	59.17	50	0	0	0	4.7	0.830451	GGATTGATCTCACTGCGGTC	59.167	55	0	0	0	4.79	0.83302	226	0	0	1.66347
28592	69Q52:00120:01485	AG	9	TGTGCCTGTGTTGTATTCGC	59.871	50	0	0	0	4.7	0.128532	TGATCTGTGCCACAATTGCC	59.866	50	0	0	0	4.52	0.133946	156	0	0	0.262478
28614	69Q52:00123:01484	AGC	6	TTCAGACGTACGACCGATCC	60.012	55	0	9.09	0	3.36	0.012362	TGAAACCGCGCCTCATAAAG	59.66	50	0	1.74	0	1.85	0.339833	168	0	0	0.352196
28813	69Q52:00141:01527	AG	10	TTAGAAATTCCAGCGCCGTC	59.378	50	0	0	0	4.79	0.621891	CGTCTCTTCATGCTTGGCTG	60.013	55	0	0	0	4.85	0.013007	202	0	0	0.634897
28836	69Q52:00108:01648	AG	11	GACAAAGGCAGAGACACAGG	59.231	55	0	0	0	4	0.768876	CGGACACTACAAGAAGCGAG	59.113	55	0	0	0	5.03	0.886901	281	0	0	1.65578
28841	69Q52:00136:01624	AG	12	AGTTGGAAGGTGATTTCTCGC	59.33	47.619	0	0	0	5.03	1.67029	TTTGATGTGCAGCTCGACG	59.576	52.632	0	0	0	5.12	1.4239	145	0	0	3.09419
28874	69Q52:00132:01757	AG	11	AAAGTTCGCACGAGATGAATG	58.01	42.857	0	0	0	2.67	2.98964	GATGAACTCGTGCTTTGATGC	58.957	47.619	0	0	0	3.91	2.04342	157	0	9.79	5.03305
28910	69Q52:00132:01877	AG	15	TCTTCCTCAAGCGTCCCTC	59.478	57.895	0	0	0	4.3	1.52192	ACGAGCAGTGGAATTCAACG	59.592	50	0	0	0	4.1	0.407767	206	0	0	1.92969
28960	69Q52:00116:02005	AT	10	GTCAGAGTGGGTATTGCAGC	59.374	55	0	0	0	5.25	0.625992	TAACTTTGCGCGTGTGTCTC	59.876	50	0	0	0	3.36	0.124064	162	0	0	0.750056
29159	69Q52:00137:02102	ACGC	5	GCATCGACCTACATTCCCATTC	59.948	50	0	0	0	2.67	2.05187	GCAGGTTCTCGTTGCATCAG	60.292	55	0	0	0	2.9	0.29172	281	2.27	0	2.34359
29309	69Q52:00159:00019	AG	14	ACTATTATCTCTCGCGCGGG	60.223	55	15.18	15.18	0	6.13	0.222575	TGAGCATACATCCCGATCGC	60.787	55	0	7.1	0	4.58	0.787421	251	1.91	1.91	1.01
29440	69Q52:00170:00015	AG	9	ACGTTGAGACAATTACCGCTG	59.679	47.619	0	0	0	5.18	1.32116	CGTTTATGCCTCGTCCATCC	59.522	55	0	0	0	3.51	0.477649	278	0	0	1.79881
29460	69Q52:00172:00015	AG	8	GGAAATAACCAACCGAGGCG	60.012	55	0	0	0	5.52	0.012039	ATTGAGTGAGCGTCGTCCAG	60.854	55	0	0	0	3.86	0.854312	160	0	0	0.866351
29592	69Q52:00182:00027	AT	9	CGCCTGACTGATCCATAAACG	59.881	52.381	0	0	0	3.6	1.11896	ATTGGCATGTCTCAGGAGTG	58.346	50	0	0	0	3.51	1.6541	175	0	0	2.77306
29592	69Q52:00182:00027	AG	13	CGCCTGACTGATCCATAAACG	59.881	52.381	0	0	0	3.6	1.11896	ATTGGCATGTCTCAGGAGTG	58.346	50	0	0	0	3.51	1.6541	175	0	0	2.77306
29605	69Q52:00183:00010	AGC	10	GAGTATCGCGGTGGAGACG	60.737	63.158	0	0	0	4.18	1.73699	CGTCGCGACCAGTAGCTG	61.292	66.667	0	8.37	0	4.24	3.29166	137	0	0	5.02865
29605	69Q52:00183:00010	AGC	5	GAGTATCGCGGTGGAGACG	60.737	63.158	0	0	0	4.18	1.73699	CGTCGCGACCAGTAGCTG	61.292	66.667	0	8.37	0	4.24	3.29166	137	0	0	5.02865
29811	69Q52:00198:00041	AGC	5	CCCTTGTGTGCTCGTGTATC	59.381	55	0	0	0	2.24	0.618842	CCATTCTAATTGGAGCGGCG	60.152	55	0	0	0	6.46	0.152451	195	0	0	0.771293
29898	69Q52:00156:00081	AG	15	TTTCCGAGTGCACTGTTACG	59.244	50	10.62	14.63	0	3.18	0.755704	GAGGTATCAAAGCGCTCGAG	59.251	55	5.19	10.16	0	4.04	0.749254	152	9.11	9.11	1.50496
30068	69Q52:00171:00057	AGC	5	TCTGCTCTCCTCCATCGTTG	59.937	55	0	0	0	4.1	0.062883	ACTCGTACCGTCGCTTCAG	60.231	57.895	0	0	0	3.02	1.23117	153	0	0	1.29405
30084	69Q52:00172:00059	AG	8	CCACCCAGTCAGCTAGAGAG	59.649	60	0	0	0	3.2	0.35099	TTGATTGCTGCAGAGACGTC	59.31	50	4.36	4.36	0	4.34	0.690422	129	0	0	1.04141
30128	69Q52:00174:00091	AG	13	ATCCTGCGAGCTGACATTCC	60.936	55	0	0	0	3.01	0.936083	ACAGTTGTCGTTACGTTCGG	59.252	50	0	8.76	0	4.3	0.748091	122	0	0	1.68417
30135	69Q52:00175:00059	ACTC	5	CGCCGAGCCTTTATCCAAATG	60.748	52.381	0	0	0	2.32	1.74788	TGAATACGCGTCAGTTCAGC	59.388	50	4.4	20.23	0	4.26	0.611818	140	0	0	2.35969
30191	69Q52:00179:00091	AG	9	ACACATTGCCAAGATCTCAGC	59.669	47.619	5.54	5.54	0	4.26	1.33075	GCTTTCTGCGCATGAATTGTC	59.818	47.619	6.37	12.6	0	3.18	1.18176	203	0	0	2.51251
30301	69Q52:00186:00078	AG	8	AGTTCATCCGGCGATAAGAC	58.236	50	0	0	0	3.01	1.76353	GGGCTTCGGGAATAATGCAC	60.081	55	0	0	0	4.57	0.081269	170	0	0	1.8448
30392	69Q52:00192:00079	AGCC	5	GCAACGAAAGGAGGACGC	59.86	61.111	0	0	0	5.19	2.13995	CAACATTACCTCTGCGCTCG	60.084	55	0	0	0	5.03	0.083806	120	0	0.7	2.22376
30422	69Q52:00194:00081	AG	8	GCTGACGATCAAGCCAGTTC	60.013	55	0	0.34	0	3.01	0.013327	TCACCTAAGACTGCGAACGG	60.505	55	0	0	0	4.44	0.504605	333	0	0	0.517932
30528	69Q52:00151:00149	AC	9	TGCATGCTGAAGGTGAATGG	59.579	50	0	17.41	0	3.16	0.421488	TGTGAATCCATCCACCAAAGC	59.596	47.619	0	0	0	3.51	1.40423	269	0	1.98	1.82572
30589	69Q52:00159:00139	AG	16	CAGTCGTTCTCTAGTCCGCG	60.977	60	0	0	0	6.46	0.976992	GTGGACGCTGCTGTTACTTG	60.222	55	0	2.7	0	3.16	0.222061	187	0	0	1.19905
30705	69Q52:00172:00128	AGC	5	AGCTGCAACGAAGATACTGC	59.379	50	0	0	0	4.4	0.620872	TCCGCGTGTTGTTGGAAATG	60.432	50	0	0	0	2.32	0.432178	144	0	0	1.05305
30716	69Q52:00174:00100	AGC	10	ATCCAGGCTGCACACTAGAG	59.935	55	0	0	0	2.43	0.065122	GGATAAGAATGTGGTGGTAGGC	59.289	50	0	0	0	3.93	2.71138	238	0	0	2.7765
30809	69Q52:00185:00101	AAT	5	CCATCACCGTTCTGCCTCTC	61.212	60	0	0	0	3.2	1.21158	TTTCCCGCTCGATTACAACG	59.385	50	0	0	0	4.1	0.614813	186	0	0	1.8264
30944	69Q52:00197:00144	AGC	7	ATTCAACCGATTTATGCGCG	58.348	45	0	0	0	6.86	1.65196	ACCAAATTCGTCGTCAACCAG	59.878	47.619	0	0	0	4	1.12189	128	0	0	2.77385
30946	69Q52:00198:00104	AG	11	CGAATAGAAGGCCGCGAAG	59.507	57.895	0	0	0	3.79	1.49254	TGCACGTCTCATTCCATCTC	58.448	50	0	0	0	2.75	1.5518	240	0	0	3.04434
31037	69Q52:00158:00156	AGG	7	ATGCTCTTCGGGAAATTGGC	59.651	50	0	0	0	4.52	0.349269	TTTCCACGCACTTCTCCTCC	60.724	55	0	0	0	4.3	0.723586	192	0	0	1.07285
31093	69Q52:00164:00164	AC	10	ACACAACTTAACTTCGCGGC	60.153	50	0	3.95	0	6.53	0.152586	GCAACAAGGCTACGGAACAG	60.222	55	0	0	0	3.16	0.222304	152	0	0	0.374891
31116	69Q52:00166:00199	ACG	6	TTCGTTTCGCCAGCAAGAAG	60.153	50	0	0	0	2.85	0.152528	TTGTGTTATACGCCGTTCCG	59.387	50	0	0	0	4.3	0.612814	222	0	0	0.765342
31249	69Q52:00181:00177	ATC	7	TTCTTTGAACGCCCGTGTAG	59.238	50	0	0	0	2.74	0.761646	TCACGTAGCGAAATTCAGCC	59.383	50	0	2.63	0	4.85	0.616823	100	5.26	0	1.37847
31483	69Q52:00157:00216	AG	12	ATTACCGCAATTCAGGACGG	59.086	50	0	0	0	4.79	0.913586	GGCTGGGCTGAGTATTAATGC	59.875	52.381	0	0	0	3.56	1.12525	127	0	0	2.03883
31571	69Q52:00164:00246	AG	10	AATGTAAGTGCCAAGCCGAG	59.298	50	0	0	0	4.63	0.701609	CGGCGCGTTAAGATACAGAG	59.604	55	0	0	0	3.35	0.395724	249	0	0	1.09733
31583	69Q52:00166:00201	AG	9	GCATGCGACGACAATTCTTAC	59.034	47.619	0	0.41	0	2.34	1.96584	TCCAACGCTGAGATGAAGAG	58.087	50	0	0	0	2.85	1.91256	159	0	0	3.8784
31595	69Q52:00167:00220	AC	9	CGCAAGTAGAATACGTCGTGC	60.473	52.381	0	0	0	5.34	1.47308	GTTATTGTATCCCGTGCCCG	59.52	55	0	0	0	6.13	0.480158	165	0	0	1.95324
31722	69Q52:00179:00222	AGC	5	ATTGCCGTACTCATTGTCGC	59.733	50	0	0	0	5.19	0.267061	GCTTTGACATTGCACGTGTG	59.604	50	0	2.15	0	3.82	0.39644	122	0	1.39	0.663501
31838	69Q52:00190:00224	AAG	5	ACGCTAACTTGTCCGCATTG	59.943	50	0	0	0	2.82	0.057003	TCCCTTCTCCTTCGCCATTG	60.512	55	0	0	0	2.82	0.512327	357	0	0	0.569329
31929	69Q52:00199:00232	AG	12	ATTTCCACTCTCCCTACCGG	59.275	55	0	0	0	5.28	0.725461	ACAGTCGGCATCAATGATTGC	60.349	47.619	4.28	4.28	0	3.56	1.34921	223	0	0	2.07467
31949	69Q52:00151:00275	AG	11	GGTCTTGGGTTGTGTTGTCG	60.082	55	0	0	0	4.35	0.082171	TTCGGAAGGTAGAGAGGTGC	59.577	55	0	0	0	5.01	0.423444	130	0	0	0.505616
32046	69Q52:00160:00284	AG	8	GAAACGCGCCAGGAAAGTAG	60.291	55	0	0	0	2.57	0.291247	TCAGTTTCAAATCGGCCAGG	59.222	50	0	0	0	4.45	0.77807	275	0	0	1.06932
32105	69Q52:00165:00287	AC	9	GTTGCTTTCTGATCGTCGATTG	59.072	45.455	0.11	2.29	0	2.67	2.9283	TTCTATTCTCCTGACAGCGC	58.162	50	0	0	0	5.92	1.83792	241	0	0	4.76622
32126	69Q52:00168:00269	CG	8	TATTGCGCATGGTCTCGAAG	59.17	50	0	4.28	0	3.79	0.829811	TTTCTCTGCCGACGTCTCTG	60.503	55	2.21	6.07	0	3.35	0.503387	360	0	0	1.3332
32185	69Q52:00173:00298	AAG	6	TCACTCGGCGATTAGTCCC	59.635	57.895	0	1.19	0	4.46	1.36489	AACTGCTTCATTCGCCGAAC	60.222	50	0	0	0	3.95	0.222304	171	3.27	18.53	1.58719
32243	69Q52:00178:00273	ATC	5	CTTCGTTCGGGACTTTCGTG	59.946	55	0	0	0	4.35	0.053578	TGAAGAGTACAACAGCCAAGAG	58.768	45.455	0	0	0	2.85	3.23235	132	0	0	3.28593
32359	69Q52:00188:00260	AG	8	AGGATGATGACGAGCGAGTG	60.364	55	0	0	0	3.51	0.363682	TCAATAACAACTTCGCCGGG	59.303	50	0	0	0	5.73	0.6971	225	4.08	4.08	1.06078
32370	69Q52:00188:00298	AGC	8	TCACCTTGACTTACGTGCAC	58.883	50	3.53	3.53	0	4.57	1.11672	TTTCAGATGCGCATTCTCCG	59.732	50	5.4	16.48	0	4.63	0.267913	102	0	0	1.38463
32402	69Q52:00191:00291	AC	8	CTTCGGTAAACACTCGCGAC	60.017	55	0	0	0	5.19	0.016566	CAGAACGCCGAGACTTGTAC	59.393	55	0	0	0	2.9	0.607367	117	0.47	4.39	0.623933
32486	69Q52:00150:00346	AG	13	CGATAGCATACACGAGGAACC	59.079	52.381	0	0	0	3.62	1.92072	GCTGACCGATACTACTCTCCC	59.875	57.143	0	0	0	4.3	1.12487	359	0	0	3.04559
32490	69Q52:00151:00304	AAT	5	AACGCCTAGCCCAGAGAATC	60.295	55	0	0	0	2.52	0.295294	AGATTCAAGTTCTCGCGACG	59.113	50	0	0.48	0	5.12	0.886901	306	4.13	4.13	1.1822
32499	69Q52:00152:00308	AG	8	ATTTATGCCTTCCTCGCTGC	59.44	50	0	0	0	5.25	0.560148	CGCGTCGATTGGATTTATTAGC	59.012	45.455	0	0	0	3.09	2.98845	349	0	0	3.5486
32541	69Q52:00156:00330	AAG	5	ACTCATATCCTGCGGGCG	60.007	61.111	0	0	0	6.13	2.00692	TTTCAGATTCTTTGGGCGCC	59.867	50	17.7	17.7	0	6.53	0.133335	101	0	0	2.14025
32573	69Q52:00159:00302	AG	10	AACGCACGGCAACAAAGC	61.002	55.556	0	0	0	3.51	3.00206	ATTGCGACGACTGTGTTGAC	59.875	50	0	0	0	3.18	0.124832	174	0	0	3.12689
32649	69Q52:00164:00332	AG	8	TGCTTATTCTTCTTCGCCGG	59.093	50	0	0	0	6.13	0.906618	TGCAGAAATGTTTGGTCGCC	60.434	50	0	0	0	5.54	0.43439	286	0	0	1.34101
32874	69Q52:00184:00345	AG	14	CTGGCTTCGCGTCTTCAAAG	60.566	55	0	0	0	2.77	0.566419	AGTATACGTCGCAGCACAAG	58.827	50	0	0	0	3.16	1.17316	134	0	0	1.73958
32965	69Q52:00192:00301	AG	11	TGATGACAAACGCAACAGTCC	60.147	47.619	0	0	0	3.85	1.1471	CGGTATTTAAGCCTCTCGAACG	59.953	50	0	0	0	3.95	2.04691	137	0	0	3.19401
32967	69Q52:00192:00309	AG	8	GAATCATTCGCGCATCCCTC	60.222	55	0	0	0	4.3	0.222158	ACCCTCTCTCTCGACAACAG	59.218	55	0	0	0	3.16	0.781797	206	0	0	1.00395
32979	69Q52:00193:00318	AG	8	GAGAGTTACATGCGCACCAC	60.014	55	0	0	0	4.16	0.013752	GCTTCGATTCGCCTATGACAC	60.214	52.381	0	0	0	3.67	1.21376	266	0	0	1.22751
32993	69Q52:00194:00309	AGC	7	TCACTGTCAACAATCGCGTG	59.875	50	0	0	0	5.34	0.12464	TGACGTCATTATGCGGCC	58.613	55.556	0	17.44	0	6.13	3.38678	242	0	0	3.51142
33009	69Q52:00195:00316	AG	10	TGCCACATCTGAAGAAAGCG	59.587	50	0	0	0	4.68	0.412649	CAATTGCGGTCGGACTCTTC	60.014	55	0	2.69	0	2.87	0.013752	161	0	0	0.426401
33058	69Q52:00150:00381	AC	11	TGCGTAATATTCTCTCTCCGAC	58.268	45.455	0	0	0	4.79	3.73246	AGACCGCGGTTGACAAATTG	60.152	50	0	20.48	0	2.32	0.152334	118	0	0	3.88479
33058	69Q52:00150:00381	AG	10	TGCGTAATATTCTCTCTCCGAC	58.268	45.455	0	0	0	4.79	3.73246	AGACCGCGGTTGACAAATTG	60.152	50	0	20.48	0	2.32	0.152334	118	0	0	3.88479
33079	69Q52:00152:00360	AG	8	GGCGACAAACCTTCTCCC	58.756	61.111	0	0	0	4.3	3.2443	AGTTTACTTCCGCGAGTGTG	58.96	50	0	4.52	0	3.82	1.0395	102	0	0	4.28381
33270	69Q52:00169:00369	AG	8	AAACAAGGCCAATTTGCGC	59.123	47.368	0	0	0	6.09	1.87651	TAACGTTGACTGTGCTTGGC	59.801	50	0	8.83	0	4.52	0.198665	248	0.84	0.84	2.07518
33270	69Q52:00169:00369	AAG	8	AAACAAGGCCAATTTGCGC	59.123	47.368	0	0	0	6.09	1.87651	TAACGTTGACTGTGCTTGGC	59.801	50	0	8.83	0	4.52	0.198665	248	0.84	0.84	2.07518
33455	69Q52:00185:00396	AAC	5	ACTACTACCACCATCGCCTG	59.648	55	0	0	0	4.85	0.351681	GATCGTGGCAATAACCCGTC	59.803	55	0	0	0	4.79	0.196505	172	0	0	0.548186
33455	69Q52:00185:00396	AAC	7	ACTACTACCACCATCGCCTG	59.648	55	0	0	0	4.85	0.351681	GATCGTGGCAATAACCCGTC	59.803	55	0	0	0	4.79	0.196505	172	0	0	0.548186
33455	69Q52:00185:00396	AAC	5	ACTACTACCACCATCGCCTG	59.648	55	0	0	0	4.85	0.351681	GATCGTGGCAATAACCCGTC	59.803	55	0	0	0	4.79	0.196505	172	0	0	0.548186
33455	69Q52:00185:00396	AAC	9	ACTACTACCACCATCGCCTG	59.648	55	0	0	0	4.85	0.351681	GATCGTGGCAATAACCCGTC	59.803	55	0	0	0	4.79	0.196505	172	0	0	0.548186
33531	69Q52:00191:00383	AG	9	CTCGTCCGAAAGAAACAGGG	59.311	55	0	0	0	4.45	0.688769	CACAGATAATTCTCGTCGCCG	59.951	52.381	0	0	0	6.46	1.04921	162	0	0	1.73798
33532	69Q52:00191:00392	AG	17	TGTGTGTTTGAGATGCCGG	59.116	52.632	0	0	0	6.13	1.88361	TCCTTCTTCGCCACTAGAGC	59.938	55	0	0	0	4.09	0.062408	103	0	0	1.94602
33573	69Q52:00195:00364	AG	12	ATGCACCTGATACGCGAAAG	59.451	50	0	0	0	2.62	0.548886	CGGATTTACTGCTTCCTCCC	58.797	55	0	0	0	4.3	1.20275	125	0	0	1.75164
33838	69Q52:00166:00420	ACG	5	TCGGCAAGAAGAAGAGCGTC	61.132	55	0	0	0	5.19	1.13231	CTTCGTTCTTGGGCAGCTG	59.864	57.895	6.8	6.8	0	4.24	1.13558	178	4.7	4.23	2.26789
33981	69Q52:00178:00429	AAC	7	ATCACAACAGCAGCCATCTC	59.007	50	0	0	0	2.75	0.992642	GACATCTCGCCTTCTTGCTG	59.734	55	0	0	0	4.41	0.266495	120	0	0	1.25914
34051	69Q52:00183:00442	ACG	6	AATTAAGGTGCCACGTCTGC	59.585	50	0	0	0	4.26	0.415312	GCGGACGAAGATCCTTGAATG	60.147	52.381	0	0	0	2.67	1.14743	246	11.24	11.24	1.56274
34178	69Q52:00194:00402	AG	14	TTCTCGGACGATGTGCAATG	59.382	50	0	0	0	2.82	0.618336	TCTTATCGCGATTTCCCGAC	58.61	50	0	10.97	0	4.79	1.39038	133	0	0	2.00872
34199	69Q52:00195:00430	AG	8	TATTACATCCGCCAAGCTGC	59.157	50	0	0	0	5.25	0.842768	CAGGCCCATCAAGTGCTG	59.143	61.111	0	0	0	4.41	2.85724	161	0	0	3.70001
34210	69Q52:00196:00424	AGC	8	TCCGCTACTACTGGCACTG	59.559	57.895	0	0	0	3.66	1.44065	GTGAAGGCCTGCAATTAAAGC	59.138	47.619	0	2.31	0	3.51	1.86234	178	0	0	3.303
34264	69Q52:00150:00461	CCG	6	CAACACTGCAACTCTGGCC	60.084	57.895	0	0	0	5.36	1.08414	CTCGGCTGCACGGTTAATG	60.013	57.895	0	0	0	1.9	1.01309	241	0	0	2.09723
34323	69Q52:00154:00482	AG	18	CAGTAAACCTCTCTCGTGCG	59.113	55	0	0	0	5.34	0.886901	GTTGACGAAGGATGCGCTG	60.303	57.895	0	0	0	5.18	1.30278	223	0	0	2.18968
34323	69Q52:00154:00482	AG	12	CAGTAAACCTCTCTCGTGCG	59.113	55	0	0	0	5.34	0.886901	GTTGACGAAGGATGCGCTG	60.303	57.895	0	0	0	5.18	1.30278	223	0	0	2.18968
34354	69Q52:00157:00464	AAAT	5	GCAACCGATATCCCAACGAC	59.803	55	0	0	0	4.34	0.196505	ATCCCATCGGTCATTGCTCC	60.657	55	0	0	0	4.7	0.657189	226	0	5.1	0.853694
34380	69Q52:00159:00480	AG	12	TTTGATCCACGCGCAAAGTC	60.5	50	0	3.57	0	3.01	0.500382	CAAACAACGGTAGGAATCTGAC	58.085	45.455	0	0	0	3.51	3.91539	292	0	0	4.41578
34402	69Q52:00161:00463	AG	9	TGTTGTTTCTGTCCCTCCTCC	60.354	52.381	0	0	0	4.3	1.35408	ACTGAACATCCTCTTATCTGGC	58.356	45.455	0	0	0	4.85	3.64429	146	0	0	4.99837
34503	69Q52:00169:00450	AG	8	AAATTGTACGCGGAGGAGTG	59.023	50	0	10.4	0	3.51	0.976957	AGCGACGCTCTGAATTAGC	58.767	52.632	0	18.44	23.47	3.09	2.23308	124	0	0	3.21003
34716	69Q52:00186:00469	AG	8	TCTCTCTGCCTGCCAAGC	60.084	61.111	0	0	0	4.01	2.08445	GCGACAAGTGGCTAAGGAAG	59.662	55	0	0	0	3.46	0.338183	171	0	0	2.42264
34734	69Q52:00187:00494	AG	10	TCCTGTTCTCTTTCTTCCGC	58.295	50	0	0	0	5.54	1.70504	CGCGAGCTTGTGTATATGCG	60.561	55	0	0	0	4.73	0.560799	149	0	0	2.26585
34751	69Q52:00189:00457	AGC	7	GCGACTGGAAACCTCATTCG	60.014	55	0	0	0	3.34	0.013752	GTCGGCTTGGCATATATCGC	60.014	55	0	0	0	4.58	0.013752	226	0	0	0.027504
34857	69Q52:00196:00483	ATC	10	GTGACTCTTGAGCTTGCACG	60.222	55	0	0	0	5.34	0.221916	CCGTGTATACCTGTGCGTTG	59.737	55	0	0	0	4.1	0.263128	152	0	0	0.485044
35160	69Q52:00170:00509	AC	14	AACCGCACCACTATCTCTCC	59.936	55	0	0	0	3.71	0.063998	ACGGTGTATACGGCTCTGTG	60.293	55	0	0	0	3.66	0.293303	297	0	0	0.357301
35173	69Q52:00170:00549	AAC	6	CGTGAAATGTCTGAGTAAACGC	59.012	45.455	0	0	0	4.84	2.98845	CGACCATATCAAGCAAGGCC	59.799	55	0	0	0	5.19	0.200606	319	0	0	3.18906
35413	69Q52:00190:00524	AAG	7	ACGCTAACAAACTGCATACGG	60.014	47.619	0	0	0	4.02	1.01385	GATGCGATAACCCGATGCTC	59.665	55	0	0	0	4.26	0.334915	298	4.85	4.85	1.34877
35413	69Q52:00190:00524	ACG	6	ACGCTAACAAACTGCATACGG	60.014	47.619	0	0	0	4.02	1.01385	GATGCGATAACCCGATGCTC	59.665	55	0	0	0	4.26	0.334915	298	4.85	4.85	1.34877
35433	69Q52:00192:00506	AG	16	GTCGCTTTGATTTGCCTAACG	59.226	47.619	0	0	0	3.18	1.7738	GTTACTCTTTCGTCGCGTGC	60.627	55	0	0	0	5.34	0.627172	219	0	0	2.40097
35444	69Q52:00193:00509	AGC	6	CGTCTGGTGTACGCGATATG	59.33	55	0	0	0	1.78	0.670456	GGTGCAATTACGCTCTCCTC	59.451	55	0	0	0	3.71	0.549349	102	0	0	1.2198
35513	69Q52:00198:00540	AAT	5	CGAAGACGCACAGGACAAAG	60.222	55	0	0	0	2.77	0.221821	ACCTCGGATTTGGATTCAGC	58.714	50	0	0	0	4.26	1.28599	176	0	0	1.50781
35579	69Q52:00153:00568	AG	8	AGCTGCTTGTCGTTACTTCC	58.95	50	0	0	0	3.46	1.0504	CTTCTGTCTGGCTTTGTCGC	60.222	55	0	0	0	5.19	0.222158	182	0	0	1.27256
35669	69Q52:00160:00566	AAG	6	ACGGAAGCTCTCACACGTAC	60.503	55	0	0	0	3.67	0.502781	TCATTCCTTTAAGCAGCGCG	60.013	50	0	0	0	6.86	0.012792	136	0	0	0.515574
35669	69Q52:00160:00566	AAG	5	ACGGAAGCTCTCACACGTAC	60.503	55	0	0	0	3.67	0.502781	TCATTCCTTTAAGCAGCGCG	60.013	50	0	0	0	6.86	0.012792	136	0	0	0.515574
35799	69Q52:00170:00575	AG	12	CTTATTATCCCGAGGCTACGC	58.87	52.381	0	0	0	4.42	2.13045	TTGCTTTGATCACGTCGCTG	60.222	50	0	2.98	0	5.18	0.222037	288	0	0	2.35249
35869	69Q52:00175:00580	AGC	7	CATCAGCCGATTAGAGTGCAG	59.612	52.381	0	0	0	4.41	1.3883	CAGACGATGTACTACCTTCCC	58.041	52.381	0	0	0	3.97	2.95934	139	0	0	4.34764
35938	69Q52:00181:00586	AG	10	AGTTTGCGCTTGAAATTCTGC	59.346	42.857	0	0	0	4.26	1.65438	CCCTTTCTTCCGGCCCTC	60.482	66.667	0	0	0	4.3	2.48173	248	0	0	4.13611
35973	69Q52:00184:00589	AG	10	AGATTGATCGGTCGAGGGTG	60.009	55	0	0	0	4.61	0.008956	TTCCCGCTTTATACCTATGCC	58.353	47.619	0	0	0	4.4	2.64727	119	0	0	2.65623
36294	69Q52:00159:00619	AG	10	GTACGTGCGGCAAGAGATAC	59.532	55	0	5.78	0	2.24	0.468208	CGTCCTCCTCCATAGCCG	59.696	66.667	0	0	0	5.52	2.30436	196	0	1.27	2.77257
36342	69Q52:00163:00633	AAG	5	TCCACCGATCGAGTACAGTG	59.657	55	2.81	4.85	0	3.66	0.3435	TCACTCATCCAGCCCGAC	59.451	61.111	0	0	0	4.79	2.54941	239	0	0	2.89291
36427	69Q52:00170:00605	AG	12	GGATGATTGTGATGCCCGC	60.084	57.895	0	0	0	6.13	1.08414	CGAACCCGGTCTTTCTTTAGC	60.014	52.381	0	2.66	0	3.09	1.01375	256	0	0	2.09789
36542	69Q52:00179:00633	AG	9	TAGGTTCTGCTCGAGTGCTC	59.939	55	0	1.39	0	4.26	0.060839	TCCGCATGCAATACAATTCAG	58.052	42.857	0	16.65	0	3.02	2.94762	290	0	0	3.00846
36586	69Q52:00183:00603	AAGC	5	GTTTACGCGACAACTAACCG	58.243	50	0	11.51	0	4.44	1.75724	ACACAGCACCAACTCTTTGC	60.01	50	0	0	0	3.68	0.01018	103	0	0	1.76742
36916	69Q52:00157:00689	AG	12	CGAATGTGGGTCAGTTGTGG	59.871	55	0	0	0	4.17	0.129322	GAACTCGCGCTCTGTTACAG	59.741	55	1.81	1.81	0	2.74	0.258989	147	0	0	0.388312
36916	69Q52:00157:00689	AGC	6	CGAATGTGGGTCAGTTGTGG	59.871	55	0	0	0	4.17	0.129322	GAACTCGCGCTCTGTTACAG	59.741	55	1.81	1.81	0	2.74	0.258989	147	0	0	0.388312
36924	69Q52:00158:00658	ATC	6	ACGTGACTCAACCGCCTG	60.707	61.111	0	0	0	4.85	2.70673	GCTCTCGCCACGTAAATCTC	59.53	55	0	0	0	2.75	0.46983	298	3.05	0	3.17656
36951	69Q52:00160:00657	AAT	5	CGCATAAACTCGCATACCATAG	58.172	45.455	0	0	0	2.23	3.82819	ACAACGAACCATCTTCAGCC	59.227	50	0	0	0	4.85	0.772532	125	0	0	4.60073
36975	69Q52:00161:00681	CCG	8	CTGTGCACAAAGTTACCGGG	60.152	55	0	4.15	0	5.73	0.152334	TCCTAACCATCGATCCAGCC	59.717	55	0	0	0	4.85	0.282904	123	0	0	0.435238
36983	69Q52:00162:00669	AG	10	AAGGTGAGCGAACGAGTTTC	59.241	50	0	0	0	2.78	0.758666	TTCGTGGCCGCAAATCTTTC	60.502	50	0	0	0	2.62	0.502379	334	0.3	0	1.26104
37010	69Q52:00164:00652	AAG	5	TCCACAATCATCATCCACGC	59.084	50	0	0	0	5.34	0.915694	GGCGCCCTCTCTTTCATCC	61.275	63.158	0	14.53	0	3.51	2.2747	203	0	0	3.1904
37126	69Q52:00172:00697	AG	9	GTCCATTAGCAGTCCTTCGC	59.451	55	0	0	0	4.7	0.549349	AACATATCACGCGCGATTGG	60.153	50	8.2	19.04	0	3.16	0.152721	124	0	0	0.702069
37274	69Q52:00183:00688	AGC	5	TTCGCTCGAACACGGAAAC	59.507	52.632	0	0	0	2.78	1.49342	CAGCGATAATTTGGGTGGCG	60.71	55	0	0	0	5.69	0.709703	186	0	0	2.20312
37278	69Q52:00184:00665	CCG	6	AAACGTGACAGGCGAGAATG	59.592	50	0	0	0	2.67	0.407767	AGAAGCTTTCAACGCCCTATC	59.124	47.619	0	0	0	2.08	1.87581	214	5.32	5.32	2.28358
37309	69Q52:00186:00681	AG	12	CGACAAACTACGCGAAGGAG	59.742	55	0	0.13	0	3.69	0.257899	ATGGGCAAGGCTATTTACGC	59.437	50	0	0	0	4.42	0.563017	280	0	0	0.820916
37334	69Q52:00188:00678	AG	8	GCGAGAGAATAGAACAGCGTC	59.621	52.381	0	0	0	5.19	1.37948	CAACGTAAAGGCCTTCGGTG	60.222	55	0	0	0	4.94	0.222207	212	0	0	1.60169
37489	69Q52:00199:00662	AG	10	TATGGCCTGACTCGATGCTC	60.08	55	0	0	0	4.26	0.08035	TGCCTTCACGTATCCACCTC	60.223	55	0	0	0	3.85	0.223309	219	0	0	0.303659
37496	69Q52:00199:00684	AG	8	CGCATATACTTGGGCTGCAG	59.872	55	6.8	6.8	0	4.41	0.128139	GCTTTCATCGCGCATATTCC	58.772	50	0	0	0	3.01	1.22757	186	0	0	1.35571
37517	69Q52:00151:00714	AG	9	GCAGTGCGTCTCTTTCCG	59.558	61.111	0	0	0	4.3	2.4422	TAATGAAGCAAAGTCCCGCG	59.66	50	0	0	0	6.46	0.339833	267	0	0	2.78203
37529	69Q52:00152:00717	AGC	5	GGACTCAGCATCAATAGCCG	59.237	55	0	0	0	5.52	0.762843	GGTCGTTCGATGGTGATGC	59.722	57.895	0	0	0	3.91	1.27795	118	0.8	0.8	2.04079
37538	69Q52:00152:00744	AGC	7	TGACGAGTTTGAGCTTGCATC	59.946	47.619	0	0	0	3.91	1.05384	TGTTCAAGCAGCCCAAGTTG	60.009	50	0	0	0	3.16	0.00918	189	0	0	1.06302
37625	69Q52:00158:00729	AC	12	TCCCTCTCTGTATGCAAGCG	60.295	55	0	0	0	4.68	0.294504	ACGACACCTCTGCAGCAG	60.398	61.111	12.99	12.99	0	4.24	2.39804	122	0.46	0.46	2.69254
37628	69Q52:00158:00735	AGC	5	TCACGTGTCACATCTTCACG	58.969	50	10.81	13.54	0	4.35	1.03107	GGAATTAACGGGCGAAGTGG	60.012	55	0	0	0	4	0.012039	220	0	0	1.04311
37685	69Q52:00162:00742	AAAC	6	CAGGAAGCGCAGAGTTAACG	60.015	55	0	0	0	3.18	0.014805	TGCACGCCGGCTATTTATG	59.421	52.632	0.53	10.07	0	1.9	1.5786	232	0	0	1.5934
37744	69Q52:00166:00727	AG	8	ATTACTTCACACCACGACGC	59.313	50	0	0	0	5.19	0.686574	TCCTTTCCTGTTCGCATTGC	59.869	50	0	0	0	3.56	0.131316	218	0	0	0.817889
37754	69Q52:00167:00716	AG	15	GTGGCATCTTTCTTCTCGGC	60.012	55	0	0	0	5.54	0.012255	TCGTCGTTTCTCCTGGCTG	60.454	57.895	0	0	0	4.85	1.45365	248	0	0	1.4659
37851	69Q52:00173:00741	AG	12	CAGCAAGCTTACGGTGGTTC	60.222	55	0	3.15	0	3.62	0.222304	CGAGAGAGTTATTGAGCCGC	59.251	55	0	0	0	6.53	0.749254	144	0	0	0.971559
37853	69Q52:00173:00746	AG	8	CCTCCTCTACGTGCGCAG	60.624	66.667	2.35	5.7	0	5.18	2.62421	CCCGAAGAAGAAGTTTGCAAG	58.47	47.619	0	0	0	4.01	2.52973	180	0	0	5.15394
37856	69Q52:00174:00708	AG	16	TAGCAATCGGAAAGCGAGTG	59.1	50	0	0	0	3.51	0.899737	TTTAAGAGAGATTCCGCGCG	59.178	50	22.45	22.45	0	6.86	0.821563	103	0	0	1.7213
37900	69Q52:00177:00705	ATC	6	ATTACGTGCTGCAACGAACC	60.222	50	0.51	20.55	0	3.62	0.222207	AGGTTGCATTCTCATCGTCG	59.098	50	0	0	0	5.12	0.902479	134	0.8	8.71	1.12469
38092	69Q52:00192:00717	AAC	11	GAAACGTTTCGATGACAGGC	58.499	50	0	20.6	0	4.85	1.50122	AAATTGACACGTGTATAAGGCG	58.153	40.909	0	16.35	0	5.52	3.84678	145	0	0	5.348
38178	69Q52:00199:00747	AG	13	GCGAGTCTATGCGTATGTGC	59.947	55	0	0	0	4.57	0.052701	TGATCCGTCGGTGAAGTCTC	59.94	55	0	4.8	0	3.36	0.060217	210	0	0	0.112918
38200	69Q52:00151:00773	AGC	10	ACCGTAGAGTCTATCGCTCG	59.241	55	0	2.23	0	5.03	0.75926	AAAGACGAGTGGGAGTACGC	60.505	55	0	0	0	4.42	0.504809	246	8.65	8.65	1.26407
38217	69Q52:00152:00789	AG	11	TTTCATCGACGTACAAGCCG	59.39	50	0	0	0	5.52	0.609834	TGTTCGCTATCACACAGACTG	58.801	47.619	0	0	0	3.51	2.19908	241	0	0	2.80892
38269	69Q52:00156:00757	ATC	5	TCACTGTCCAACACGCAATG	59.801	50	0	0	0	2.82	0.19939	TCAAGTCCAAGAGAGGCTGC	60.439	55	0	0	0	5.25	0.4391	246	0	0	0.63849
38364	69Q52:00163:00752	AG	8	TCTGGTATCGCACGTCAGTC	60.293	55	0	2.87	0	3.51	0.292609	AAAGAAATCGGCGCTTCGTC	60.291	50	0	9.98	0	4.2	0.291247	160	0	0	0.583856
38364	69Q52:00163:00752	AG	8	TCTGGTATCGCACGTCAGTC	60.293	55	0	2.87	0	3.51	0.292609	AAAGAAATCGGCGCTTCGTC	60.291	50	0	9.98	0	4.2	0.291247	160	0	0	0.583856
38374	69Q52:00164:00756	AG	22	CGGAGCGAGAGATGGGTC	60.009	66.667	0	0	0	4.46	2.00926	AATTGCCACCTCCGATCGTC	61.216	55	0	0	0	4.2	1.21552	140	0	0	3.22478
38433	69Q52:00169:00755	AG	12	TCGGAGTATAACAGGGCGTC	59.725	55	0	0	0	5.19	0.274846	CCGATGTGAAGTATGCGTCG	59.879	55	0	0	0	5.12	0.121031	211	0	0	0.395877
38435	69Q52:00169:00757	AC	11	AAACGAACGAACATGTGGCC	60.432	50	0	0	0	5.36	0.432335	TCTTAATGACACGACCGCAC	59.033	50	0	0	0	5.34	0.966731	269	0	0	1.39907
38471	69Q52:00171:00773	CCG	5	GAAGATCGTGTGGTGTGCAC	60.222	55	7.48	7.48	0	4.57	0.222061	ATTGACAGCGCGAATACCAG	59.451	50	0	0	0	4	0.548886	138	0	0	0.770947
38490	69Q52:00173:00761	AC	9	GGGAGCAAAGTGAGTGTGC	59.788	57.895	0	0	0	4.57	1.21152	TGACAATTTCGCACTCTCGG	59.312	50	0	0	0	4.63	0.688219	179	0	0	1.89974
38636	69Q52:00183:00789	AC	11	TTAATGCGATTCACTGCGCC	60.362	50	0	1.96	0	6.53	0.361534	CAAATACTACCGCTTCGCCG	60.153	55	0	0	0	6.46	0.152967	284	0	3.52	0.514501
38680	69Q52:00187:00750	AG	9	TTAATTCAACGACAGGCCCG	59.303	50	0	0	0	6.13	0.6971	CACATCCGATTAATCACGACAG	58.042	45.455	0	4.75	0	3.51	3.95822	107	0	0	4.65532
38767	69Q52:00194:00796	AGC	5	TTTCTCTGTCTTCACGTGCG	59.248	50	0	1.16	0	5.34	0.752175	CGCCATTCCGTGTAATCAGG	59.803	55	0	0	0	3.86	0.197222	158	3.03	0	0.949398
38803	69Q52:00197:00778	AG	8	TTACGAAACATGACGCGCAG	60.29	50	0	7.63	0	5.18	0.290248	TTTGCTTATACTTCGCGCCG	60.084	50	0	0	0	6.46	0.083682	197	0	0.11	0.373929
38896	69Q52:00155:00806	AG	9	ATTCCGCTTATAACCTCGCG	58.96	50	4.66	4.66	0	5.87	1.0395	AGCAGCATAAAGAAGCGCG	60.013	52.632	0	0	0	6.86	1.01264	113	0	0	2.05214
39030	69Q52:00164:00845	AG	15	TAAAGAGCGCACGACAAAGC	60.222	50	0	1.08	0	3.51	0.221964	TCGCCTCTTCTCTTGCATCC	60.58	55	0	0	0	3.51	0.579695	204	0	0	0.80166
39122	69Q52:00171:00807	CCG	5	TATTCACCTCGCTCGTCTCC	59.727	55	0	0	0	3.71	0.273093	GAGACAGAAGCACGGAATGG	59.379	55	0	0	0	3.16	0.620872	217	5.01	0.72	0.893965
39331	69Q52:00185:00835	AC	10	AACCTTCCAATGTACGCGAG	59.023	50	0	0	0	5.03	0.976957	TCGGTGTGCGAGCTGATTAG	60.923	55	0	0	0	1.73	0.922797	156	0	0	1.89975
39355	69Q52:00187:00820	AG	9	TCATCCTTCCTGTCAGTGCC	60.151	55	0	0	0	5.01	0.151365	GCTTGGCAGATTCAGCAGAG	60.011	55	0	0	0	3.35	0.011496	206	0	0	0.162861
39371	69Q52:00188:00843	AGC	7	ATCGAAATTACAAGCCGCCG	60.083	50	0	0	0	6.46	0.082806	CCGCGAAATTGATCCATCCG	60.499	55	0	5.89	0	4.18	0.499196	349	0	0	0.582002
39470	69Q52:00198:00804	AAC	5	GCGGCTGTGCTTATCTTACG	60.153	55	0	0	0	3.18	0.152892	AATGCGTCGCTCTATTCTTCG	59.617	47.619	0	16.66	0	3.79	1.3825	200	0	0	1.5354
39561	69Q52:00155:00887	AG	10	CGGCGCGTTAAGATACAGAG	59.604	55	0	0	0	3.35	0.395724	TTGATGCAAGTTTCCGGCTG	60.152	50	0	0	0	4.85	0.152077	285	0	0	0.547802
39595	69Q52:00158:00858	AG	9	CAGTTGCCGACGGATGAC	59.248	61.111	2.94	8.61	0	3.06	2.75244	ATATTCCGACACTCATGGCC	58.207	50	0	0	0	5.36	1.79255	208	0	0	4.54499
39653	69Q52:00162:00891	AC	8	CCATTATCGCGGCAACTCAC	60.43	55	0	0	0	3.51	0.429851	AAAGAGGATTGAGCGTGCTG	59.302	50	0	0	0	4.41	0.698223	202	0	0	1.12807
39693	69Q52:00166:00874	AC	9	CGTTTATAAATCCCTGCACTGC	58.795	45.455	0	0	0	4.4	3.20456	CACGCCGTAAATGTGTAACG	58.585	50	0	0	0	3.18	1.41478	196	0	0	4.61934
39693	69Q52:00166:00874	AG	9	CGTTTATAAATCCCTGCACTGC	58.795	45.455	0	0	0	4.4	3.20456	CACGCCGTAAATGTGTAACG	58.585	50	0	0	0	3.18	1.41478	196	0	0	4.61934
39721	69Q52:00167:00893	AG	8	CACGTGCCAATTGACTCTCC	59.942	55	0	0	0	3.71	0.057608	CTTTCTTCAGCCCACTCGTC	59.309	55	0	0	0	4.2	0.690975	222	0	0	0.748583
39769	69Q52:00170:00894	AG	8	ACGTAACTCCCTCCACTAGC	59.288	55	0	0	0	3.42	0.711925	GAACCTGTAACAAGCGAGCC	59.943	55	0	0	0	4.7	0.057154	219	0	0	0.769078
39821	69Q52:00174:00872	AC	15	CTGTTAGGTTGCAGCATCGG	60.012	55	0	0	0	4.18	0.012362	TTCTCAGTTCTCGCGGTGTG	61.062	55	0	0	0	3.82	1.06158	307	0	0	1.07394
39870	69Q52:00177:00899	AGC	6	TGTTCTGATATCCGCAACGC	59.453	50	0	1.57	0	4.84	0.547043	GCGCGCGTGTATTATCTCTC	60.017	55	2.16	29.47	0	3.2	0.017179	184	4.94	1.42	0.564222
40048	69Q52:00189:00887	AG	11	CCGTGTTTATCCAGCCGTAC	59.454	55	0	0	0	3.67	0.545666	CAATGATGGCCGATGAGCAG	60.152	55	0	0	0	4.24	0.152314	181	0	0	0.69798
40227	69Q52:00152:00928	ACG	5	CGACTTCTATAAACGCGGCC	59.878	55	0	0	0	6.13	0.122351	GCGCGAAACCCTCATCAAG	60.304	57.895	0	9.76	0	3.02	1.30356	232	0	0	1.42591
40268	69Q52:00155:00937	ACC	5	TAACGATTGCCAAGCCAAGC	60.223	50	0	0	0	4.01	0.222775	ACTACATCGCCCGGAATTTG	59.086	50	0	0	0	2.32	0.913586	221	0	0	1.13636
40294	69Q52:00157:00925	AG	10	CCGATCCTCATTACAGACGC	58.965	55	0	0	0	5.19	1.03489	GTCACGCCAATTCTCACAGG	59.942	55	0	0	0	4	0.057608	189	0	0	1.0925
40359	69Q52:00163:00912	AC	9	GCATCGCCATATCAAATCGC	58.841	50	0	0	0	4.58	1.15883	GGTGCGCAATCTCTGATCTC	59.523	55	0	5.39	0	2.75	0.476817	165	0	0	1.63565
40440	69Q52:00169:00903	AG	12	GAGAGAGAGACGAACCGAATC	58.412	52.381	0	0	0	2.52	2.5879	TTTCGAGTGAGTGGGCCAAC	61.291	55	2.07	3.5	0	3.77	1.2909	213	0	0	3.87879
40440	69Q52:00169:00903	AG	9	GAGAGAGAGACGAACCGAATC	58.412	52.381	0	0	0	2.52	2.5879	TTTCGAGTGAGTGGGCCAAC	61.291	55	2.07	3.5	0	3.77	1.2909	213	0	0	3.87879
40497	69Q52:00173:00918	AG	13	GCGAGTCTATGCGTATGTGC	59.947	55	0	0	0	4.57	0.052701	TGATCCGTCGGTGAAGTCTC	59.94	55	0	4.8	0	3.36	0.060217	210	0	0	0.112918
40700	69Q52:00187:00914	AG	13	TCCTCTTCCTTCTCGTCGAAAG	60.272	50	5.19	5.19	0	2.62	2.27181	TGACTGTGACGAGGAGATGG	59.579	55	0	0	0	3.51	0.420709	205	12.65	20.51	2.69252
40750	69Q52:00190:00925	AGC	7	TGATGCACACTTGGTTGACG	59.801	50	0	0	0	4.35	0.19939	CGCAGCTCTCTACCGACTAG	60.153	60	0	0	0	2.57	0.152606	224	0	0	0.351996
40787	69Q52:00192:00949	AC	10	AGAGCTAATTGAACGTCGCG	59.462	50	0	0	0	5.87	0.53841	TGAACGTTGCATGCCTTGAC	60.433	50	0	2.46	0	3.18	0.432806	335	0	0	0.971216
40792	69Q52:00193:00924	AG	8	TGTGTATATGTGCGCACCC	58.67	52.632	0	10.91	0	4.61	2.3299	GCTTCAAACTGCACTCCGAG	60.222	55	0	0	0	4.63	0.222158	162	0	0	2.55206
40816	69Q52:00195:00919	AG	17	CGGAGTGTGAATACGTCTGC	59.462	55	0	0	0	4.26	0.53841	TCGCCTGTAGTCGCATACAG	60.363	55	7.76	7.76	0	2.74	0.362772	150	0	0	0.901181
41039	69Q52:00165:00993	AG	16	CCGGATTCCAGCCAAGAAAC	59.939	55	0	0	0	2.78	0.060683	AAGGTGTGTAAGTATCGCGC	59.102	50	0	0	0	6.86	0.89769	103	0	0	0.958373
41162	69Q52:00175:00960	CCG	10	TCGAATCTCAAGGGTCTCGC	60.294	55	0	0	0	5.03	0.293583	CGTAAATTGTCGGCCACTCG	60.359	55	0	0	0	4.18	0.359001	223	0	0	0.652585
41261	69Q52:00183:00978	AG	10	CGGCGCACTAATTAAATGTCG	59.102	47.619	3.99	3.99	0	4.35	1.89798	GCTATTACATCGGGAGCTTGC	59.946	52.381	0	0	0	4.01	1.05398	121	0	0	2.95196
41323	69Q52:00188:00997	AG	10	AGCAGCTATCCCTCCGAAAG	60.007	55	0	0	0	2.62	0.007372	TCTCGCGCACTTCAATGATG	59.735	50	0	0	0	3.07	0.265086	146	0	0	0.272459
41360	69Q52:00193:00967	ACC	5	CTTGCTGCTGGTGTGTATCG	60.013	55	0	0	0	2.92	0.013433	GAGAAGTCGAACTCTTGGCAG	59.411	52.381	0	4.41	0	4.85	1.58866	112	1.85	1.85	1.60209
41360	69Q52:00193:00967	AG	9	CTTGCTGCTGGTGTGTATCG	60.013	55	0	0	0	2.92	0.013433	GAGAAGTCGAACTCTTGGCAG	59.411	52.381	0	4.41	0	4.85	1.58866	112	1.85	1.85	1.60209
41538	69Q52:00164:01002	AGC	5	GGTGGCATGGTCATTTCCTG	59.937	55	0	0	0	3.86	0.062724	AACGCTAGTACTCGGACGTG	60.292	55	0.76	9.63	0	4.49	0.29172	276	0	0	0.354444
41538	69Q52:00164:01002	AGC	5	GGTGGCATGGTCATTTCCTG	59.937	55	0	0	0	3.86	0.062724	AACGCTAGTACTCGGACGTG	60.292	55	0.76	9.63	0	4.49	0.29172	276	0	0	0.354444
41538	69Q52:00164:01002	AGC	5	GGTGGCATGGTCATTTCCTG	59.937	55	0	0	0	3.86	0.062724	AACGCTAGTACTCGGACGTG	60.292	55	0.76	9.63	0	4.49	0.29172	276	0	0	0.354444
41538	69Q52:00164:01002	AGC	5	GGTGGCATGGTCATTTCCTG	59.937	55	0	0	0	3.86	0.062724	AACGCTAGTACTCGGACGTG	60.292	55	0.76	9.63	0	4.49	0.29172	276	0	0	0.354444
41734	69Q52:00182:01035	AC	13	CATCCACTGTCACCATTGCG	60.292	55	0	0	0	4.85	0.292334	CTCCCATCTCTGCCGTACAC	60.647	60	0	0	0	2.9	0.647234	180	0	0	0.939568
41834	69Q52:00192:01007	AG	11	TAAATTTCCTCGGCGCGTTG	60.292	50	0	0	0	4.1	0.291584	TTTCCACTCGTCCCATCTGG	60.151	55	0	0	0	3.86	0.151448	100	0	0	0.443032
41838	69Q52:00192:01042	ACG	6	ATCAAAGTCCTCCTCCACGG	59.862	55	0	0	0	4.94	0.138497	ATGACGCGCGAACTAATCTC	59.253	50	13.37	27.6	0	2.75	0.746931	104	0	0	0.885428
41957	69Q52:00160:01095	ACG	5	TACGTGAATGTCTGCGAGGG	60.575	55	0	0	0	4.3	0.575169	CTGCTTGTAGTGTACGCGAC	59.742	55	7.92	7.92	0	5.19	0.257899	143	0	4.7	0.833067
41990	69Q52:00169:01055	AAAG	6	CCTTCGGCGTATAGTTTAGCG	59.686	52.381	0	0	0	4.26	1.31426	AGTTGTCACTTTCACTGCCG	59.446	50	0	0	0	5.69	0.553537	249	0	0	1.8678
42004	69Q52:00171:01084	AG	12	GCTCTCGCGCTTGACTATTC	59.878	55	0	0	0	1.75	0.121973	TGCAAAGGATAAGCTCGACG	59.1	50	0	0	0	5.12	0.899737	187	0	0	1.02171
42044	69Q52:00179:01051	AG	12	GAAGTGGCTGTGAACGATCG	60.015	55	11.75	11.75	0	3.69	0.014805	AGAAAGAAGGCAGCATCCATG	59.389	47.619	0	0	0	3.66	1.61065	172	0	0	1.62545
42061	69Q52:00182:01058	ACG	5	CAATGGTAAGCGATCCTGGC	59.799	55	0	0	0	4.85	0.200606	AGGGCAAACAACAACAGGTG	59.936	50	0	0	0	4	0.063678	183	0	0	0.264284
42151	69Q52:00194:01053	AG	12	GGCTATATAAACCGCGCGTG	60.29	55	12.1	18.83	0	5.34	0.290314	GGGAATTGATCGAGTGTGATTG	58.208	45.455	0	0	0	2.67	3.79212	293	0	0	4.08243
42160	69Q52:00194:01082	AG	13	TCACTCGAGTTCTCATCCCTG	59.667	52.381	0	13.96	0	4.45	1.33297	TCTAAGGCGGTGTCAAGAGC	60.507	55	0	0	0	4.09	0.507484	132	0	0	1.84046
42172	69Q52:00195:01081	AG	10	AAAGAGAAGCCGACAACCAC	59.157	50	0	0	0	4.16	0.843425	TTCAGCCCAGTAACGGGTAG	59.863	55	0	0	0	3.18	0.136827	242	0	0	0.980252
42186	69Q52:00197:01077	AAG	12	TCTATTACGGCGCCTGATGG	60.436	55	0	0	0	3.51	0.436156	TCTATCAGTCTTCCCGCGC	60.01	57.895	0	0	0	6.86	1.00957	222	8.4	11.6	1.44572
42229	69Q52:00158:01118	AC	13	TCACCCGAGAAGATCCATCC	59.353	55	0	0	0	3.51	0.647139	AAATGGCCTTCGAACGCTAC	59.66	50	0.08	12.94	0	3.58	0.340164	171	0	0	0.987304
42238	69Q52:00162:01131	AC	9	ACACACCCTAGTCACACGG	59.706	57.895	0	0	0	4.94	1.29355	CACCTATGATCCTTTGGCGC	59.799	55	0	0	0	6.53	0.200606	113	0	0	1.49415
42478	69Q52:00159:01341	AG	8	TTGGCGAATGTGACACAAGG	59.798	50	2.17	7.52	0	3.61	0.201828	GAAAGAGAAAGACAGTTGCGC	58.825	47.619	0	0	0	6.09	2.17522	148	0	0	2.37705
42478	69Q52:00159:01341	AG	10	TTGGCGAATGTGACACAAGG	59.798	50	2.17	7.52	0	3.61	0.201828	GAAAGAGAAAGACAGTTGCGC	58.825	47.619	0	0	0	6.09	2.17522	148	0	0	2.37705
42526	69Q52:00161:01387	AG	10	AGAACAACGTTAGCACTGCC	59.518	50	0	0	0	4.85	0.48184	ACCTCGCGAGTAATTATGCAG	59.004	47.619	12.68	28.9	0	4.41	1.99645	197	0	0	2.47829
42526	69Q52:00161:01387	AC	12	AGAACAACGTTAGCACTGCC	59.518	50	0	0	0	4.85	0.48184	ACCTCGCGAGTAATTATGCAG	59.004	47.619	12.68	28.9	0	4.41	1.99645	197	0	0	2.47829
42575	69Q52:00173:01396	AG	11	CATTTCCATCCGCTCGTGTC	60.083	55	0	0	0	3.67	0.083183	ACGGCTCTGGATTAAGTTGC	59.013	50	0	0	0	4.17	0.987367	262	0.17	0	1.07055
42580	69Q52:00176:01378	ACG	5	CTGAGATGCAACCGACGAAC	60.015	55	0	0	0	3.95	0.014805	AATGCACGTATCTCCTGACTG	58.583	47.619	0	0	0	3.51	2.4165	119	0	0	2.43131
42588	69Q52:00179:01356	AG	11	TTTGCACTCGTGAGGTTTCG	59.804	50	0	0	0	3.46	0.196267	ACGAGAGGTATAATCATTCGCG	58.925	45.455	0	0	0	5.87	3.0753	132	0	0	3.27157
42646	69Q52:00153:01430	AGC	11	CACTCGTCAGTTGGTCTTGG	59.24	55	0	0	0	3.61	0.760451	TCGTGAAGAGAAAGCAGCAG	58.955	50	0	0	0	4.24	1.04493	221	0	0	1.80538
42646	69Q52:00153:01430	ACG	6	CACTCGTCAGTTGGTCTTGG	59.24	55	0	0	0	3.61	0.760451	TCGTGAAGAGAAAGCAGCAG	58.955	50	0	0	0	4.24	1.04493	221	0	0	1.80538
42655	69Q52:00154:01434	AAT	5	TTTCCCGCTCGATTACAACG	59.385	50	0	0	0	4.1	0.614813	TTTCGAGAGGCCTTCAAGTC	58.295	50	0	3.74	0	3.01	1.70504	125	0	0	2.31986
42697	69Q52:00161:01436	AG	12	ATCAAGGATTCGGGAGGGC	59.927	57.895	0	0	0	5.19	1.07254	CAGACGCGCGACCAGTAC	61.588	66.667	9.9	26.9	0	2.73	3.58772	171	0	0	4.66025
42708	69Q52:00164:01447	AGC	5	TGTTCCTTGAGTTTGAGCGC	59.8	50	0	0	0	5.92	0.199633	CTCGCGTCCTCCCTATTACG	60.501	60	0	3.64	0	3.18	0.500779	157	0	0	0.700412
42718	69Q52:00170:01438	CCG	8	GAGCGTTAATTCAGCTTGCG	58.92	50	0	0	0	4.85	1.07986	AATCAGCAATCGACGCATGG	60.082	50	0	5.56	0	3.66	0.082363	243	0.33	3.75	1.16222
42764	69Q52:00193:01446	AG	8	AAGGTGGTTCGAACAAACGG	59.728	50	0	20.06	0	4.44	0.271642	TTGGCTTTCTCCTGCGTCAG	61.358	55	0	0	0	3.51	1.35782	163	0	0	1.62946
42837	69Q52:00162:01460	AG	10	ATTCAGACGCACGTGTTACC	59.313	50	0	7.67	0	2.85	0.686574	AATGGAGAACGCAGACAAGC	59.587	50	0	0	0	4.01	0.413028	198	0	0	1.0996
42884	69Q52:00166:01478	AG	8	CATCTGCCGCGGTAAACAC	60.303	57.895	0	10.8	0	3.32	1.30325	AGAGGGAGAGTATGAAGCAGC	59.731	52.381	0	0	0	5.25	1.26876	119	0	0	2.57201
42918	69Q52:00170:01472	AGC	8	CAGCAACCCGAGAGCTTAAC	59.662	55	0	0	0	2.01	0.338183	CAGCTCGTTTCGTTCCGTTC	60.562	55	0	0	0	3.95	0.562421	146	0	0	0.900605
42955	69Q52:00176:01471	AG	8	GCCAAATTACGACTGCTCCG	60.361	55	0	0	0	4.63	0.360534	AGAGTGAGGGAGCGTCTTATC	59.46	52.381	0	0	0	1.75	1.53975	113	0	0	1.90029
43053	69Q52:00166:01531	AAC	16	CGGCGCCCATTATATAAGCC	59.73	55	6.09	20.25	0	4.35	0.269913	ACAATGAACGGCGCTACTTG	59.943	50	4.86	4.86	0	3.16	0.057003	258	12.27	13.75	0.326916
43061	69Q52:00169:01513	AC	8	CTTCTCGAGGTTGCACTGTG	59.594	55	0	0	0	3.66	0.40554	AGATGGTCTTGAATCGAGTGG	58.227	47.619	0	0	0	4	2.77348	167	0	0	3.17902
43548	69Q52:00169:02151	AGC	8	GCGACAACTTACCGGTCAAG	59.945	55	13.23	13.23	0	3.02	0.055055	TCAGATCACTTCCAGGGCATC	60.284	52.381	0	0	0	3.91	1.28448	292	0	0	1.33953
43632	69Q52:00190:02246	AGC	8	GCAATAGTCTGGCTCGTGTG	59.735	55	0	0	0	3.82	0.265367	AAGCACGACGATTTCAGGTG	59.592	50	0	0	0	4	0.407767	194	1.31	1.31	0.673134
43652	69Q52:00197:02243	AC	10	TGGACGTGATGGTATACTGGAC	60.076	50	0	0	0	4.02	2.07599	CCATCTATTGACAAGCGGCG	60.153	55	0	0	0	6.46	0.152644	159	0	0	2.22863
43652	69Q52:00197:02243	AC	9	TGGACGTGATGGTATACTGGAC	60.076	50	0	0	0	4.02	2.07599	CCATCTATTGACAAGCGGCG	60.153	55	0	0	0	6.46	0.152644	159	0	0	2.22863
43746	69Q52:00183:02294	AG	11	TTTCATGTGGTTGCCGACTG	59.798	50	0	0	0	3.51	0.201828	TCAAAGCTCACTCGCAACAC	59.803	50	0	0	0	3.32	0.197222	161	0	0	0.399051
43798	69Q52:00191:02265	ACG	5	ACTTGTCTTTCCACGCTTCG	59.522	50	0	0	0	3.79	0.477649	TACTCGATCCATCCGTGCTG	60.081	55	0	0	0	4.41	0.081269	205	0	0	0.558918
43894	69Q52:00175:02314	AGC	7	TTCCCAGGGATGTACAGTGG	59.49	55	4.46	4.46	0	4	0.509517	CGATCCAAAGCAGCTCGAAG	60.084	55	0	0	0	3.79	0.083558	151	0	0	0.593074
43933	69Q52:00180:02311	AG	15	CAAGAGAGGAGAGACGTATGC	58.398	52.381	0	0	0	3.14	2.60183	CATTCCCACAACGCCAGTC	59.863	57.895	0	0	0	3.51	1.13685	150	0	0	3.73869
43933	69Q52:00180:02311	AG	8	CAAGAGAGGAGAGACGTATGC	58.398	52.381	0	0	0	3.14	2.60183	CATTCCCACAACGCCAGTC	59.863	57.895	0	0	0	3.51	1.13685	150	0	0	3.73869
44141	69Q52:00198:02327	AAC	7	TTTCCTTCATAGCAGCGCAG	59.375	50	0	9.33	0	5.18	0.625477	GTTAGTAGTGTTTGCCGGCG	60.291	55	0	20.84	0	6.46	0.290979	281	0	0	0.916455
44268	69Q52:00203:00037	AAAAG	9	CGCGAATTTGAATGAGCAGC	59.537	50	0	1.89	0	5.25	0.462591	ATTGGCACTTTCTCATCCGC	59.654	50	0	0	0	5.54	0.34586	185	4.19	4.19	0.808451
44284	69Q52:00205:00026	AG	16	AGAGGACAGAATGGGCGTAC	59.936	55	0	0	0	3.67	0.063998	ATATCCATCCATCTCGCGAAG	58.239	47.619	0	0	0	3.79	2.76148	183	0	0	2.82548
44285	69Q52:00205:00030	AG	11	AATGACGAACCAATGACCCG	59.301	50	0	0	0	5.28	0.699349	GGTTGAATTCGATGGACCGG	59.73	55	0	0	0	5.28	0.269913	151	0	0	0.969262
44318	69Q52:00207:00043	AG	8	ATTCTCCACGTCCACCTGTC	60.152	55	0	0	0	3.51	0.151633	CTGAACGTCGAACAACACCG	60.494	55	0	0	0	4.94	0.493965	183	0	0	0.645598
44372	69Q52:00211:00038	AG	11	ATTCTGTAGCCTCCGACGAC	60.01	55	0	0	0	4.34	0.010401	AAACAAAGGGCCATCGAACG	60.152	50	0	0	0	3.95	0.152137	168	0	0	0.162538
44442	69Q52:00216:00012	AG	10	CCTCTTTCCTTTCCAAGCGC	60.223	55	0	0	0	5.92	0.22265	AAGCTTGGGTGGTCTCTGG	60.004	57.895	0	0	0	3.86	1.00394	115	7.2	5.72	1.22659
44450	69Q52:00217:00013	AG	11	CCGAGTTCCAGCGAATAAAGC	60.413	52.381	0	0	0	3.51	1.41305	TTGTGAACTCCCTTGACGTG	58.802	50	0	0	0	4.49	1.19832	110	0	0	2.61137
44459	69Q52:00217:00043	ACG	5	ACTTGCCACATCTCACAACG	59.517	50	0	0	0	4.1	0.483108	TTTCTTGCAGTGAAGGCGC	60.084	52.632	0	1.1	0	6.53	1.0844	119	0	0	1.56751
44764	69Q52:00243:00023	ACG	12	CAATGTCAGTGTCTCTCGCG	59.74	55	0	0	0	5.87	0.259811	CAGTTGTGTGGAGGCATCAC	59.87	55	0.65	0.65	0	3.06	0.130117	153	0	0	0.389928
44771	69Q52:00243:00042	AG	17	CGCGCCATTACTTCCGAAAC	60.975	55	0	0	0	2.78	0.974547	CCCTTTCTATCTCTTTGTTGCG	58.144	45.455	0	0	0	4.85	3.8562	178	0	0	4.83075
44775	69Q52:00244:00005	ACC	5	TAGCTCCCACAATTCGAAGC	58.727	50	0	0	0	3.86	1.2728	CCGCGAGCTCTGACTTTAG	58.776	57.895	0	5.89	0	1.85	2.22381	139	0	0	3.49661
44785	69Q52:00245:00016	AG	9	AGATGCGGGAGGGCTAATTG	60.657	55	0	0	0	2.32	0.657189	GATACATACTCTACTCTCCGCG	58.158	50	0	0	0	6.46	3.8421	253	2.83	10.59	4.49929
44785	69Q52:00245:00016	CCG	5	AGATGCGGGAGGGCTAATTG	60.657	55	0	0	0	2.32	0.657189	GATACATACTCTACTCTCCGCG	58.158	50	0	0	0	6.46	3.8421	253	2.83	10.59	4.49929
44913	69Q52:00203:00056	AAAG	5	CGAGCGTGGTTCTATGCATC	59.876	55	0	0	0	3.91	0.123682	AATTACTTTCCCGCGCGATC	59.803	50	0	31.44	0	3.69	0.196505	271	0	5.6	0.320187
44967	69Q52:00206:00074	AG	9	AGCGCATAATTCCACGCTTAC	60.147	47.619	0	12.44	0	2.34	1.1473	CCCGTGTGTAAATGATCAGGG	59.467	52.381	0	0	0	4.45	1.53268	248	0	0	2.67998
45062	69Q52:00212:00093	AG	10	TGAGCGCGAAGAAGAAGTTC	59.317	50	0	0	0	3.01	0.683301	GTGTGTGAGAACGTTCCCAC	59.803	55	18.7	18.7	0	4.61	0.196505	135	0	0	0.879807
45085	69Q52:00214:00076	AG	11	GCCTAATCAGCAGCCACTTC	59.728	55	0	0	0	3.01	0.272221	CGGCTAATTACACCCGCTAC	59.244	55	0	0	0	3.58	0.756295	191	0	0	1.02852
45143	69Q52:00218:00075	AGC	5	GTTCCTCATATCGCGCGTG	59.872	57.895	11.58	11.58	0	5.34	1.12797	TGAGGCCACTTACGAGCG	60.164	61.111	0	0	0	5.03	2.16421	172	11.03	11.03	3.29219
45182	69Q52:00221:00062	AG	8	TTAGCCAGTTCAAGTGTCGG	58.586	50	0	0	0	4.79	1.41356	AGGGTGTGTAATAAATCGTGGC	59.488	45.455	0	0	0	5.01	2.51209	159	0	0	3.92565
45192	69Q52:00222:00053	AG	8	TGCCTTGTTACGCATTCAGTC	59.945	47.619	0	0	0	3.51	1.0547	CCTCATGTTTAGCGCGAGAC	59.807	55	0	0	0	3.36	0.192725	172	0	0	1.24742
45388	69Q52:00234:00095	AC	9	TTGAATCTGATTACCGCCGC	59.448	50	0	0	0	6.53	0.55167	CTTGCTCACACCTACAAGCG	59.944	55	0	0	0	4.68	0.0561	156	0	0	0.607769
45390	69Q52:00234:00099	AG	11	CGGTGTCGGACTTGTACG	58.573	61.111	0	0.24	0	3.67	3.42687	CCGACAAGTCTTCCAACTCG	59.317	55	0	0	0	4.18	0.683301	144	8.46	4.78	4.11017
45410	69Q52:00236:00076	AG	10	CGTACGTACCTACTGAGCAC	58.281	55	0	16.05	0	4.4	1.7186	TCGCAGTACAGACAGACTCG	59.943	55	0	0	0	4.18	0.057154	254	0	0	1.77575
45536	69Q52:00244:00079	AC	8	CATCTGTCAACCGTGCGAAG	60.291	55	0	0	0	3.79	0.290778	CTTGAGCTGAAGATGGGAGAG	58.576	52.381	0	1.62	0	3.2	2.42437	248	0	0	2.71515
45550	69Q52:00245:00091	AAAT	5	CACAGTAACCAGATCGTCGC	59.462	55	0	0	0	5.19	0.53841	GCGTGCAGACCTTGAAACAC	61.051	55	0	0	0	3.32	1.05066	199	0	0	1.58907
45562	69Q52:00246:00095	CCG	6	CCTCTGCTATACTTGAGTCGG	58.116	52.381	0	0	0	4.79	2.88424	GAAATCGATCGGACAGTTTGC	58.694	47.619	0	0	0	3.68	2.30603	128	0	0	5.19027
45565	69Q52:00247:00058	AG	8	TGGAAGACTGCTCAGAACGG	60.437	55	0	0	0	4.44	0.436804	GAATGCAACTGACCTACCGC	60.013	55	0	0	0	5.68	0.012685	179	0	0	0.44949
45587	69Q52:00248:00089	AG	10	TGCGTCTCGAGCCTCTTG	60.164	61.111	0	0	0	3.02	2.16429	ATCTCCTTTACGCTCCGGTG	60.294	55	0	0	0	4.94	0.29429	170	0	0	2.45858
45638	69Q52:00203:00119	AGC	8	CCAGCAGAGTCTCGTCGAG	60.304	63.158	12.47	12.47	0	4.04	1.30396	CGCACTCGTCGATTCAGTC	59.445	57.895	0	0	0	3.51	1.5551	208	4.01	0	2.85905
45638	69Q52:00203:00119	AG	13	CCAGCAGAGTCTCGTCGAG	60.304	63.158	12.47	12.47	0	4.04	1.30396	CGCACTCGTCGATTCAGTC	59.445	57.895	0	0	0	3.51	1.5551	208	4.01	0	2.85905
45703	69Q52:00209:00114	ACG	6	ACACTTCCACCTTAGTCCGG	59.79	55	0	0	0	5.14	0.209843	GCTCGGTTACCACGCAATC	60.013	57.895	0	0	0	2.67	1.01342	161	0	0	1.22326
45707	69Q52:00209:00137	AG	8	CTCTCTGCCTGCCTTTCG	58.534	61.111	0	0	0	3.46	3.46625	TGCAGTGCGTATTCTCTTTGG	59.675	47.619	0	8.22	0	3.28	1.32514	267	0	0	4.79139
45753	69Q52:00214:00123	AGC	7	GGAAGCCTCTCGATGGTGG	60.606	63.158	0	0	0	4.61	1.60593	TCGCCAAATTTCTCTTCCTGC	59.943	47.619	0	0	0	4.85	1.05673	215	0	5.02	2.66266
45781	69Q52:00217:00133	ACG	5	AGATGCAACCGACGAACAAC	59.873	50	0	0	0	3.32	0.126769	AACACCAAGACAAGCAGCAG	59.725	50	0	0	0	4.24	0.274846	180	0	0	0.401614
45813	69Q52:00219:00143	AG	16	GCCGGAATTTCAAGTTTGGC	59.312	50	0	2.58	0	4.52	0.688219	GAGAGAGAATGTTCAGCGGC	59.453	55	0	0	0	6.53	0.546583	334	0	2.74	1.2348
45813	69Q52:00219:00143	AGC	6	GCCGGAATTTCAAGTTTGGC	59.312	50	0	2.58	0	4.52	0.688219	GAGAGAGAATGTTCAGCGGC	59.453	55	0	0	0	6.53	0.546583	334	0	2.74	1.2348
45822	69Q52:00220:00147	AG	14	GAGACACCTAACTCGCGGG	60.598	63.158	0	0.06	0	6.13	1.59839	TTACGTCCCAGTTTCCCAGC	60.726	55	0	0	0	4.85	0.725679	127	0	0	2.32407
45935	69Q52:00230:00117	AGC	7	GAATCGCGCCACATATCACG	60.563	55	0	0	0	4.35	0.563121	ATTAACAGTTAGCAGCGCCG	59.733	50	0	0	0	6.46	0.267061	273	0	0	0.830182
45940	69Q52:00230:00134	AGC	5	GCAACAACATCGCTTTGGAC	59.323	50	0	0	0	4.02	0.677366	CGTCGAGTGCAGACAATAGC	59.81	55	0	1.54	0	2.97	0.190401	118	0	0	0.867767
46016	69Q52:00237:00112	AGAGC	7	ACGCGCGCTTTAATTGAGTC	60.633	50	0	29.43	0	3.36	0.633478	GGACACACATTGCTCTGCTC	59.942	55	0	0	0	4.26	0.058217	137	0	0	0.691696
46112	69Q52:00247:00108	AC	11	TTCTCACCCTCGCCAAATTC	58.934	50	0	0	0	2.17	1.06551	GGTAGACCCTCTTAGCACTCC	59.733	57.143	0	0	0	3.85	1.2668	273	0	0	2.33231
46146	69Q52:00201:00156	AG	8	GTTTCTCAGAAGCTCGCGAG	59.74	55	27.53	27.53	0	5.03	0.260086	CAGGGTAAGTACGGGTAGGC	60.009	60	0	0	0	3.93	0.008619	232	0	0	0.268705
46153	69Q52:00202:00150	AG	9	TTACGACCGCAGCCTGTG	60.783	61.111	0	0	0	3.66	2.78269	AGGCGACAGTAATGCATAACG	59.544	47.619	0	0	0	3.18	1.45588	283	0	1.08	4.23857
46271	69Q52:00212:00190	AC	10	GTCCAATTACCGACGTGTGC	60.291	55	0	0	0	4.57	0.290979	AACCGAGGCACAATTACACG	59.59	50	0	0	0	4.49	0.41001	111	0	3.21	0.700989
46284	69Q52:00213:00194	AG	11	GTCGTTGGTTACCGGTACTAC	58.878	52.381	3.95	8.05	0	2.73	2.12176	TCATTCCACGATAAAGGGAAGG	58.62	45.455	0	0	0	3.46	3.38008	275	0	0	5.50184
46361	69Q52:00222:00196	AT	8	GTTCATCTTCCTTGGCTGCC	59.939	55	9.67	9.67	0	4.85	0.061308	TCCTTCGCCGTATTGACCTC	60.294	55	0	0	0	3.85	0.294006	108	0	0	0.355314
46490	69Q52:00233:00187	AG	9	GCATTAGGTCATACAGCCACG	59.879	52.381	0	0	0	4.94	1.12078	GCGATCGAGCCCATTTAGTG	59.874	55	0	18.39	0	2.74	0.125604	127	0	0	1.24639
46623	69Q52:00246:00191	AAG	5	CGATGCGTGTTTCCTTCAGG	60.291	55	0	0	0	3.86	0.291449	TCTCATTAGCGCACTGATACG	58.743	47.619	0	2.01	0	3.06	2.25737	139	0	0	2.54882
46732	69Q52:00206:00230	AG	18	GGATTTCGACTTAACGGGCG	60.084	55	0	0	0	6.13	0.08362	GAGAAGGATGCGTGACGAAG	59.46	55	0	6.57	0	3.79	0.54021	193	0	0	0.62383
46817	69Q52:00214:00245	AG	12	ACGACGACAAGAAGAAGCTG	58.965	50	0	0	0	4.24	1.03489	TGGGAATTGATCGAGTGTGATG	59.228	45.455	0	0	0	3.07	2.77229	102	0	0	3.80717
46916	69Q52:00224:00209	AG	12	GCTCGCTTATCAGATGCTCG	59.67	55	0	0	0	5.03	0.329769	TCACGCTGAGCACGTATAGG	60.363	55	0	0	0	2.57	0.362772	184	0	1.01	0.692541
46996	69Q52:00231:00223	AG	14	CTCCTGTGTGACGCGATTAAC	60.082	52.381	0	0	0	2.01	1.08173	ATCTAAGGCACATCGTCGTC	58.249	50	0	0	0	4.2	1.75118	100	0	6.68	2.83291
47019	69Q52:00233:00241	AG	10	ATCTCCACGTTTCCAACAGC	59.227	50	0	0	0	4.4	0.772532	CTATTCGCACGCTCAATCCC	59.874	55	0	0	0	3.85	0.125604	114	0	0	0.898136
47041	69Q52:00235:00216	AC	9	CATTCGCGGAGGAGGGTAAG	60.999	60	0	0	0	2.34	0.998658	GACTAAGAGAACCGCACAGC	59.386	55	0	0	0	4.4	0.614312	117	0	0	1.61297
47195	69Q52:00249:00217	AAT	5	ACGCGATGAGTAACTTGGTTTG	60.271	45.455	0	13.65	0	2.93	2.27054	TGCGCGTCTTATCAGAACAG	59.107	50	0	2.67	0	3.16	0.892943	144	0	9.88	3.16348
47261	69Q52:00205:00257	AG	11	CATAATTCGCCGTGTCGCTG	60.767	55	0	0	0	5.18	0.767386	ACGCTGTGCTTCCATGTATG	59.375	50	0	0	0	2.39	0.625477	148	0	0	1.39286
47353	69Q52:00212:00272	AG	9	TGACTCTCAATTGGCACGC	59.197	52.632	0	0	0	5.34	1.8035	TGCTCGCGTTTCAATTACCTC	60.014	47.619	0	0.18	0	3.85	1.01385	133	0.05	0	2.81735
47363	69Q52:00213:00250	AC	8	TGGTTACGAAGATGACACGC	59.033	50	0	0	0	5.34	0.966731	CAGCAGCACATTTCGCTCTC	60.637	55	0	0	0	3.2	0.636558	215	0	0	1.60329
47434	69Q52:00218:00266	AG	18	TTTCTCATCTTAGCGTGCCG	59.1	50	0	0	0	5.69	0.899737	TTAGACAACACGCTAGGCAG	58.382	50	0	0	0	4.85	1.61781	335	0	4.14	2.51754
47464	69Q52:00220:00266	AC	8	AGACCCGTAAATCCCTTCCG	59.935	55	0	0	0	4.3	0.064961	TTCTCCGGCAATTAAGGTCG	58.731	50	0	0	0	4.79	1.26908	274	0	0	1.33404
47654	69Q52:00237:00273	AG	13	GAACGTTGATAGTCGCCGTC	59.811	55	0	0	0	4.79	0.188791	ATACGCGTAACTCCGGCTC	60.378	57.895	0	20.41	0	4.7	1.37799	205	0	0	1.56678
47720	69Q52:00243:00281	AG	10	CCGGGACCATCGAGTAGAAG	60.081	60	0	0	0	2.85	0.081204	TTCGCGCACAAATATAACGC	58.644	45	0	0	0	4.84	1.35637	315	0	0	1.43758
47721	69Q52:00243:00282	AG	9	AACTTACGCGCGCTTTCTC	59.943	52.632	0	0	0	2.87	1.05745	GGCCTATAGAAGCCTCCCAG	59.788	60	0	6.98	0	4.45	0.211899	270	0	0	1.26935
47848	69Q52:00204:00320	AG	8	GAAGAAAGCGCGAGTAAGGG	59.735	55	0	9.76	0	3.95	0.264525	CTTTGTTTCCATTGCACGCG	59.948	50	1.24	1.24	0	6.01	0.05241	118	12.77	12.77	0.316935
47911	69Q52:00208:00345	AAT	5	TTAATGAAGTAGCGCGGTGG	59.096	50	0	19.94	0	4.61	0.903855	TATAACTGCGCTCCGTTCAG	58.537	50	0	1.73	0	3.02	1.46328	233	6.82	20.34	2.36713
48017	69Q52:00218:00327	ACG	6	TACTTTGCCATATCACGCGC	59.804	50	0	3.42	0	6.86	0.196267	ATTAATTCGGCGCCCAAGAC	59.727	50	0	1.04	0	3.01	0.272802	328	0	0	0.469069
48126	69Q52:00228:00332	AAC	11	TTCGCAGCACCTTCTCAATG	59.587	50	0	0	0	2.82	0.412649	ATGTAATGTGCGCGACCAAG	60.013	50	0	0	0	3.61	0.012792	218	5.82	16.27	0.425442
48255	69Q52:00239:00313	AG	11	TGCTCGCCGGATATACTCTC	59.584	55	0	0	0	3.2	0.415694	GCCGATTAATATCTCCGCGC	60.084	55	0	0	0	6.86	0.083991	132	2.47	0	0.499685
48321	69Q52:00245:00328	ACG	6	TCCTCGGACGCTTGATCG	59.933	61.111	0	0	0	3.69	2.06731	CGCAGCAAGGATCCAGAAAC	60.292	55	0	0	0	2.78	0.292403	137	0	0	2.35971
48483	69Q52:00207:00373	AG	10	ACCAACATCAGCTGCATTCG	59.94	50	0	0	0	3.34	0.059598	ATACACCCACGATCGATGTG	58.238	50	20.4	20.4	0	3.21	1.76229	334	0	0	1.82189
48523	69Q52:00210:00390	AG	17	TTCAGAACGAGAAGCTTGCG	59.596	50	10.92	10.92	0	4.85	0.404065	TCATCGATGCGGTTCTCTCG	60.71	55	0	16.98	0	4.04	0.710033	123	1.58	1.58	1.1141
48660	69Q52:00222:00374	AC	10	CTCTAATCGTGCGCTAGGAG	58.41	55	0.23	4.49	0	3.69	1.58957	CGCTCTAATTCCTCGTCAGC	59.251	55	0	0	0	4.26	0.749254	109	0	0	2.33882
48730	69Q52:00229:00376	AGC	7	GCCGCGTACATCAATTATCG	58.234	50	0	0	0	2.92	1.76562	AGCTGCAGTAAAGATAGCTCG	58.66	47.619	0	13.67	0	5.03	2.34046	130	0	0	4.10608
48813	69Q52:00235:00367	AG	11	CTTATTCTCCCTCGTTGCGC	59.805	55	0	0	0	6.09	0.195079	TTTACAGTGAGGCAGGGACG	60.438	55	0	0	0	4.79	0.437783	165	0	0	0.632862
48849	69Q52:00238:00355	AAG	5	TCCACCGATCGAGTACAGTG	59.657	55	2.81	4.85	0	3.66	0.3435	ATCTTCACTCATCCAGCCCG	60.296	55	0	0	0	6.13	0.295512	245	0	0	0.639012
49151	69Q52:00214:00417	ACC	5	AATTGACGTGGAACCGAAGC	59.871	50	0	0	0	3.86	0.128729	TCAGTTGCGGCGAGACTG	60.78	61.111	22.68	22.68	0	3.51	2.7802	227	0	0	2.90893
49274	69Q52:00224:00414	AG	9	CGAGAGAAGAAGCCGTCAG	58.407	57.895	0	0	0	3.51	2.59256	AGTATTCGGGAGCTGCAAAC	59.013	50	0	0	0	2.93	0.987367	203	0	0	3.57992
49361	69Q52:00231:00439	CCG	8	GCATCTCGAAACACCTTGGG	59.941	55	0	0	0	4.12	0.059136	CGCTCGCATTCTCACGTAC	59.803	57.895	0	0	0	3.67	1.1971	325	0	0	1.25624
49456	69Q52:00239:00449	AG	13	AGGTGCGAAGAGAAGAAGGG	60.152	55	0	0	0	3.95	0.151551	AGAACGAGAACCATCAACCC	58.283	50	0	0	0	4.11	1.71726	132	0	0	1.86881
49466	69Q52:00240:00435	AGG	9	GAACTGCTTGTACGCGAGG	59.653	57.895	0	0	0	4.63	1.34707	ATCTGGCTCTCCTTTCCTGC	60.224	55	0	0	0	4.85	0.223884	213	0	0	1.57095
49516	69Q52:00243:00449	AG	8	TTGGAGAAAGGCAAACGAGC	59.798	50	0	0	0	5.03	0.202074	GGGATTGTTGAAGCTTCCGG	59.939	55	0	19.75	0	5.14	0.060683	277	0	0	0.262757
49544	69Q52:00246:00407	AG	8	TTCGATCGCTTTACAACGGC	60.015	50	0	7.88	0	5.68	0.014596	AGCACCTAACCCTCTCGAAC	59.864	55	0	0	0	3.95	0.135792	187	0	0	0.150388
49614	69Q52:00201:00467	AG	12	ACCATTAAGAAAGCGACGCG	60.014	50	1.24	12.19	0	6.01	0.014175	GGTCGACGATGTGAGCTC	58.333	61.111	3.53	6.92	0	4.09	3.66686	314	0	0	3.68103
49620	69Q52:00201:00492	AT	9	CAGTCCAAGTAACAGAGATGGC	59.493	50	0	0	0	4.4	2.50721	ATGGCTTGTTGTTCCTGGAC	59.141	50	0	0	0	4.02	0.858762	187	5.77	5.77	3.36598
49779	69Q52:00213:00489	AAG	8	ATCACTGCGGATCTCAACAATC	59.558	45.455	0	0	0	2.67	2.44242	ATGTGTGCGTGCGGGATAC	61.554	57.895	0	0	0	2.24	2.55449	154	0	0	4.99691
49860	69Q52:00219:00477	AG	11	AAGCAAGGGACCCAGATTCG	60.801	55	0	7.16	0	3.34	0.800757	CTCGCGCACTCAGTCAATG	60.015	57.895	0	0	0	2.82	1.01485	187	0	0	1.8156
49973	69Q52:00228:00465	AG	10	GCTCATGATGAACGCCACTC	60.083	55	0	0	0	3.51	0.082932	CACCAAACACCAGGCGTC	59.701	61.111	0	0	0	5.19	2.29927	332	0.55	0.55	2.38221
50054	69Q52:00234:00485	ATC	6	CAAACTTTCCTGCCGTTCCC	60.435	55	0	0	0	3.97	0.43455	GTGGTTTATGCTTCGCCTCC	60.012	55	0	0	0	4.3	0.011605	232	0	0	0.446155
50065	69Q52:00235:00481	AGC	5	TACTTGGGACGACGACACTG	60.152	55	0	0	0	3.66	0.152196	TAATTCGTTTCGCTCCCAGG	58.731	50	0	0	0	4.45	1.26908	180	0	7.22	1.42127
50283	69Q52:00201:00534	AGC	6	CATTAGGTGCTGGGAGGGAG	60.296	60	0	0	0	4.3	0.296243	CTGTTGCCAGCCTTGCATAG	60.293	55	0	0	0	2.23	0.293303	128	0	0	0.589547
50357	69Q52:00206:00545	CCG	8	GCTAAGAGGTTCATGTGGACG	59.476	52.381	0	0	0	4.79	1.52445	ATACCCGCACCTACAAAGTG	58.359	50	0	0	0	3.16	1.64105	143	0	0	3.16551
50468	69Q52:00214:00505	AG	10	ACGCCGATACTACGTGACTC	60.083	55	0	0	0	3.36	0.082932	TAATGAACGGCGCTGGATTG	59.73	50	0	15.14	0	2.67	0.269627	223	0	20.02	0.352559
50509	69Q52:00217:00510	AG	12	TGGTATTGTATTTCGTGGCGC	60.08	47.619	0	0	0	6.53	1.0802	TCATTTAGCGGTTCCCAAGC	59.295	50	0	0	0	4.01	0.705021	127	0	0	1.78522
50516	69Q52:00217:00535	AGC	7	AGTGAGTGAGTTACGAGCTCC	59.943	52.381	0	5.34	0	4.7	1.05702	AAGTTTCGTGCTCTCAGTCG	58.965	50	0	0	0	4.18	1.03489	239	3.47	12.27	2.09191
50516	69Q52:00217:00535	AG	11	AGTGAGTGAGTTACGAGCTCC	59.943	52.381	0	5.34	0	4.7	1.05702	AAGTTTCGTGCTCTCAGTCG	58.965	50	0	0	0	4.18	1.03489	239	3.47	12.27	2.09191
50519	69Q52:00218:00502	AC	13	TGGCTATGTCGACTCTCTGC	60.01	55	5.15	8.06	0	4.26	0.010069	GAACTCGCTTCGCAAACATG	59.127	50	0	0	0	3.21	0.873063	313	0	0	0.883133
50548	69Q52:00220:00536	AT	8	AGATCCTGACAACGAGCCAG	60.223	55	0	0	0	4.85	0.223257	TCACGCCAAGATAGCCAAGG	60.867	55	0	0	0	3.61	0.866835	186	0	0	1.09009
50596	69Q52:00225:00510	AG	9	ACGTACGGGAATCCTAAGCG	60.364	55	2.24	18.2	0	4.68	0.363568	TGCCTATACCGGGTCAAAGC	60.583	55	0	0	0	3.51	0.582771	127	0	0	0.946339
50755	69Q52:00237:00507	AAG	5	CGATACGCTAACTTGTCCGC	59.88	55	0	0	0	5.54	0.120469	GCCATTGTTTCTCTCCTTCGTG	60.591	50	0	0	0	4.35	2.59132	347	0	0	2.71179
50956	69Q52:00202:00580	AGC	10	ATGGTTAGGTGAGTGAGCCG	60.223	55	0	0	0	5.52	0.223412	CTTCCTTTCTTCTCGCTGCTG	60.014	52.381	0	0	0	4.41	1.01365	213	0	0	1.23706
50977	69Q52:00204:00558	AC	10	CCCTTTGCCTGCCTCATATG	59.434	55	0	0	0	1.78	0.566394	GAATGAGAGACGCGCGATAC	59.676	55	8.78	17.02	0	2.24	0.324413	232	0	0	0.890806
51034	69Q52:00208:00579	AGC	8	ACTTCCAGACGAGCAGCTAC	60.223	55	0	0	0	3.58	0.222926	CGTGGGATTACTGACTGTGC	59.381	55	0	0	0	4.57	0.618842	100	0	0	0.841768
51034	69Q52:00208:00579	AGC	8	TAATGAGGCACGTCGGACTC	60.293	55	4.51	4.51	0	3.36	0.293303	GCGTACCAACAACAGCGTATG	60.935	52.381	0	0	0	2.39	1.93497	152	0	0	2.22827
51034	69Q52:00208:00579	AAC	8	ACTTCCAGACGAGCAGCTAC	60.223	55	0	0	0	3.58	0.222926	CGTGGGATTACTGACTGTGC	59.381	55	0	0	0	4.57	0.618842	100	0	0	0.841768
51034	69Q52:00208:00579	AAC	8	TAATGAGGCACGTCGGACTC	60.293	55	4.51	4.51	0	3.36	0.293303	GCGTACCAACAACAGCGTATG	60.935	52.381	0	0	0	2.39	1.93497	152	0	0	2.22827
51045	69Q52:00209:00575	AG	13	AAATTCGCCCAGCTTTCTCC	59.579	50	0	0	0	3.71	0.420709	AGAAAGTTAATGGAGCGCGG	59.376	50	0	6.72	0	6.46	0.623936	131	16.25	13.96	1.04465
51111	69Q52:00213:00568	AG	10	ACGAAATTCCCTACTCGTTCTC	58.649	45.455	0	0	0	2.87	3.35086	AAGAAAGCACGAGGATGCTC	59.017	50	0	0	0	4.26	0.982883	123	0	0	4.33374
51132	69Q52:00215:00565	AG	9	TTAAGACACATTGAGCGCGC	60.291	50	23.3	23.3	0	6.86	0.29118	AGCAAAGCCAATCGAAGGAC	59.583	50	0	0	0	3.85	0.416844	116	0	0	0.708024
51231	69Q52:00222:00556	AG	11	TCGACTCCTTTCACGGTTG	58.158	52.632	0	0	0	3.77	2.84199	GTCACACGAGGAGGGAGG	59.455	66.667	0	0	0	4.3	2.54473	147	4.68	8.49	5.38673
51252	69Q52:00223:00570	ACC	6	TATAGTCGCGGGTGGTGTG	59.935	57.895	0	0	0	3.82	1.06534	AATGGATTCAGAAACGCGCC	60.293	50	0	0	0	6.53	0.292817	159	0.94	0.94	1.35816
51286	69Q52:00226:00572	AG	10	CGCGTCGGAGTGTTTAGATG	59.811	55	0	0	0	2.9	0.189479	GCAGACAAAGAGAATCGCGC	60.974	55	0	0	0	6.86	0.973574	204	0	0	1.16305
51286	69Q52:00226:00572	AG	11	CGCGTCGGAGTGTTTAGATG	59.811	55	0	0	0	2.9	0.189479	GCAGACAAAGAGAATCGCGC	60.974	55	0	0	0	6.86	0.973574	204	0	0	1.16305
51289	69Q52:00226:00576	AG	12	AAACGAGCAGTGTGAACGAC	59.806	50	0	4.52	0	4.34	0.194134	ACGGATGATTCATAGATGGGC	58.424	47.619	0	4.58	0	5.36	2.57647	126	0	0	2.77061
51381	69Q52:00233:00575	AG	19	AAGCCCGATTCTGTAACTGC	59.013	50	0	0	0	4.4	0.987367	ACGATGTCTCCTTAGCCGTG	60.294	55	0	0	0	4.94	0.293583	334	0	0	1.28095
51429	69Q52:00237:00552	AC	12	TTATCTCACTGGGACTCGCG	60.011	55	0	0	0	5.87	0.010511	CATTCTCGCTCGACCAGAAG	59.18	55	0	0	0	2.85	0.820306	250	5.05	5.05	0.830817
51460	69Q52:00239:00559	AG	10	AACTTATACTTGTGGCGCGC	60.013	50	22.62	22.62	0	6.86	0.013113	ACTCACATGCACGTACGC	58.865	55.556	0	13.59	0	4.42	3.13481	262	0	0	3.14792
51610	69Q52:00201:00608	AG	8	ACGACAACCACCATCAGAAAG	59.262	47.619	0	0	0	2.62	1.73761	GCGTGGTGGAATGTATCTCG	59.526	55	0	0	0	4.04	0.473511	117	8.9	12.88	2.21112
51625	69Q52:00202:00609	AGC	9	CGCAGTTAACTAGCCCGATG	59.526	55	2.09	14.47	0	3.84	0.473511	AAACAGCCGTAACTTCGCAG	59.873	50	0	0	0	5.18	0.126769	116	1.12	0	0.600279
51809	69Q52:00218:00614	AGC	10	GTCCCTTTGGCGCTTTGATC	60.574	55	0	0	0	2.92	0.573683	GGTACAAAGCGCGTAATTAGC	58.766	47.619	0	0	0	3.09	2.23433	101	6.71	10.13	2.80801
51869	69Q52:00222:00645	AGC	5	ACGTCAAAGATCCGCGAAAG	59.666	50	0	0	0	2.62	0.333619	AACGTGATCTTTCGATGCCC	59.376	50	0	8.34	0	5.36	0.623936	131	1.44	16.02	0.957555
51900	69Q52:00225:00607	ACG	5	ATGGATTCTCTGAAGCAGCG	58.8	50	0	0	23.15	5.18	1.20009	GCGAGCTTTCCATACGTTCG	60.426	55	0	0	0	3.95	0.426365	218	5.29	4.81	1.62645
51954	69Q52:00229:00627	AC	9	AGCAGCCAGGTACGAGATC	59.632	57.895	0	0	0	2.75	1.36785	GTAAGCCAACACGAGGACAC	59.593	55	0	0	0	3.67	0.406651	165	0	0	1.7745
51997	69Q52:00233:00600	AG	10	TGCGCACCTAAACACAAGTG	60.082	50	0	10.73	0	3.16	0.082235	CTCAACTCGCTTAGACGCAC	59.741	55	0	0	0	5.34	0.258989	138	0.2	0	0.341225
52001	69Q52:00233:00612	AG	12	TGCAGTGTCATTAAACGCCC	59.869	50	0	0	0	6.13	0.130515	AGTCGTTAATCAACCGTGCG	59.668	50	0	0	0	5.34	0.332329	278	0	0	0.462844
52051	69Q52:00237:00616	AAC	5	ACACGTGTTCAAAGTCAATGTG	58.732	40.909	0	18.18	0	3.21	3.26759	CTAGGCATCATTGGGCGAAC	59.799	55	0	0	0	3.95	0.200606	304	2.19	0	3.46819
52056	69Q52:00237:00631	AGC	9	CGGGTTTGTCGTTGCACTAG	60.222	55	0	0	0	2.57	0.221964	GCGTTTCGAAGTAGCGGC	60.314	61.111	1.54	9.52	0	6.53	2.31443	128	0	0	2.53639
52093	69Q52:00240:00630	AGC	6	CGAGAGGCAAGGAGGAGAC	59.934	63.158	0	0	0	3.36	1.06584	GCTGCTGTTTCCATGTCTCC	59.94	55	0	0	0	3.71	0.059753	209	0.79	0.79	1.1256
52144	69Q52:00244:00618	AG	16	GCTCGCATCCTTGACTTGAC	60.013	55	0	0	0	3.18	0.013327	GCTTTATCCTAATTGCCGGC	58.036	50	19.34	19.34	0	6.13	1.96403	171	0	0	1.97735
52192	69Q52:00247:00606	AGC	9	TTATTGCGCGCAGAAAGTCC	60.292	50	0	14.02	0	3.85	0.291856	CGTGATAGCTCGGGAGGC	60.396	66.667	0	0	0	4.7	2.3961	104	0	0	2.68795
52198	69Q52:00247:00633	AG	9	ATCCAGCGCCGAAATTTACG	60.083	50	0.32	0.32	0	3.18	0.082806	CGGAATTACATGTCGCCAGG	59.803	55	0	0	0	4.45	0.197222	122	0.13	0	0.280029
52231	69Q52:00200:00660	AG	11	TGATCGATTACAACGCACCG	59.459	50	0	0	0	4.94	0.540662	CCCTACGTTCATCTACCTCTCG	60.207	54.545	0	0	0	4.04	2.20675	160	0	0	2.74741
52295	69Q52:00205:00675	CCG	6	CGGTCTCGCGATCTAATGC	59.295	57.895	0	7.97	0	3.56	1.70491	ACTTGCCCGTTCCACCTC	60.323	61.111	0	0	0	3.85	2.32258	100	0	0	4.02749
52418	69Q52:00214:00695	AG	12	GATAATCACGCGAAGAGGAGC	59.683	52.381	0	1.61	0	4.7	1.31664	TGAATTTGGAGCTGCGTTCG	60.222	50	0	7.31	0	3.95	0.22228	177	4.85	4.85	1.53892
52563	69Q52:00224:00654	AG	12	AAAGCATCCTCTCGCGTAAC	59.1	50	0	0	0	2.5	0.900421	TGATCGTTGGTAAAGCTCGC	59.383	50	0	0	0	5.03	0.616823	140	0	0	1.51724
52613	69Q52:00228:00671	AG	10	TCACGCGCCAAAGTTTAAGG	60.152	50	0	0	0	2.69	0.152412	CCAGACCCATGCCAGTACAG	60.869	60	0	0	0	2.74	0.868599	287	0	0	1.02101
52617	69Q52:00228:00691	AAT	5	AGGTGCACAGGACAGAGATG	60.151	55	0	17.47	0	2.9	0.151489	GTTGAGACTGAGCGCATGAG	59.736	55	0	1.44	0	2.9	0.263686	268	0	5.09	0.415175
52631	69Q52:00230:00663	AG	12	GTGAACCATGTCTGCTACCG	59.381	55	0	0	0	4.02	0.618842	TAACAGTGAATTCTCGGCCG	58.74	50	18.69	18.69	0	6.13	1.25985	287	0	0	1.87869
52662	69Q52:00232:00676	CCG	6	CGGCAGTTTGTCATTCAGGC	60.85	55	0	0	0	4.85	0.849681	AATATTGAAGTGGCGTGGCG	60.012	50	0	0	0	5.69	0.011714	108	0	0	0.861395
52828	69Q52:00245:00657	AGC	6	AGTACTTGCCAGCGTTGAAC	59.518	50	0	0	0	3.18	0.48184	CTGGACAGGATCGACGAGG	60.01	63.158	0	0	0	4.63	1.01026	316	0	0	1.4921
52882	69Q52:00249:00674	AG	10	AACTACTCGCGCCAATTTCC	59.66	50	0	0	0	3.13	0.340164	GACGCTCTCTTCGCTTTGG	59.652	57.895	0	0	0	3.28	1.34845	196	0	0	1.68862
52951	69Q52:00204:00718	CCG	8	CGGCATATTTGGGCTCTGC	60.084	57.895	0	0	0	4.26	1.08414	ATTATCTTCCCTCGGCGCAG	60.722	55	2.31	8.72	0	5.18	0.721509	187	0	0	1.80565
53089	69Q52:00214:00727	AC	11	TCTCTTTCATAGCACGCACAG	59.138	47.619	0	0	0	3.66	1.86234	TTCTTTGCGGCGACAATTTC	58.69	45	0	0.12	0	2.17	1.3102	239	0	0	3.17255
53099	69Q52:00214:00747	AG	8	ATCAAACTCAGGTGACGCAC	59.234	50	0	0	0	5.34	0.766453	TGTGTCGCCTACTATGTCCG	60.011	55	0	0	0	4.79	0.01095	275	1.13	0	0.777404
53105	69Q52:00215:00714	AG	13	TCCAGGGAAGACGGAATTAAAG	58.554	45.455	0	0	0	1.85	3.4459	GTGCGCCGAATCGATAATG	58.077	52.632	0	0	0	1.9	2.92319	100	0	0	6.36909
53312	69Q52:00231:00720	AG	8	ACAGAAGAATCGACGCTTGC	59.665	50	0	0	0	4.01	0.334915	CCGCGAATGAGAGAGATTGC	59.876	55	0	5.89	0	3.56	0.124448	136	0	0	0.459362
53368	69Q52:00235:00717	AG	10	TGTAAATAATCGCTCGGCCG	59.244	50	18.69	18.69	0	6.13	0.755704	AGGAATACTAAATCGTGCGCC	59.27	47.619	0	0	0	6.53	1.73034	243	0	0	2.48605
53368	69Q52:00235:00717	AGC	10	TGTAAATAATCGCTCGGCCG	59.244	50	18.69	18.69	0	6.13	0.755704	AGGAATACTAAATCGTGCGCC	59.27	47.619	0	0	0	6.53	1.73034	243	0	0	2.48605
53426	69Q52:00238:00747	AG	13	GCACTGTCTCTGCTTTGTCAG	60.214	52.381	0	0	0	3.51	1.21407	ATGGAAAGAACGGATAGGGC	58.123	50	0	0	0	5.19	1.87746	102	0	0	3.09153
53456	69Q52:00240:00733	AC	10	AAAGGACGACGAGTAGAGCC	59.94	55	0	0	0	4.7	0.060372	CTGCTCCTCCTCGTACGTG	60.304	63.158	0	1.64	0	4.49	1.30443	144	6.48	18.14	1.3648
53461	69Q52:00240:00743	AG	12	TCTCACAACGGACATGTTACC	58.72	47.619	0	0	0	2.85	2.28028	GCATAGCTCGGATTGATGGC	59.942	55	0	0	0	4.4	0.058217	247	0	0	2.33849
53642	69Q52:00204:00792	AAG	6	AAATGTTCTCGCGCGTGG	59.86	55.556	13.57	19.2	0	4.94	2.13973	AAGCAATATAACCACCCGCG	59.444	50	0	0	0	6.46	0.556356	265	17.73	17.73	2.69609
53674	69Q52:00206:00794	AC	9	GTGCGAATCTTCCTGTCTGC	60.013	55	0	0	0	4.26	0.013327	TGCATCTCTAATTCGCCATGC	59.877	47.619	1.62	1.62	0	4.06	1.12318	244	3.87	2.22	1.13651
53680	69Q52:00207:00761	ACG	6	ATAACTTTCTGTCGCGCACC	59.663	50	0	4.35	0	5.01	0.336871	CCAAGCCTAAATTGCCGAGG	60.01	55	0	0	0	4.63	0.01018	304	0	0	0.347051
53712	69Q52:00208:00788	AAG	6	AACTGCTTCATTCGCCGAAC	60.222	50	0	0	0	3.95	0.222304	TCACTCGGCGATTAGTCCC	59.635	57.895	0	1.19	0	4.46	1.36489	167	3.27	4.9	1.58719
53751	69Q52:00211:00763	AG	12	TTCCGACAGCCCTTCTCTTC	60.152	55	0	0	0	2.87	0.151633	ATCGAATGAATAAGCCGGGC	59.227	50	8.78	8.78	0	6.13	0.772532	175	0	0	0.924165
53806	69Q52:00215:00783	AG	9	GGTAGATCTTGAGTGGCCGAG	60.689	57.143	0	0	0	4.63	1.68864	GTGCTGACCCACGATCTATG	58.885	55	0	0	0	2.23	1.11507	103	3.26	2.27	2.80371
53809	69Q52:00216:00753	AG	9	TGGTCACCGCTACTTATGGG	59.935	55	0	0	0	4	0.0648	AAAGCACATCCCACCAAACG	60.081	50	0	0	0	3.6	0.08068	316	0	0	0.14548
53827	69Q52:00217:00767	AG	10	CATCGTGCAGACTATTCTCGTC	59.7	50	0	0	0	4.2	2.29976	AAAGCACTCGATCAAACGCG	60.565	50	1.24	1.24	0	6.01	0.565471	130	0	0	2.86523
53892	69Q52:00222:00772	AG	12	TCATTCAAACCCTGCCACATG	59.871	47.619	0	0	0	3.21	1.12868	CGATCGAAGTGGTAATATCGGC	59.826	50	0	6.71	0	5.54	2.17399	166	0	0	3.30267
53920	69Q52:00224:00795	AGC	6	TCGCTCGGTTTATTGCTTGAC	60.014	47.619	0	0	0	3.18	1.01385	CGGCATCAATTCGAGCTCTC	59.876	55	0	9.9	0	3.2	0.124448	135	10.12	13.21	1.1383
53977	69Q52:00228:00774	AC	8	CTCTTTCGGTCTCACAACGC	59.946	55	0	0	0	4.84	0.054167	TTGTTCCTCTCGCGTGTAAC	58.964	50	9.44	9.44	0	2.5	1.03642	190	0	0	1.09059
53995	69Q52:00229:00795	AC	9	TTTAACGAAGCACCGACAGC	59.874	50	0	0	0	4.4	0.125991	AACGATGCTTTCTCGTGCTG	59.944	50	0	1.44	0	4.41	0.0561	245	0	0	0.182091
54097	69Q52:00237:00784	AGC	6	TTTATCGCCTAGCCGACAAC	58.813	50	0	0	0	3.32	1.18693	CTGCGTTTCACTTTCCATGC	59.043	50	0	0	0	4.06	0.957395	194	0	0	2.14432
54097	69Q52:00237:00784	AGC	7	TTTATCGCCTAGCCGACAAC	58.813	50	0	0	0	3.32	1.18693	CTGCGTTTCACTTTCCATGC	59.043	50	0	0	0	4.06	0.957395	194	0	0	2.14432
54120	69Q52:00239:00762	AAT	5	CTGAGATTTGTCGGCCTGTG	59.661	55	0	0	0	3.66	0.339172	GTCCTAAAGCCGCGCATTAC	60.429	55	0	0	0	1.89	0.42939	167	0	0	0.768562
54151	69Q52:00241:00779	AG	9	GCAATCTGGTCGAGTCTCAAG	59.478	52.381	0	0	0	3.02	1.5219	GCAAGGAGACGCTTATCAGG	59.167	55	0	0	0	3.86	0.83302	191	0	6.54	2.35492
54172	69Q52:00243:00774	AG	11	TGGATTTGAGCTGTTTACCGAG	59.426	45.455	0	0	0	4.63	2.5742	CAAAGCCAAGAAATTGCGCC	59.944	50	0	1.96	0	6.53	0.05595	232	0	0	2.63015
54243	69Q52:00249:00781	AG	9	TGAATATTTGATGCCGCGCG	60.774	50	22.45	22.45	0	6.86	0.774282	GTTGTTTAATGCTTGTCGGGC	59.416	47.619	0	0	0	6.13	1.5845	110	0	0	2.35878
54303	69Q52:00204:00811	AG	11	AAGAAGCCTCGCGTGTAATG	59.381	50	0	1.42	0	1.9	0.618842	GTAGGCGGTTAATGCAGCAC	60.362	55	0	0	0	4.4	0.361646	198	0	0	0.980488
54382	69Q52:00209:00813	AG	16	CCGACCAGACGTACACTTTC	59.04	55	0	0	0	2.62	0.960251	CAGAACCAAGCCAAAGTCGG	60.152	55	0	0	0	4.79	0.152255	189	0	0	1.11251
54504	69Q52:00218:00803	AC	9	TGCTCTCTTTCTTTCGGAGC	58.662	50	3.16	3.16	0	4.7	1.33786	TTCTTTCGTGTGCCCGTAAG	59.238	50	0	0	0	2.34	0.761646	147	0	0	2.0995
54539	69Q52:00220:00828	AG	9	TTTCAACTATGTCGCGGCAG	59.663	50	0	4.04	0	4.85	0.336544	GCGTAGTTGACAAGCTCTCC	59.386	55	0	0	0	3.71	0.614312	301	4.58	3.28	0.950856
54600	69Q52:00224:00837	CCG	5	AATACTCATCTGCGCGCTTC	59.525	50	0.52	30.41	0	3.86	0.47516	GTGGTGTGGGTCGTGATTAC	59.308	55	0	0	0	1.89	0.692082	331	0	0	1.16724
54600	69Q52:00224:00837	CCG	5	AATACTCATCTGCGCGCTTC	59.525	50	0.52	30.41	0	3.86	0.47516	AGCCACTTCCACTTCCTTCC	60.37	55	0	0	0	3.46	0.369591	122	0	0	0.844751
54600	69Q52:00224:00837	AGGC	5	AATACTCATCTGCGCGCTTC	59.525	50	0.52	30.41	0	3.86	0.47516	GTGGTGTGGGTCGTGATTAC	59.308	55	0	0	0	1.89	0.692082	331	0	0	1.16724
54600	69Q52:00224:00837	AGGC	5	AATACTCATCTGCGCGCTTC	59.525	50	0.52	30.41	0	3.86	0.47516	AGCCACTTCCACTTCCTTCC	60.37	55	0	0	0	3.46	0.369591	122	0	0	0.844751
54734	69Q52:00234:00812	AAT	6	CACGTGAACTATCCGGAGAAC	59.214	52.381	0	7.31	0	3.01	1.78586	GCACACGATTGATTAGGCAAG	58.682	47.619	0	0	0	4.01	2.31763	223	0	0	4.10349
54818	69Q52:00240:00826	AG	9	CAACTTCAACAGGAGCGCTG	60.5	55	0	0	0	5.18	0.499985	GCGCATGAATCAGCATAACTC	58.822	47.619	0	2.23	0	3.01	2.17765	215	0	0	2.67763
54875	69Q52:00244:00815	AAC	5	GCCATTTGTCACGAGCTGAG	60.292	55	0	0	0	3.35	0.29172	TTCTTCATCTGTCTCGACGC	58.473	50	0	0	0	5.19	1.52667	123	0	0	1.81839
54875	69Q52:00244:00815	AG	9	GCCATTTGTCACGAGCTGAG	60.292	55	0	0	0	3.35	0.29172	TTCTTCATCTGTCTCGACGC	58.473	50	0	0	0	5.19	1.52667	123	0	0	1.81839
54882	69Q52:00245:00805	AG	12	GCTCATATCGCGCCTTGAAC	60.497	55	0	0	0	3.18	0.497433	ACCTCTGTCGCGTTGCTG	61.088	61.111	0	0	0	4.41	3.08769	138	0	0	3.58513
54939	69Q52:00249:00811	ACGCG	6	CAGAGTCCACGCGCATTG	59.937	61.111	0	0.22	0	2.82	2.06269	AACCTTCGCGTGGATTAGC	58.975	52.632	0	10.87	0	3.09	2.02455	145	5.91	2.07	4.08725
55003	69Q52:00203:00861	AC	9	ACACCAAACTCGCCGAATAC	59.308	50	0	0	0	1.89	0.692082	GAGTCGGCCGGAAATTCATG	60.083	55	0	8.2	0	3.07	0.082553	207	0	0	0.774636
55049	69Q52:00205:00888	AC	8	CTCTTTCAACATCCGTCCCG	59.381	55	0	0	0	5.14	0.618842	TCGGAGCTTGAGTGGATGAG	59.937	55	0	0	0	2.9	0.062883	280	0	0	0.681725
55112	69Q52:00210:00855	AC	8	ATAAACCCGTACGTTGCGAG	59.105	50	0	1.31	0	5.03	0.894973	GTGCTCACGAGTTATGTGGC	60.014	55	0	0	0	5.01	0.013752	162	0	0	0.908724
55213	69Q52:00217:00855	AG	9	TCAACGTGCTTCCAAAGTGC	60.363	50	0	0	0	4.4	0.362658	ACGTTGCGGACTGAACAAAG	60.083	50	0	0	0	2.77	0.082806	301	4.13	1.39	0.445465
55348	69Q52:00226:00853	AG	9	ACCACCCGTTAATCACCCTC	60.151	55	0	0	0	4.3	0.151302	CTACTCGATCAATCCGTGCTC	59.083	52.381	0	0	0	4.26	1.91675	143	0	0	2.06806
55600	69Q52:00244:00882	AACGC	9	ACAGCCATAGAGCGATCCAC	60.366	55	0	0	0	4.02	0.366	GTTGCGTTGCGTGCTGTC	61.431	61.111	0	0	0	3.51	3.43066	293	0	0	3.79666
55600	69Q52:00244:00882	ACGC	7	ACAGCCATAGAGCGATCCAC	60.366	55	0	0	0	4.02	0.366	GTTGCGTTGCGTGCTGTC	61.431	61.111	0	0	0	3.51	3.43066	293	0	0	3.79666
55620	69Q52:00246:00886	AAT	5	CGCATAAACTCGCATACCATAG	58.172	45.455	0	0	0	2.23	3.82819	ACCATCTTTCAGCCTCGTCC	60.51	55	0	0	0	4.79	0.510415	118	0	0	4.33861
55717	69Q52:00203:00915	AGC	5	ACAAAGGCTCAAGAGAAGCG	59.231	50	0	0	0	4.68	0.768876	GCAACTCTCGTGACTCATCG	59.464	55	0	0	0	3.84	0.535726	168	0	0	1.3046
55731	69Q52:00203:00946	AC	10	TGATCAGAGATGTCCGGGTG	59.647	55	0	0	0	4.61	0.352722	ACACCAATCGAGTACAATGACC	59.164	45.455	0	0	0	4.02	2.83558	170	0	0	3.1883
55937	69Q52:00220:00923	AG	13	AGCAGACTTCGCGTATACATAC	58.861	45.455	0	0.34	0	2.39	3.13914	CCTTGCCCTCGGTAGTAGC	60.307	63.158	0	0	0	3.58	1.30687	179	0	0	4.44601
56001	69Q52:00225:00912	AGC	8	AGAGAGAGTGAGAGCTTCCC	58.623	55	0	0	0	3.97	1.37671	AAAGGAAAGAGTGTAGCGCG	59.311	50	0	0	0	6.86	0.688769	116	0	0	2.06548
56117	69Q52:00234:00926	AC	9	GCTGGCAGTATGTTACGTCG	59.808	55	0	14.28	0	5.12	0.191792	TTACAGATTGCATCGACCGG	58.81	50	0	0	0	5.28	1.18954	191	0	0	1.38133
56142	69Q52:00236:00915	ACG	5	GCACTCCGTTTATTGCAGGC	60.918	55	0	0	0	4.85	0.918166	TTCCACGACAAAGCTGCAAG	60.082	50	0	0	0	4.01	0.081979	277	0	8.23	1.00015
56151	69Q52:00237:00903	AG	8	GTGCTACAGTACACAGGCAC	59.311	55	10.66	10.66	0	5.01	0.688769	ATTGGCCCGGAGTAACACC	60.461	57.895	0	0	0	4.16	1.46104	160	0	0	2.14981
56245	69Q52:00244:00923	AG	9	TCATTTGGTTCCCGCTCTTG	59.222	50	0	0	0	3.02	0.77807	GTATGATTGAATGCGCGCTC	58.781	50	0.29	8.75	0	5.03	1.21886	174	0	0	1.99693
56250	69Q52:00244:00943	AG	14	TTGGCCGAACGAGCAATAAC	59.942	50	0	0	0	1.89	0.057912	AGTATACTGAATCTGCGCGC	58.965	50	24.02	24.02	0	6.86	1.03489	235	0	0	1.0928
56250	69Q52:00244:00943	AG	9	TTGGCCGAACGAGCAATAAC	59.942	50	0	0	0	1.89	0.057912	AGTATACTGAATCTGCGCGC	58.965	50	24.02	24.02	0	6.86	1.03489	235	0	0	1.0928
56270	69Q52:00246:00915	AG	16	CAATCGCCCGCAGATTATCG	60.291	55	0	2.45	0	2.92	0.290778	TGTCCAGCTACGTGTGCTAG	60.223	55	3.91	7.25	0	3.42	0.2228	106	0	0	0.513578
56297	69Q52:00247:00947	AG	11	GAAAGTAGAGCAAAGCAGAGC	58.004	47.619	0	0	0	4.09	2.99619	TACGCAATCCTCAAAGCTCC	58.727	50	0	0	0	4.7	1.2728	205	0	0	4.26899
56297	69Q52:00247:00947	ACG	6	GAAAGTAGAGCAAAGCAGAGC	58.004	47.619	0	0	0	4.09	2.99619	TACGCAATCCTCAAAGCTCC	58.727	50	0	0	0	4.7	1.2728	205	0	0	4.26899
56314	69Q52:00249:00914	AG	10	TCCTTTCCTCTCGCCGTAAC	60.223	55	0	0	0	2.5	0.222977	GCAAGAGGCGGAAGTACG	58.94	61.111	0	0	0	3.67	3.05952	168	13.82	0	3.2825
56454	69Q52:00214:00974	ACT	6	GAAGCCACGATTACTGCCAC	60.013	55	0	0	0	5.01	0.012685	TCGAAACAAATAGCCACGGG	59.303	50	0	0	0	5.28	0.6971	246	0	0	0.709785
56663	69Q52:00240:00960	AG	8	AATCAATGCGCCAACTTCCG	60.573	50	0	0	0	4.3	0.573436	GTATTCCCAGTGCGCGTTC	60.013	57.895	0	0	0	3.95	1.01342	346	0	0	1.58685
56679	69Q52:00242:00958	AG	9	TCGCCACGCTTATTCACAAC	59.944	50	0	0	0	3.32	0.0564	TTGAAGCAGCTATCCATCGC	59.161	50	0	0	0	4.58	0.838847	239	0	0	0.895247
56692	69Q52:00243:00974	AAT	6	TCCTCTCGGCAGTGCATATC	60.08	55	0	15.65	0	1.63	0.08035	GATGACGAGCCTACTGTGG	58.087	57.895	0	0	0	4.17	2.9128	117	0	0	2.99315
56733	69Q52:00248:00999	AG	9	TACGCGAAACTTTGGACGAG	59.321	50	0	13.65	0	4.18	0.678977	GATGAGGGATGCTTACGACAG	59.001	52.381	0	0	0	3.51	1.99931	114	0	0	2.67829
56785	69Q52:00205:01025	AC	8	ATCGGCGCTCAACTGAAATG	60.012	50	0	0	0	2.32	0.012362	ACAAGGCCAATCAACAGTGC	60.08	50	0	0	0	4.4	0.080417	271	0	0	0.092779
56896	69Q52:00221:01043	ATC	8	GAGAGAATGTCACGCTTGGC	60.013	55	0	0	0	4.52	0.013327	AAAGAAACGCAACGCAACTG	59.185	45	0	0	0	3.16	0.814688	265	0	0	0.828015
57033	69Q52:00241:01019	AAT	5	TGTACTATCGCCGTAGTTGAC	58.064	47.619	0	0	0	3.18	2.93602	TACTTGTGGTGGCACTGACC	60.655	55	1.12	13.08	0	4.02	0.654736	298	0	0	3.59076
57059	69Q52:00244:01009	AGC	8	AAATAAACGGCTAGGCTCGC	59.448	50	0	2.16	0	5.03	0.552136	GCTTCCAAGGCGATTTCCC	59.935	57.895	0	0	0	3.97	1.06501	170	0	0.59	1.61715
57107	69Q52:00201:01055	AGC	8	CATAGCTCCAGTCCCGAGTG	60.365	60	0	0	0	3.51	0.364834	TCCTTCTCGGCTAGCTTCAC	59.938	55	0	12.73	0	3.18	0.062408	316	4.48	9.48	0.427242
57107	69Q52:00201:01055	AGC	8	CATAGCTCCAGTCCCGAGTG	60.365	60	0	0	0	3.51	0.364834	TCCTTCTCGGCTAGCTTCAC	59.938	55	0	12.73	0	3.18	0.062408	316	4.48	9.48	0.427242
57107	69Q52:00201:01055	AGG	6	CATAGCTCCAGTCCCGAGTG	60.365	60	0	0	0	3.51	0.364834	TCCTTCTCGGCTAGCTTCAC	59.938	55	0	12.73	0	3.18	0.062408	316	4.48	9.48	0.427242
57107	69Q52:00201:01055	AGG	6	CATAGCTCCAGTCCCGAGTG	60.365	60	0	0	0	3.51	0.364834	TCCTTCTCGGCTAGCTTCAC	59.938	55	0	12.73	0	3.18	0.062408	316	4.48	9.48	0.427242
57125	69Q52:00203:01052	AG	11	ATAAGAATTCCGCCCGCTTC	59.157	50	0	0	0	3.86	0.843425	GCCGGTATCAAGAGGGAGAC	60.366	60	0	0	0	3.36	0.365649	234	0	0	1.20907
57306	69Q52:00223:01085	AG	11	TGCGCGCTAACTGTACAAAC	60.222	50	0	30.41	0	2.93	0.221868	TTTCTCCGTGATTGGCTGTC	58.942	50	0	0	0	3.51	1.05751	216	0	0	1.27938
57313	69Q52:00224:01061	AG	12	CGCTATTACACGCACAGTCAG	60.148	52.381	0	0	0	3.51	1.14794	TCCCGATATGAGCCTGATCG	59.579	55	0.33	0.33	0	3.69	0.420709	137	0	0	1.56865
57349	69Q52:00230:01070	ACGC	6	GATGTGAACGACCGAACTGC	60.291	55	0	0	0	4.4	0.290579	TGTACACGCGCGATTTCAC	59.943	52.632	10.7	19.53	0	3.18	1.05667	244	0.84	0.84	1.34725
57691	69Q52:00246:01131	AG	9	AGATATGTGCACAGGAGGGC	60.296	55	0	5.33	0	5.19	0.296243	TTTCTTCCCTCGCACTTTCG	59.236	50	0	0	0	3.46	0.764043	279	0	8.09	1.06029
57770	69Q52:00227:01183	AG	13	GTCGTAGCGTCGTGTAGAAG	58.925	55	0	1.62	0	2.85	1.0752	GCACCTCCAGATAACTTGGC	59.369	55	0	0	0	4.52	0.631177	141	0	0	1.70638
57770	69Q52:00227:01183	AG	13	AAGAATCCTCGCGACAATGC	59.732	50	0	0	0	3.56	0.268198	AGCTGAGTCCTCGTCTTCTC	59.295	55	0	0	0	2.87	0.705021	185	0	0	0.973219
57770	69Q52:00227:01183	AAG	5	GTCGTAGCGTCGTGTAGAAG	58.925	55	0	1.62	0	2.85	1.0752	GCACCTCCAGATAACTTGGC	59.369	55	0	0	0	4.52	0.631177	141	0	0	1.70638
57770	69Q52:00227:01183	AAG	5	AAGAATCCTCGCGACAATGC	59.732	50	0	0	0	3.56	0.268198	AGCTGAGTCCTCGTCTTCTC	59.295	55	0	0	0	2.87	0.705021	185	0	0	0.973219
57869	69Q52:00224:01214	AG	14	ACTTTCGCGCTGCAGATAAC	60.014	50	0	2.5	0	1.89	0.013752	TCAACCTGTCATTGCACACC	59.437	50	0	0	0	4.16	0.562538	203	0	0	0.576289
57952	69Q52:00235:01442	AAG	8	CTCACTAGCATCCCTCGGG	59.707	63.158	0	0	0	5.14	1.2929	TCAGTTATGCGCGGAAGAAG	59.1	50	0	0	0	2.85	0.899737	240	0	0	2.19264
58031	69Q52:00206:01485	AAT	5	GCGACGATCATTAACGGGAC	59.878	55	0	0	0	4.46	0.122351	TTCCCGCTACGCATATGATG	58.667	50	0	0	0	3.07	1.33302	235	5.64	0	1.45537
58211	69Q52:00240:01477	AAAC	5	TCATTACGAGCTACCCACGC	60.645	55	0	0	0	5.34	0.644883	CGATTACCAGACGCAGAGAG	58.621	55	0	0	0	3.2	1.37855	150	0	0	2.02344
58269	69Q52:00200:01500	AG	13	TTTACCCATCAGAGCTCATCG	58.299	47.619	0	0	0	3.84	2.70065	GATGGCCGTCGATGAGTTTC	59.805	55	0	8.16	0	2.78	0.195079	102	10.4	10.4	2.89573
58438	69Q52:00209:01608	AG	8	TCCTCTTATCGCTCGTACCC	59.152	55	0	0	0	3.69	0.848045	TCGCGTCGAGAGTAGTAGTG	59.458	55	0	3.64	0	2.74	0.541566	103	0	5.42	1.38961
58455	69Q52:00211:01618	AGC	8	TGGGATTCGACAAAGTTCCG	58.946	50	0	0	0	4.3	1.05434	CTCTCTGTGCGTCGAAAGTG	59.672	55	0	0	0	3.16	0.328499	153	0	0	1.38284
58525	69Q52:00220:01629	AC	8	CAGTCGGTAATGCAGTCGAG	59.182	55	0	0.91	0	4.04	0.817801	TTCACGGCCTGACAACAATG	59.798	50	0	0	0	2.82	0.201828	281	0	0	1.01963
58565	69Q52:00214:01654	AG	9	GCCGCTCTACTCTCTTCCG	60.378	63.158	0	0	0	4.3	1.37773	AAACGCACAGCTTCGTTCTC	60.153	50	0	0	0	2.87	0.152701	137	0	0	1.53043
58630	69Q52:00227:01685	ACG	7	AATCGAGCCACATTGAACGG	59.659	50	0	0	0	4.44	0.341161	GAGTTCTCTGTCCTCGCGG	60.597	63.158	0	0	0	6.46	1.59675	148	0	9.98	1.93792
58655	69Q52:00229:01681	AAG	9	CCCAATAACCCTGTCTTCGC	59.371	55	0	0	0	4.7	0.629095	CAAGGGACGAGTAGAGACGG	60.011	60	0	0	0	4.79	0.011496	292	0	0	0.640591
58670	69Q52:00231:01674	AG	9	ACTGCGCAATTAAGAGTGGC	59.941	50	0	0	0	5.01	0.059136	TCGTATGCACATTTCCCACC	59.009	50	0	0	0	4.61	0.99113	139	0	0	1.05027
58746	69Q52:00214:01718	AG	8	TCTCTCCCGAAACTGCACTG	60.437	55	0	0	0	3.66	0.436804	CCTCCTCTCTCACTTCGACG	60.012	60	0	0	0	5.12	0.012147	225	0	0	0.448951
58821	69Q52:00238:01720	ACC	6	TGGTTAAAGTGTCCGCCTCC	60.726	55	0	0	0	4.3	0.725679	GGAATCGGAGGTGCTGGTAG	60.65	60	0	0	0	3.18	0.650206	203	0	0	1.37589
58861	69Q52:00243:01706	CCG	5	GCGTGGTATAGTTGTTGGGC	60.012	55	0	0	0	5.36	0.012039	AAATTCGGCAGATTCGGCG	60.012	52.632	11.41	11.41	0	6.46	1.01197	227	0	0	1.024
59026	69Q52:00248:01759	AG	10	TAAATTCCCTTTGTCCGCGC	59.941	50	0	0	0	6.86	0.059444	ATTTAATTTGCCAGGATCGCG	58.394	42.857	0	0	0	5.87	2.60617	181	0	0	2.66561
59038	69Q52:00224:01833	AG	10	AAGTGCCGAGATTTGGATTCC	59.393	47.619	0	0	0	3.01	1.60722	GCGTCTCGTACTGCTACTGG	60.982	60	0	0	0	4	0.981927	150	0	0	2.58915
59063	69Q52:00237:01815	ACGC	5	CGGAGTGTTTGTTGAGGGC	59.79	57.895	0	0	0	5.19	1.21047	TGTCAAATAAGTCGTGGCGC	59.944	50	0	0	0	6.53	0.0564	280	0	0	1.26687
59280	69Q52:00249:01930	AG	8	ATCCTCGTGCCCAGCTATATC	59.94	52.381	0	0	0	1.63	1.06045	TTTCATTGAGTCAGCGCAGG	59.587	50	0	0	0	4.85	0.412649	179	0	0	1.4731
59280	69Q52:00249:01930	AAT	5	ATCCTCGTGCCCAGCTATATC	59.94	52.381	0	0	0	1.63	1.06045	TTTCATTGAGTCAGCGCAGG	59.587	50	0	0	0	4.85	0.412649	179	0	0	1.4731
59348	69Q52:00207:02054	AAG	5	TGGCCAATTGAATCACGTCC	59.581	50	0	4.55	0	4.79	0.41877	CGTATACTCGGGCACATCAC	58.968	55	0	0	0	3.06	1.03183	153	0	0	1.4506
59371	69Q52:00219:02067	AAG	5	AAAGAAAGGAGCGCGATAGG	58.806	50	0	9.76	0	2.57	1.19392	CGGGTAGCCGTGTAATTGC	59.72	57.895	0	21.21	0	3.56	1.27976	235	0	0	2.47368
59383	69Q52:00225:02079	ATC	9	TGAGAGGTTCGCTGCAGATC	60.577	55	0	0	0	2.75	0.577168	CTCCATCGTCTGCTCTCGTG	60.985	60	0	0	0	4.35	0.985419	151	14.22	0	1.56259
59408	69Q52:00232:02092	AC	14	CATCTTGTCAGTGCATCGGG	59.731	55	0	0	0	5.14	0.269054	ACGCGCGTCCAAATTTCTAG	60.014	50	0	30.09	0	2.43	0.014175	133	0	0	0.283229
59500	69Q52:00224:02120	AAG	5	CCAATGGAGAAGCTTGCTCG	60.012	55	2.02	11.49	0	5.03	0.01193	TCGACGAAACCATTGCTTCC	59.59	50	0	0	0	3.46	0.41001	143	1.68	6.78	0.421941
59716	69Q52:00209:02194	AG	13	TTCCGGTCTCTTTCATGCAC	58.942	50	0	0	0	4.57	1.05751	AACACTTCCCGAACTCTCCC	60.079	55	0	0	0	4.3	0.079213	170	0	0	1.13672
59721	69Q52:00210:02176	AG	10	CGTCCGCGTTACAATAGTCTG	59.886	52.381	0	6.12	0	3.51	1.11414	ATTACGTTGGTGGTAGCTTGC	59.673	47.619	0	0	0	4.01	1.32731	238	0	0	2.44145
59887	69Q52:00224:02197	AC	11	TTCGTTGGTAAGTGTGAGCG	59.244	50	0	0	0	5.03	0.755704	TTAGCCACCCAACTACACCG	60.439	55	0	0	0	4.94	0.43877	124	0	5.58	1.19447
59915	69Q52:00227:02173	AG	9	CTCGCTTTGGTTCGTCTGAC	59.946	55	0	0	0	3.51	0.054167	GGATGCGCGTGAGAAGTTTC	60.635	55	0	0	0	2.78	0.634593	117	0	0	0.68876
59919	69Q52:00227:02184	AAC	6	CAATCCTCCGGCAATCTGAC	59.445	55	0	0	0	3.51	0.555414	AGGCTTAATGTTGTTGTCATCG	58.069	40.909	0	0	0	3.84	3.9313	186	0	0	4.48672
59919	69Q52:00227:02184	AAC	10	CAATCCTCCGGCAATCTGAC	59.445	55	0	0	0	3.51	0.555414	AGGCTTAATGTTGTTGTCATCG	58.069	40.909	0	0	0	3.84	3.9313	186	0	0	4.48672
59964	69Q52:00231:02184	AC	9	GAGCGCGAACTGAACGATTC	60.696	55	0	0.02	0	2.52	0.696202	CTGTGACGTGGCATAGCTTG	60.013	55	0	0	0	4.01	0.013433	239	0	0	0.709635
60044	69Q52:00238:02188	ACG	10	TGGAAAGACAATGGAGGACG	58.284	50	0	0	0	4.79	1.71603	CACTCGAATCGGCTTCTGATG	59.882	52.381	0	0	0	3.07	1.11788	298	0	0	2.83391
60091	69Q52:00242:02180	AG	11	GCCTGTAATGAAGGCTGACG	59.732	55	0	2.49	0	4.35	0.268198	GAGGATTGGCAAGTCTCTCG	58.811	55	0	10.5	0	4.04	1.18867	295	0	0	1.45687
60093	69Q52:00242:02190	AAT	5	TGATGACCCTTCCTTGCTCC	60.151	55	0	0	0	4.7	0.151155	TAGAGATGTGTGGCGGCTTC	60.579	55	0	0	0	3.86	0.57868	209	0	0	0.729835
60162	69Q52:00248:02157	AG	9	ACGTCGAATAAAGTCAGCGC	59.739	50	0	0	0	5.92	0.260636	GGTGTATATATCGGTAGAGCGC	58.797	50	0	0	0	5.92	3.20296	201	0	0	3.46359
60195	69Q52:00201:02212	AG	11	ACGTACGGATTAAGCCTCCC	60.009	55	0	18.2	0	4.3	0.008619	ACAAGTCTCACGCATCTCAG	58.384	50	0	0	0	3.35	1.61552	169	0	0	1.62413
60288	69Q52:00212:02238	ACG	6	AAGCTCGCACAAGTAAGCAG	59.591	50	0	1.48	0	4.24	0.40926	CAGCGGAGTAGTAGGAGAGC	59.799	60	0	0	0	4.09	0.201094	218	0	0	0.610354
60558	69Q52:00235:02203	AG	12	CATCTCATCTGCCTCACTGC	59.162	55	0	0	0	4.4	0.837546	CCAGTATGCGCACGAACAG	60.014	57.895	7.87	14.67	0	3.16	1.01419	147	0	0	1.85174
60577	69Q52:00236:02234	AGC	11	ATAATGAGCACGACGAAGCC	59.17	50	0	3.18	0	4.35	0.830451	CCGTCAATTCCACTACCTGC	59.376	55	0	0	0	4.85	0.623936	147	0	0	1.45439
60582	69Q52:00236:02248	AG	11	ATATAAGCGCGCGGAGAAAG	59.317	50	0	30.13	0	2.62	0.683301	ATTGATCACTGCACAACCGC	60.223	50	0	0	0	5.68	0.222625	352	0	0	0.905927
60589	69Q52:00237:02223	AGG	5	TTTCGTTACCTGGAATGGAGC	59.053	47.619	0	0	0	4.7	1.94721	CAATTCTTGCCGATGGACCG	60.362	55	0	0	0	4.79	0.361982	227	0	0	2.30919
60624	69Q52:00241:02206	AG	11	AGACCATACACACGGCACC	60.457	57.895	0	0	0	5.01	1.4573	TTACCAATTCAACTCGCGCC	59.942	50	0	0	0	6.53	0.057912	130	0	0	1.51521
60784	69Q52:00206:02257	AGC	6	GCCATTACCGTCACGATCTTC	59.882	52.381	0	0	0	2.87	1.11842	AAACATCCGCGGCGATAAAG	60.083	50	4.37	17.91	0	1.85	0.082806	268	0	0	1.20122
60834	69Q52:00210:02297	AAG	5	ACGGAAGCTCTCACACGTAC	60.503	55	0	0	0	3.67	0.502781	TCATTCCTTTAAGCAGCGCG	60.013	50	0	0	0	6.86	0.012792	135	0	0	0.515574
60834	69Q52:00210:02297	AAG	6	ACGGAAGCTCTCACACGTAC	60.503	55	0	0	0	3.67	0.502781	TCATTCCTTTAAGCAGCGCG	60.013	50	0	0	0	6.86	0.012792	135	0	0	0.515574
60868	69Q52:00213:02270	AGGC	6	ATCCAGGAGTGTTACGACCG	59.938	55	0	0	0	4.79	0.061778	CTGTGGGAGGTAGTTCGGC	60.53	63.158	0	0	0	5.54	1.5302	343	0	0	1.59198
60877	69Q52:00214:02268	AGC	9	ATTATAACAAGTCGCGGCGG	59.524	50	5.55	20.58	0	6.13	0.475988	GCAGCTACCTACAATTGTCGC	60.413	52.381	4.11	7.59	0	5.19	1.41305	161	0	0	1.88904
60880	69Q52:00214:02280	AGG	5	TCGCTGCTCCTTTCAACAAG	59.517	50	0	0	0	3.16	0.483108	CATTGCTGTCTCGGTATGCG	60.153	55	0	0	0	4.73	0.152835	112	0	0	0.635943
60888	69Q52:00215:02262	AGC	7	CTTGAAATACGAGGCGGCAC	60.361	55	0	0	0	5.01	0.360534	GGACGACGGTGAAATAGTAGC	59.282	52.381	0	0	0	3.58	1.71775	171	0	0	2.07829
60903	69Q52:00216:02253	AG	16	TAGATCGTTGGCCCTGACTG	59.936	55	0	0	0	3.51	0.063838	TCGATGTCTCTCGCGGAAG	60.012	57.895	0	0	0	3.46	1.01185	176	0	0	1.07569
61043	69Q52:00227:02270	AG	9	TCACACAGGGAGGGAGTTTC	59.714	55	0	0	0	2.78	0.285961	CCCTACACATAGCTGGCAAC	59.084	55	0	0	0	4.17	0.916398	243	0	0	1.20236
61086	69Q52:00230:02277	AG	19	ACGACATAGAGCTCGCGC	60.696	61.111	0	9.81	0	6.86	2.69635	TCTCGACAGTACTACCCTCG	58.444	55	1.41	1.41	0	4.63	1.55625	151	0	0	4.2526
61109	69Q52:00232:02273	AG	9	TCCGCGTATAGTTCTCTGACC	59.808	52.381	0	2.84	0	4.02	1.19154	CTTGAAGTTTCCGACGCGAG	60.29	55	0	3.84	0	5.03	0.289918	294	0	4.17	1.48146
61176	69Q52:00236:02294	ACT	5	TGAGCGCAACGTGAATCAAG	60.222	50	0	2.78	0	3.02	0.222037	ATACAAGCCGAGCAAAGCAG	59.658	50	0	0	0	4.24	0.342495	157	0	0	0.564532
61186	69Q52:00237:02285	AGC	8	CCATCAACAACACTGCACCG	60.779	55	0	0	0	4.94	0.779468	TACAAGGACAGAACTCGGCG	60.505	55	0	0	0	6.46	0.504605	110	0	0	1.28407
61205	69Q52:00238:02294	AG	14	AACGCGAAGATGTAAACGGC	60.291	50	0	13.65	0	5.68	0.290979	GGCATACCTTTCTCACGTGC	60.013	55	0	8.43	0	5.34	0.012685	222	0	0	0.303664
61345	69Q52:00249:02260	AG	16	ACGTTGACTTTACTTTCGGTTG	58.22	40.909	0	0	0	3.77	3.77959	ACTGGCCTTTGTGACTTTGC	60.009	50	0	0	0	3.68	0.009068	170	0	0	3.78866
61385	69Q52:00202:02302	AG	9	CGAAACCACGCACCGAAAG	60.803	57.895	0	0	0	2.62	1.80339	AGGTCTCAACAAGCAGGAATG	58.977	47.619	0	0	0	2.67	2.02348	292	0	0	3.82687
61438	69Q52:00205:02349	AG	16	CACACAGCAGTCAAAGGGAG	59.515	55	0	0	0	4.3	0.484806	TTTCCTTCTTTGTGAGCGCG	60.153	50	0	0	0	6.86	0.152528	155	0	2.44	0.637334
61482	69Q52:00209:02344	AG	9	CTGTATCTCATTTCAAGGCACG	58.219	45.455	0	0	0	5.34	3.78072	AAAGCCAGACATCGTTGCTG	59.87	50	5.69	5.69	0	4.41	0.130117	177	0	0	3.91084
61487	69Q52:00210:02315	ACAG	5	GTGCAGGGATAGAAAGACGC	59.451	55	0	0	0	5.19	0.549349	TACTCACGGGCTCAAGTCAC	60.152	55	0	0	0	3.67	0.151917	130	0	0	0.701266
61556	69Q52:00216:02300	AC	8	TCGACGTCAGGCTCGAAC	60.165	61.111	0	8.69	0	3.95	2.16452	TGTTACAACGCGGCATTTCC	60.502	50	0	0	0	3.13	0.501577	131	0	0	2.66609
61556	69Q52:00216:02300	AG	11	TCGACGTCAGGCTCGAAC	60.165	61.111	0	8.69	0	3.95	2.16452	TGTTACAACGCGGCATTTCC	60.502	50	0	0	0	3.13	0.501577	131	0	0	2.66609
61655	69Q52:00222:02320	AAC	5	ATTTCGCTCATCCGTTGTCC	59.376	50	0	0	0	4.02	0.623936	ACCATTGTTCGTGCTGTATGG	59.672	47.619	3.5	3.5	0	2.74	1.32824	136	0	0	1.95218
61702	69Q52:00225:02332	AG	12	CCATTAGCAGATTACGCGGC	60.222	55	0	0	0	6.53	0.222061	TCGACGAGGAATCATCGGAG	59.8	55	3.2	9.41	0	4.63	0.199876	211	0	0	0.421936
61733	69Q52:00227:02335	AC	9	TACACACAATGCGGAACTGC	59.871	50	0	0	0	4.4	0.128532	CGCATCTAACTACACGCGTG	60.153	55	32.25	32.25	0	5.34	0.153338	171	0	0	0.28187
61754	69Q52:00228:02349	AG	11	AAAGTGGGCATCGCGATAAG	59.446	50	0	3.17	0	1.73	0.553537	TGGTCGATGTCCAGTTCTTTC	58.716	47.619	0	0	0	2.62	2.28387	175	5.34	12.48	2.8374
61996	69Q52:00246:02329	AG	9	GACCTGCGAAACTAACGAGC	60.015	55	0	0	0	5.03	0.015119	TGTTTATTCATTATCGCGCGAG	58.369	40.909	19.45	33.22	0	5.03	3.63122	167	0	0	3.64634
62097	69Q52:00207:02354	AAT	5	TCGGCGCACTTTCTATTTCG	59.737	50	0	0	0	3.46	0.263128	AAGACCTTGTGTGTCGATCG	58.676	50	6.08	6.08	0	3.69	1.32438	188	0	6.13	1.58751
62302	69Q52:00223:02352	AG	8	CGCGTTCGTTTGCAGTTATG	59.477	50	0	0	0	1.9	0.52303	TCGATGCGTGCTAATAGTCG	58.698	50	0.1	0.1	0	4.18	1.30182	106	7.77	0.11	1.82485
62328	69Q52:00225:02357	AG	19	TCGTCCCAACAGTAACACTTG	58.925	47.619	0	0	0	3.16	2.07489	CAGAGTTAAAGCGCCACCTG	59.942	55	0	0	0	4	0.057608	172	0	0	2.1325
62359	69Q52:00227:02371	AC	8	CTTCCTTTGTGCGCACGTG	61.091	57.895	13.19	20.61	0	4.49	2.09129	AAATGTACGCCAAGCTGAGC	59.941	50	0	0	0	4.26	0.059136	194	2.11	0	2.15042
62456	69Q52:00233:02390	AG	13	ATCCATCTCGTCACCTGCAC	60.58	55	0	0	0	4.57	0.579695	CGATTATTATTACGCGGCGG	58.031	50	6.22	24.61	0	6.13	1.96854	158	0	0	2.54823
62567	69Q52:00240:02396	AG	12	AAGTCTATCGATCACCACAGC	58.31	47.619	0	0	0	4.4	2.69027	GACCCATCGGATCAGAGGTG	60.366	60	0	0.8	0	4	0.366	225	0	0	3.05627
62636	69Q52:00245:02368	AG	11	ACTGCTGCTGAATCTCTAAGTG	58.902	45.455	0	11	0	3.16	3.09822	TCAGCCATCTTGAATCCCTTTG	59.414	45.455	0	0	0	2.77	2.58637	100	0	0	5.68459
62656	69Q52:00246:02366	AG	10	TGCAGTCGATCCCAGTTAGC	60.579	55	0	0	0	3.09	0.57868	ATATTCCGTCCGATCCCTGC	60.152	55	0	0	0	4.85	0.151633	258	0	2.55	0.730313
62753	69Q52:00223:02404	AG	8	TTGGGCTAGTTTCCTCCACG	60.439	55	0	0	0	4.94	0.439431	CGTGCAAGCTGACCGTAAAG	60.565	55	0	0	0	1.85	0.565471	159	0	0	1.0049
62823	69Q52:00232:02419	AG	9	GATGGGCGACGACAAATGAG	60.083	55	0	0	0	2.9	0.083183	AATTACCAGCAGCTCGTTCG	59.381	50	0	0	0	3.95	0.618842	313	0	0	0.702026
62884	69Q52:00237:02409	AG	10	AACCAAGCAACATCATGGCC	60.152	50	0	0	0	5.36	0.151592	AAATCGGCAAACACGTCATC	58.124	45	0	0	0	2.92	1.87562	208	0	0	2.02721
62984	69Q52:00244:02418	AAT	6	TATTCGAGATGCAAGCAGGG	58.508	50	0	0	0	4.45	1.49187	GCTCGATCTGCAACAAGTGG	60.292	55	0	0.11	0	4	0.29172	278	0	0	1.78359
63149	69Q52:00256:00010	AC	12	TTCACTGCTACATCGTCAGG	58.093	50	0	0	0	3.86	1.9072	ACGCACTGACGCACTTATTG	59.944	50	0	0	0	1.9	0.055502	106	0	0	1.9627
63188	69Q52:00259:00007	AG	14	CACACTGCTCTTACTACTTGGC	59.756	50	0	0	0	4.52	2.24388	CCATACCCGATCGTTTCTTCC	59.27	52.381	0	12.2	0	3.46	1.73034	141	0	0	3.97422
63213	69Q52:00261:00026	AGC	5	GCAATTTCTCTTCCCTCCGG	59.369	55	0	0	0	5.14	0.631177	CCAATCGATGCATTGCTCTC	58.054	50	1.33	5.02	0	3.2	1.94645	138	0	0	2.57763
63253	69Q52:00264:00026	AT	8	TCATGTCAATCTCGCATTCTCG	59.63	45.455	0	0	0	4.04	2.36984	GCTTGCTGAAATGTGAATACGC	59.891	45.455	0	0	0	4.42	2.10949	253	0	0	4.47933
63329	69Q52:00270:00026	AG	9	TAAATTACATCACACGCGCG	58.019	45	27.83	27.83	0	6.86	1.98053	AATCAGCGCGCGGTTAATTG	60.981	50	15.75	25.84	0	2.32	0.980935	115	17.29	12.5	2.96147
63366	69Q52:00273:00037	ACG	5	CTTGGCCGACTTCAAACCG	60.158	57.895	0	0	0	4.44	1.15822	TGCCTTCGCCACTTTCAATC	59.869	50	0	0	0	2.67	0.131316	113	0	0	1.28954
63382	69Q52:00274:00036	AGC	11	GGGTGAGCATGCCTTTAACG	60.293	55	0	0.51	0	3.18	0.292817	GCATCTCTCGCGCGAATG	60.165	61.111	24.27	27.43	0	2.67	2.16493	165	0	3.78	2.45775
63498	69Q52:00283:00017	AG	8	GATTTCCATCACCTGCCTGC	60.01	55	0	0	0	4.85	0.009737	CGATTTCCATTCAAGAACGCG	59.297	47.619	1.24	1.24	0	6.01	1.70289	313	0	0	1.71263
63640	69Q52:00295:00033	AG	11	CATCTCGCACTTCTTCGCC	59.724	57.895	0	0	0	5.54	1.27614	AACGAAACTTGTGCAGCAGG	60.363	50	0	0	0	4.85	0.363112	189	4.33	5.14	1.63925
63672	69Q52:00297:00031	AG	13	TGCTGCTCTACCTACCAACG	60.223	55	0	0	0	4.1	0.223053	TTTGATCAGCTGCCCTCACC	61.088	55	0	8.1	0	4.02	1.08835	227	0	0	1.3114
63750	69Q52:00253:00053	AGG	5	CAGTCATCGCGAAACTCACG	60.357	55	5.6	16.54	0	4.35	0.357281	TCTCGCGCAAATGTGTTACG	60.29	50	0	0	0	3.18	0.290248	271	0	0	0.647529
63788	69Q52:00256:00052	AG	12	CTTCTCTTCGATGCGCACTC	59.809	55	5.45	7.52	0	3.51	0.191327	TCAACCGCAACCAATTTCCC	60.08	50	0	0	0	3.97	0.080284	120	0	0	0.271611
63831	69Q52:00259:00054	CCG	7	GGAGTTATGGTCGATGAAAGGC	59.884	50	0	0	0	4.35	2.11648	AACTGCGAGCGTAACAAGTG	59.875	50	0	0	0	3.16	0.124832	171	0.56	19.88	2.24131
63915	69Q52:00265:00056	AG	12	AAGTGTGTCGGTGGAAGGAG	60.367	55	0	0	0	3.69	0.366707	CTGACGATCATTGCGCGTAC	60.493	55	0	0	0	3.67	0.492826	106	0	0	0.859533
63970	69Q52:00268:00090	AG	11	CCGAGGCATCAAAGTCACAC	59.942	55	0	0	0	3.82	0.057608	AGCGAAGTCATCATGCACTAC	59.204	47.619	0	0	0	2.73	1.79584	141	0	0	1.85345
63970	69Q52:00268:00090	AG	8	CCGAGGCATCAAAGTCACAC	59.942	55	0	0	0	3.82	0.057608	AGCGAAGTCATCATGCACTAC	59.204	47.619	0	0	0	2.73	1.79584	141	0	0	1.85345
64011	69Q52:00272:00056	AG	9	GCTAATCACCCAACCAGCAC	59.939	55	0	0	0	4.4	0.060683	TACCCACAGCGATGACTAGC	60.009	55	0	0	0	3.42	0.009403	304	0	0	0.070086
64128	69Q52:00279:00065	AG	13	CTCGATCGAAGGGTTGCAAC	60.014	55	17.67	17.67	0	4.17	0.013752	TCCGCTTGATCAAACTCGAG	58.746	50	8.65	8.72	0	4.04	1.25437	211	0	0	1.26812
64172	69Q52:00282:00085	AGC	8	CGCTGCGTGAGAAATATCGG	60.222	55	0	11.91	0	4.18	0.221583	TCAAACAAGACTCTCGGTGTG	58.93	47.619	0	0	0	3.82	2.07029	124	0	0	2.29188
64172	69Q52:00282:00085	AC	8	CGCTGCGTGAGAAATATCGG	60.222	55	0	11.91	0	4.18	0.221583	TCAAACAAGACTCTCGGTGTG	58.93	47.619	0	0	0	3.82	2.07029	124	0	0	2.29188
64293	69Q52:00290:00096	AG	12	TTGGCAGGCAAAGTGTTTCG	60.645	50	0	0	0	3.46	0.645468	AAGCCATCTCCAAGCCATTC	58.992	50	0	0	0	2.67	1.00798	189	0	0	1.65345
64594	69Q52:00263:00102	AG	11	AATTACACCTGAGCTTGGCG	59.298	50	0	3.4	0	5.69	0.701609	TTTATCCACGGCATGCTTCG	59.73	50	9.66	12.41	0	3.79	0.269627	127	7.84	4.14	0.971235
64743	69Q52:00277:00107	AC	8	ATTTGAAGCACGGGAACACC	59.795	50	0	0	0	4.16	0.204546	ATGCACGCGGAAAGGAAAG	59.863	52.632	0	0	0	2.62	1.13685	121	0	0	1.3414
64762	69Q52:00278:00116	AGC	6	TGTTCCCGGAATTCCTAGGC	60.224	55	6.96	17.2	0	3.93	0.223831	ACGTGATCTCATTCCGCAAG	59.098	50	0	0	0	4.01	0.902479	170	0	0	1.12631
64770	69Q52:00279:00101	AG	12	AACGTCTCGAATGGGCTTTG	59.588	50	0	0	0	2.77	0.411515	TCCAAGAGAGAAAGGCCAAC	58.195	50	0	0	0	3.77	1.80544	104	0	6.98	2.21695
64814	69Q52:00282:00128	AC	8	CAGCCGCAACATTCGAATTG	59.465	50	0	0	0	2.32	0.534836	CGCGACTATAAACCACACGC	60.426	55	0	0	0	5.34	0.425769	300	0	0	0.960605
64822	69Q52:00283:00104	AGC	8	ATATGCGCTGCCTTGTTACG	59.803	50	0	0	0	3.18	0.197222	GGGAGGAATGATAAGGCAGC	58.856	55	0	0	0	5.25	1.14366	189	8.36	24.99	1.34089
64868	69Q52:00286:00127	AG	15	ACGATGGATATCTCGGGCTC	59.579	55	0	11.77	0	4.7	0.421098	GCACTTACCCTTCTCCTCAC	58.365	55	0	0	0	3.51	1.63519	242	0	0	2.05628
64964	69Q52:00293:00100	AG	10	TTTGAAACCGGCGACAAGTG	60.362	50	0	4.98	0	3.16	0.362207	TCGTCCTTCAGTCAGCAGAG	59.868	55	0	0	0	3.35	0.132322	156	0	0	0.494529
65126	69Q52:00256:00157	AG	8	AGTATAGAGACGGCGGCATC	59.868	55	0	0.87	0	3.91	0.131718	AACAAACCGTGAAAGTTGCG	58.831	45	0	0	0	4.85	1.16891	313	0	0	1.30063
65126	69Q52:00256:00157	AC	8	AGTATAGAGACGGCGGCATC	59.868	55	0	0.87	0	3.91	0.131718	AACAAACCGTGAAAGTTGCG	58.831	45	0	0	0	4.85	1.16891	313	0	0	1.30063
65198	69Q52:00262:00187	AG	11	CGGGTTTGTTCTTTCTCTCCG	59.947	52.381	0	0	0	4.63	1.05341	ATTCATTGCCCGAGTATCCG	58.582	50	0	0	0	4.18	1.41766	115	0	0	2.47107
65299	69Q52:00271:00194	AG	9	ATCCGCAGTGACTTTGACAG	58.947	50	0	0	0	3.51	1.05276	GCCGTTATTCTCTCCGTGTG	59.457	55	0	0	0	3.82	0.542928	105	0	0	1.59569
65346	69Q52:00275:00183	CCG	5	CGTTCCAAGAGCAAACAGAC	58.063	50	0	0	0	3.51	1.9371	CTTGAGGATTGGAGGTAGCATC	59.027	50	0	0	0	3.91	2.9729	209	0	0	4.91001
65346	69Q52:00275:00183	ACG	10	CGTTCCAAGAGCAAACAGAC	58.063	50	0	0	0	3.51	1.9371	CTTGAGGATTGGAGGTAGCATC	59.027	50	0	0	0	3.91	2.9729	209	0	0	4.91001
65354	69Q52:00276:00166	CG	8	ACAAGTCGCTCAAGTTTCGC	60.153	50	0	0	0	4.7	0.152701	TCTGCCAAGTTAGAGAGCCG	60.223	55	0	0	0	5.52	0.223155	176	0	0	0.375856
65510	69Q52:00288:00196	AAG	6	GTGTCGAGTGTGCATCCAAC	60.222	55	0	0	0	3.77	0.222061	CTCTCCGACGAAATGCTTCC	59.455	55	0	0	0	3.46	0.544751	252	0	0	0.766812
65560	69Q52:00293:00181	AAT	5	CTCGCGTCGCAATAAACAAG	58.931	50	0	15.91	0	3.16	1.06905	GTTCGTCGGCTTGAATTGAC	58.499	50	0	0	0	3.18	1.50122	184	0	0	2.57026
65619	69Q52:00250:00200	AG	12	CGAAAGGGAGTAGAAACGGC	59.383	55	0	0	0	5.68	0.617327	GGACATGCGCTCTTTCCG	59.63	61.111	0	0	0	4.3	2.37025	220	0	0	2.98758
65620	69Q52:00250:00231	CCG	10	TCTTGGCGAGGTCAAAGGAG	60.438	55	0	0	0	3.69	0.43844	AAGTACCGAGGCGCTCTTG	60.528	57.895	0	0	0	3.02	1.52789	101	0	0	1.96633
65713	69Q52:00259:00247	ATC	5	GCTATCGGGATTTCGCAGTTG	60.479	52.381	0	0	0	3.16	1.47949	CGGAAGTGTTGTTTCTGTTCG	58.763	47.619	0	0	0	3.95	2.23685	188	0	0	3.71634
65798	69Q52:00266:00236	AG	8	ATTCGTTCGTTCTGCAGCAC	60.222	50	0	0	0	4.4	0.222061	TCTCTCATTCCCTCGACTGG	58.994	55	0	0	0	4	1.00565	168	0	0	1.22771
65879	69Q52:00274:00217	AG	10	ACGAAATCAAGTCAGTCGAGC	59.413	47.619	0	0	0	5.03	1.5868	TCGGCTTATGGTACGATGGG	60.08	55	0	0	0	4	0.080218	125	0	0	1.66702
65996	69Q52:00283:00245	ACTCG	7	TATTCCCGCCGTTCCTGTAG	60.009	55	0	0	0	2.74	0.008731	CAAGTAGCACCGAAACACCG	60.222	55	0	0	0	4.94	0.221964	220	0	0	0.230696
65997	69Q52:00283:00249	ACG	8	GCGAGACCCAGTTGAAGTTC	59.592	55	0	0	0	3.01	0.408139	CCCGCTCGCTGTGAACTC	61.537	66.667	0	0	0	3.01	3.53716	112	0	6.21	3.9453
65997	69Q52:00283:00249	CCG	11	GCGAGACCCAGTTGAAGTTC	59.592	55	0	0	0	3.01	0.408139	CCCGCTCGCTGTGAACTC	61.537	66.667	0	0	0	3.01	3.53716	112	0	6.21	3.9453
66085	69Q52:00290:00247	AAT	5	CGCATAAACTCGCATACCATAG	58.172	45.455	0	0	0	2.23	3.82819	ACAACGAACCATCTTCAGCC	59.227	50	0	0	0	4.85	0.772532	126	0	0	4.60073
66342	69Q52:00262:00272	AG	18	TTAAGTGTGTTCGCGCGTC	59.872	52.632	14.53	20.17	0	5.19	1.12837	CAGCACACCACAACCTGAAG	60.082	55	0	0	0	3.02	0.081722	194	0	0	1.2101
66844	69Q52:00255:00327	AG	9	GCGATTGTCAGAGGCCAAAG	60.292	55	0	0	0	2.77	0.292403	TCGAGAAGCAGGCGAGAAG	60.232	57.895	0	0	0	2.85	1.23171	287	0	0	1.52411
66907	69Q52:00261:00311	AG	13	GCATGTCACGAATGCATTGG	59.181	50	11.01	11.01	0	3.16	0.819052	ACACAGCGGAAATGTACAGC	59.588	50	0	0	0	4.4	0.411515	193	0	0	1.23057
66916	69Q52:00262:00301	AG	10	TCGACGATCAAATTCACGCC	59.737	50	0	0	0	5.68	0.263128	GAGAGAGACCTGGAATGCGG	60.648	60	0	0	0	5.69	0.648418	260	0	0	0.911546
66959	69Q52:00265:00305	ACG	8	TTCAAAGCCGAAACTGAGCC	59.798	50	0	0	0	4.7	0.202074	AAATAACGCCAGACCGCAAG	59.941	50	0	0	0	4.01	0.058523	171	0	0	0.260597
67007	69Q52:00268:00334	AG	12	CGTGTCTCTTCTAAGGCTTGC	59.747	52.381	0	0	0	4.01	1.25302	GGAGCTCGATGAAGCATTCG	59.876	55	0	4.77	0	3.34	0.124448	311	0	0	1.37746
67065	69Q52:00272:00336	AG	8	ATCATCTTCATGCCCGGAAC	58.786	50	0	0	0	3.62	1.21441	GACGACTCTGGCACACAATG	59.944	55	0	0	0	2.82	0.0561	274	0	0	1.27051
67068	69Q52:00273:00307	AG	8	TAAACCGGCATGCACTTCTG	59.585	50	0	0.39	0	3.02	0.41493	TTCAAGAACAAGCATCGCCC	59.869	50	0	0	0	6.13	0.131316	234	3.68	7.49	0.546246
67148	69Q52:00279:00314	AGC	6	TCCCGAATTTCTTCAATGCCC	59.665	47.619	0	0	0	5.36	1.33457	TCCGCGTAACCAATGAACAG	59.308	50	0	2.84	0	3.16	0.691528	241	0	0	2.0261
67155	69Q52:00279:00330	AG	16	CGAACACGCACCCAAGATC	59.941	57.895	0	0	0	2.75	1.05949	AAGAGGCATGGCTCGGTAAC	60.867	55	13.52	31.41	0	2.5	0.867275	286	0	0	1.92677
67263	69Q52:00288:00319	ACG	5	CATGAAAGACGCCCGCATC	60.376	57.895	0	0	0	3.91	1.3762	TGATTAATCACGCTCGGCAAG	59.813	47.619	0	14.89	0	4.01	1.18748	140	0	0	2.56368
67308	69Q52:00291:00346	AG	9	ATAGCGCGCGTACCAATTAG	59.319	50	0	15.47	0	1.73	0.681134	ATCGATTTAGCCAGCTGTGC	59.445	50	12.79	12.79	0	4.57	0.555414	170	0	0	1.23655
67320	69Q52:00292:00325	AC	11	ATTCAATCGGTGCGCCTTTG	60.573	50	13.81	13.81	0	2.77	0.573436	CCCGCGCATAAACAGACG	60.014	61.111	0	6.67	0	4.18	2.01387	187	0	0	2.5873
67414	69Q52:00251:00360	AG	11	CCGCGGCTTCATAATAGCC	59.572	57.895	0	10.89	0	3.93	1.4283	CCTTCGTATCGCATGTCACG	59.879	55	1.3	1.3	0	4.35	0.121031	185	0	0	1.54933
67430	69Q52:00252:00365	CCG	10	CTATAGTTCGCGCGAGGATG	59.12	55	2.08	12.08	0	3.51	0.880267	CGCCCATACCTGTAGTGGAG	60.366	60	0	0	0	3.86	0.365532	243	1.61	0	1.2458
67492	69Q52:00256:00367	AAG	6	AAGCGGTTCGGAGGATCC	59.848	61.111	0	0	0	3.36	2.15237	ACGGTTTAGGCAGCTCAAAG	59.227	50	0	0	0	2.77	0.772532	215	0	0	2.9249
67512	69Q52:00258:00354	ACGCG	9	CAGAGTCCACGCGCATTG	59.937	61.111	0	0.22	0	2.82	2.06269	TGGACTCGAACCTTCTTGCC	60.724	55	0	6.31	0	4.52	0.723586	105	0.83	4.11	2.78628
67577	69Q52:00262:00380	AG	12	CCGCTGACAAGACAATAGCC	59.732	55	0	0	0	3.93	0.268198	TACGCGAATGAAAGTGCGAG	59.74	50	0	13.65	0	5.03	0.26036	225	0	0	0.528558
67593	69Q52:00264:00354	AGC	13	CGTAATTGCAAACTGGTCGC	59.123	50	0	0	0	5.19	0.87698	TCCTTCTCTTTCGCCGCG	60.856	61.111	3.12	3.12	0	6.46	2.85594	254	0	0	3.73292
67612	69Q52:00265:00364	AGC	5	GTCGACAATAGCGCGCTAC	59.875	57.895	9.86	21.77	0	3.58	1.12538	AGCTGTGTATCCGGGTCATG	60.295	55	0	0	0	3.07	0.295222	309	0	0	1.42061
67655	69Q52:00268:00350	ACG	6	CTAAGCGCGACCTGATTTCC	59.805	55	0	0	0	3.13	0.195079	TGCTCAGAGTAGAAGGACGG	59.292	55	0	0	0	4.79	0.707884	119	0	0	0.902963
67682	69Q52:00270:00363	AG	8	CGCAAAGCAAACGAGAGAGG	60.566	55	0	0	0	3.69	0.566419	TTTGTCATTGCGGCTTGTG	58.169	47.368	0	1.07	0	3.33	2.83125	138	9.54	6.17	3.39767
67729	69Q52:00273:00394	ACAG	5	GTCGGTCATTGGCTCGTAAG	59.457	55	0	0	0	2.34	0.542928	GTGTACTGCTCTGTGTTTGC	58.063	50	0	0	0	3.68	1.9371	184	0	0	2.48003
67781	69Q52:00278:00393	CCG	5	TGATCAACGACAACCAACGC	60.153	50	0	0	0	4.84	0.152606	GTCGATTCTTGCCGTTCCTG	60.014	55	0	0	0	3.86	0.013752	290	0	0	0.166357
67844	69Q52:00283:00384	CG	9	GCAGACGTGACAATTCTCAAG	58.29	47.619	0	0	0	3.02	2.71038	CACCAAGAGCGTCGACTTG	59.58	57.895	15.07	15.07	0	3.16	1.42034	134	0	0	4.13072
67847	69Q52:00283:00390	ACG	7	GAGTCAGAAAGCAAGCAGGC	60.223	55	0	0	0	4.85	0.222501	TCCGCAGCAGTCGACTATAC	60.082	55	0.81	6.88	0	1.47	0.082108	227	0	5.2	0.304609
67944	69Q52:00292:00363	AG	8	TCACTTTGTTTCGGCCCATG	59.796	50	0	0	0	3.66	0.204298	GCAGCGACAGTAACTCCATC	59.455	55	0	0	0	3.51	0.544751	168	0	0	0.749048
68246	69Q52:00265:00407	ACGC	8	ATTGTGCCGGGAAGATGACC	61.159	55	0	0	0	4.02	1.15873	AGGACCTCTCGGCTTTCC	59.042	61.111	0	0	0	3.13	2.95813	238	0	0	4.11686
68263	69Q52:00266:00416	AAG	8	TTTCCAGCACCGTCGTCG	61.083	61.111	0	0	0	5.12	3.08271	CGCGTATCTTAGTCAAGCGG	59.604	55	0	3.74	0	5.52	0.395724	161	0	0	3.47844
68313	69Q52:00269:00444	AG	8	GCTGCATACGGATATTCGGC	60.014	55	0	0	0	5.54	0.013752	CATACTCGTCGTTTGCCTGC	60.359	55	0	0	0	4.85	0.359437	212	0	2.9	0.373188
68372	69Q52:00273:00449	AC	9	GTGCACGTCTCTCACTTGAC	59.599	55	0	0	0	3.18	0.400773	ACAGGCTACAGAGAGCACG	59.86	57.895	0	0	0	5.34	1.14007	158	1.24	10.27	1.54084
68584	69Q52:00289:00430	ACTC	5	GCTTTCGCGTGAGTCTCTC	59.366	57.895	0	3.28	0	3.2	1.63366	GAGTGCGAGCTTCTGGAGAG	60.922	60	0	0	0	3.2	0.922332	120	0	0	2.55599
68584	69Q52:00289:00430	AG	11	GCTTTCGCGTGAGTCTCTC	59.366	57.895	0	3.28	0	3.2	1.63366	GAGTGCGAGCTTCTGGAGAG	60.922	60	0	0	0	3.2	0.922332	120	0	0	2.55599
68609	69Q52:00291:00433	AAG	9	TCGCCCTTAAATGGACATTCG	59.469	47.619	0	0	0	3.34	1.53093	TTTGCGCAATCTACTCGCTG	60.014	50	0	18.36	0	5.18	0.013858	224	0	0	1.54479
68631	69Q52:00293:00406	AGC	6	CGGCAAGATATACGCGTTTC	58.166	50	0	2.94	0	2.78	1.83373	AAACGTAATTGGCCGGTGTG	60.152	50	0	0	0	3.82	0.152216	338	3.11	7.58	1.98594
68652	69Q52:00295:00416	AG	8	GGGCCTTTCAGCACGAGG	61.49	66.667	0	0	0	4.63	3.4902	ATTTCTTGACTTACGGCCCG	59.016	50	0	0	0	6.13	0.984373	103	7.7	1.93	4.47458
68772	69Q52:00254:00480	ACT	9	TGCCTCCAAGACTAACCCG	59.779	57.895	0	0	0	5.28	1.22121	GAGTGAAGTTATGCGCCGAG	59.807	55	0	0	0	4.63	0.192725	110	0	0	1.41393
68962	69Q52:00270:00492	AGG	5	TGTTCATCAGCAGGTGTTCC	58.861	50	0	0	0	3.62	1.13938	GGCCGAAGAAGGTAGAGGAG	60.009	60	0	0	0	3.69	0.008844	112	0	0	1.14822
69151	69Q52:00284:00494	AG	12	CCTGGGCAATGATTCAACGC	60.924	55	0	0	0	4.84	0.924198	GAGAGGTAGAGCTGCGGTAG	59.799	60	0	0	0	3.18	0.201094	275	0	0	1.12529
69190	69Q52:00288:00455	AG	9	TTCTCCGACAAATTCCACGC	59.59	50	0	0	0	5.34	0.41001	TTGCGCAACTACACGATTCC	59.944	50	0	16.56	0	3.01	0.0564	127	0	0	0.46641
69203	69Q52:00289:00455	CCG	7	GCGAGATCACCAGCGAGAG	61.03	63.158	0	0	0	3.2	2.02975	ACGTCCGAGATGCTGTACTG	60.293	55	0	0	0	2.74	0.292886	204	0	0	2.32264
69223	69Q52:00291:00486	AG	11	TATTGACGCGCGGCTTAAC	59.724	52.632	0.75	14.86	0	2.01	1.27554	TCGACTGTTGTTCAAGGCAC	59.448	50	0	0	0	5.01	0.55167	310	0	0	1.82721
69273	69Q52:00294:00472	AG	10	CTGCCGTGATATTGTCGTGC	60.428	55	0.36	0.36	0	5.34	0.428323	CACTTGAGCTTCAGAGGCAC	59.589	55	0	3.43	0	5.01	0.410762	163	0.4	0	0.839085
69274	69Q52:00294:00484	CG	9	GCGGGCCAATTATGCAAATG	59.522	50	0	0	0	2.32	0.478483	GACAGGCGGTTGTTACGTAC	59.669	55	0	0	0	3.67	0.331366	149	0	0	0.809849
69584	69Q52:00268:00502	AG	12	GTCGAGTGTAGCCATTGTCG	59.462	55	0	0	0	4.35	0.53841	GCTTGTCTCGTCCTTTCGTC	59.669	55	0	0	0	4.2	0.330726	170	0	0	0.869136
69746	69Q52:00283:00502	AG	8	TTCGATGAGCTCCCAGGATC	59.719	55	0	0.65	0	3.36	0.281089	TGAAGCGAAATGGGAGTAGG	58.066	50	0	0	0	3.18	1.93427	104	0	0	2.21536
69790	69Q52:00286:00512	AC	9	TCAGTAACAACGCGCAAAGG	60.153	50	0	0	0	3.11	0.152606	CGATACACCACATTGCAGCC	60.362	55	0	0	0	4.85	0.361982	160	1.78	1.78	0.514588
69815	69Q52:00288:00536	AGC	5	CATCCTGCACGCGAGATC	59.097	61.111	0	0	0	2.75	2.90253	GCCGAAATTTACGAGCAGGG	60.362	55	0	9.46	0	4.45	0.361646	171	5.36	15.82	3.26418
69931	69Q52:00296:00530	AG	14	GTGACGGCAATGCTTACTCG	60.359	55	0	0	0	4.18	0.359437	GATACCCTCCCTGTCCGTTC	60.008	60	0	0	0	3.95	0.008168	123	0	0	0.367604
69958	69Q52:00298:00518	AGC	6	AGGGTAAACAAACAAGGCGTG	60.079	47.619	0	0	0	5.34	1.07869	GGGCCAAGGTATTATGCTGC	59.794	55	0	2.18	0	5.25	0.205544	196	0	0	1.28423
70071	69Q52:00256:00573	AGC	6	AGGAAGAGACAGGGCAAAGG	60.078	55	0	0	0	3.11	0.078049	CCGCTTTAACTTGGCACCAC	60.782	55	0	0	0	4.16	0.782096	276	0	0	0.860145
70094	69Q52:00258:00565	AG	9	AATCCACTTGCTCAACAGGC	59.507	50	0	0	0	4.85	0.493426	GTCGTAAATAACTGCAACGAGG	58.497	45.455	0	2.61	0	4.63	3.50321	210	0	0	3.99664
70229	69Q52:00267:00578	AGC	6	GAGAGAGGCAGGATGGGC	59.925	66.667	0	0	0	5.36	2.07484	TGGCATATACGTACCCTCGC	60.152	55	0	2.02	0	5.03	0.151997	177	0	0	2.22684
70319	69Q52:00273:00585	AG	12	GTAAGCCATGCGAGAAGGTC	59.451	55	0	0	0	3.85	0.549349	TCCCGAGACTTGAACACGTG	60.715	55	12.31	12.31	0	4.49	0.715372	208	0	0	1.26472
70420	69Q52:00281:00576	AAC	5	TTGGCACTCTCCCGGAAC	60.005	61.111	0	0	0	3.62	2.0049	TTCGTTTCCAAGCCACTTCG	59.801	50	0	0	0	3.79	0.198665	175	0	0	2.20357
70452	69Q52:00284:00553	AAC	5	TCAAGCGTGGAACTTAGCAC	59.236	50	0	0	0	4.4	0.764043	TACGTACAGCACAAGAGGGC	60.507	55	0	0	0	5.19	0.506656	224	0	0	1.2707
70458	69Q52:00284:00572	AG	13	GCTTGATTGGACGGATCGC	60.086	57.895	0	0	0	4.58	1.08563	ACTAAGAGAGAGGGCTTGCG	59.937	55	0	0	0	4.85	0.063042	141	0	0	1.14867
70660	69Q52:00250:00637	ACC	6	AGAGACAGGATGTTCGGACG	59.939	55	0	0	0	4.79	0.060839	AATGGTGGGTAGGTCTGTGG	59.784	55	0	0	0	4.17	0.215813	223	0	0	0.276652
70757	69Q52:00257:00645	AGC	5	CACACTTAATTCCATCGCGC	58.636	50	0	0	0	6.86	1.36401	CATCGCGCGTTGATTGTATATC	59.08	45.455	0	15.67	0	1.63	2.91954	198	0	0	4.28356
70757	69Q52:00257:00645	AGC	7	CACACTTAATTCCATCGCGC	58.636	50	0	0	0	6.86	1.36401	CATCGCGCGTTGATTGTATATC	59.08	45.455	0	15.67	0	1.63	2.91954	198	0	0	4.28356
70835	69Q52:00263:00629	AC	9	GCGAGAGAGACTTACTTGCG	59.188	55	0	4.22	0	4.85	0.812211	GAATCAAACCGCAATCTCGC	58.912	50	0	0	0	5.03	1.08769	135	18.52	18.52	1.8999
70864	69Q52:00265:00638	AGC	5	AATCGCTCTCTACGGCTCTG	60.082	55	0	0	0	3.35	0.081593	TTGGCCAATCAGACAGAGGG	60.442	55	0	13.39	0	4.3	0.442283	290	0	0	0.523876
70883	69Q52:00267:00635	AAG	5	AAGTAAGAGCGACGGGATCC	60.009	55	0	0	0	3.36	0.009291	CGACCATGACCACGGGAG	60.552	66.667	0	0	0	4.3	2.55233	101	0	0	2.56163
71013	69Q52:00277:00646	AG	14	AACAGTTGCGTAGGAGAGC	58.225	52.632	0	0	0	4.09	2.77488	CCTAAGGATTTCGCGCCC	59	61.111	0	0	0	6.13	2.99958	156	0	0	5.77447
71045	69Q52:00280:00620	AG	8	TCTAACGCAATTTCCATGTTCG	58.412	40.909	0	0	0	3.95	3.5884	AAAGAAACTGACGCTGGCAC	60.082	50	0	0	0	5.01	0.081915	118	0	0	3.67032
71080	69Q52:00283:00633	AAT	9	TTTCGTTGGCTGGTGAAAGG	59.725	50	0	0	0	3.11	0.275433	GCCTTCGTTAGTCTACTGCG	59.184	55	0.09	0.09	0	5.18	0.815931	231	0	0	1.09136
71137	69Q52:00288:00617	AG	9	CAGAAATCGAAAGCTTGACCG	58.625	47.619	5.49	5.49	0	4.79	2.37458	GGCCTTTCTCGATTGGACTC	59.09	55	0	0	0	3.36	0.910091	106	0	0	3.28467
71237	69Q52:00295:00642	AAGG	6	GTTTCGATGAATTGCACCGC	59.466	50	0	0	0	5.68	0.533504	CATCGGCGAGCCTTTAAGAC	59.805	55	0	1.26	0	3.01	0.195079	133	0	0	0.728583
71363	69Q52:00256:00685	AG	8	ACTTTGGATTGTTTGGGCGC	60.72	50	0	0	0	6.53	0.71979	ACTAGCACCGCAACAAACTC	59.518	50	0	0	0	3.01	0.48184	167	4.45	3.3	1.20163
71364	69Q52:00256:00686	AG	9	TTACGACCGCAGCCTGTG	60.783	61.111	0	0	0	3.66	2.78269	CGTAGGCTTATTCCGCTCG	58.927	57.895	0	0	0	5.03	2.07311	151	5.16	5.16	4.8558
71693	69Q52:00283:00684	AG	9	ATCATCAGCTAACGGACGAC	58.249	50	0	0	0	4.34	1.75118	ATGTGGCGCGTATCATTGAC	59.803	50	0	0	0	3.18	0.197222	259	0	0	1.9484
71738	69Q52:00287:00663	AGC	6	TAAGACGTGGATCTCGCAGG	60.011	55	0	5.71	0	4.85	0.010511	TAATACGCCAGACTGCCCTC	60.008	55	0	0	0	4.3	0.008281	247	0	0	0.018792
71748	69Q52:00287:00697	CG	8	GCCGATGTAGGTCCTGTGG	60.605	63.158	0	0	0	4.17	1.60479	CGCGCCGTATCAATTCATCC	60.565	55	0	0	0	3.51	0.565471	103	0	0	2.17027
71756	69Q52:00288:00671	AG	15	TGTTCACCTGTTCGCGAATC	59.594	50	9	11.85	0	2.52	0.40628	AAAGCAGTGCGTACATTCCC	59.585	50	0	0	0	3.97	0.415312	144	0	0	0.821592
71773	69Q52:00289:00674	ATC	5	ATTCGACGGGTTTGACTTCG	59.313	50	0	0	0	3.79	0.686574	ACTCGCTACAGGAGATCTCG	59.16	55	0	0	0	4.04	0.840151	180	0	0	1.52672
71783	69Q52:00290:00665	AG	9	TCCGCTTCTTCGCAAATGTC	59.943	50	0	0	0	3.06	0.057003	TCATCCTCCGATCACTCTGC	59.722	55	0	0	0	4.26	0.278095	274	0	0	0.335098
71813	69Q52:00292:00698	AG	17	TACAAATCTCAGGCCCGTGC	61.15	55	0	0	0	5.34	1.14997	CCATTCAAGTCGATCGCACC	60.083	55	0	8.68	0	5.01	0.083183	275	0	0	1.23315
71908	69Q52:00299:00675	AGC	7	TTCGCCGTTCTCTGCAAATC	59.943	50	0	0	0	2.17	0.057003	GCGTAAACAGCTGATCCGAG	59.807	55	5.88	17.08	0	4.63	0.192725	251	1.36	0	0.249728
71924	69Q52:00250:00720	AGC	5	GATCTCCTTGGGCTACTCGG	60.08	60	0	0	0	4.63	0.080284	AGAAGTAAAGCCACGACACG	58.96	50	0	0	0	4.49	1.0395	137	0	0	1.11979
72055	69Q52:00260:00735	AAC	12	TGCTGCAGTGGTGAATTACG	59.589	50	0	13.67	0	3.18	0.411138	TTACTCGCATCGCCATTGAC	59.453	50	0	0	0	3.18	0.547043	123	0	0	0.958181
72055	69Q52:00260:00735	AGC	5	TGCTGCAGTGGTGAATTACG	59.589	50	0	13.67	0	3.18	0.411138	TTACTCGCATCGCCATTGAC	59.453	50	0	0	0	3.18	0.547043	123	0	0	0.958181
72078	69Q52:00262:00706	AAT	5	CGCAAACAATTCGCTTCATTC	58.119	42.857	0	0	0	2.67	2.88109	GAGTGTGCAAAGGTCATTACTG	58.339	45.455	0	0	0	2.74	3.66066	156	0	0	6.54175
72237	69Q52:00274:00704	AG	8	ATAATTCGTGCGCTGGAGTG	59.451	50	0	0.27	0	3.51	0.548886	GCGCAATGAGATAAGAGCGG	60.222	55	0	0	0	5.52	0.221916	184	0	0	0.770803
72275	69Q52:00277:00706	AG	9	CCGAGTTTAGTTGGCGAGTG	59.666	55	0	0	0	3.51	0.333619	GAGCAGCGAAGAAGAAACGG	60.291	55	0	0	0	4.44	0.290845	198	0	0	0.624464
72388	69Q52:00286:00704	ACG	6	CATCCTGCCTATTGTCGCAC	59.802	55	0	0	0	5.34	0.198183	AAGCAGTGATAGGGTAGGCC	59.64	55	0	0	0	5.19	0.360121	235	0	4.33	0.558303
72487	69Q52:00293:00720	AAG	10	CAGCAAAGACGGTACAAGGG	59.588	55	0	0	0	3.95	0.411515	TCTATTTGGTTTGTCGCGCC	59.942	50	0	0	0	6.53	0.057912	227	0	0	0.469428
72487	69Q52:00293:00720	ACG	5	CAGCAAAGACGGTACAAGGG	59.588	55	0	0	0	3.95	0.411515	TCTATTTGGTTTGTCGCGCC	59.942	50	0	0	0	6.53	0.057912	227	0	0	0.469428
72535	69Q52:00297:00702	AG	11	TCCACTGCCTAACTGTCGTC	60.152	55	0	0	0	4.2	0.151917	CATTTCCGCATGCAACAGTG	59.39	50	0	0	0	3.66	0.609834	140	0	0	0.761751
72688	69Q52:00257:00779	AG	8	CCATGTTGGGCCTTTACGAC	59.94	55	0	0	0	4.34	0.060062	ACATCACACGCAGGTCCG	60.784	61.111	0	0	0	4.79	2.78436	365	0	0	2.84443
72694	69Q52:00258:00751	ACG	7	CACTCGTTACAAGCGCGTAG	60.085	55	0	0	0	3.51	0.085448	CTGCGCTACGTGACGAGC	61.95	66.667	11.64	11.64	0	5.03	3.94984	300	20.79	29.45	4.03529
72703	69Q52:00258:00772	AG	14	GCAGCGGTTATCTCTAGTGC	59.245	55	0	0	0	4.4	0.755114	TCGTGTTTGTTGCTCTTCCG	59.804	50	0	0	0	4.3	0.196267	128	0	0	0.951381
72769	69Q52:00263:00756	AG	10	GAGAAGATTCAGTGGAGCGG	58.811	55	0	0	0	5.52	1.18867	CTGTTGTTTCGAGGAGGGAG	58.662	55	0	0	0	4.3	1.33786	109	0	0	2.52652
72840	69Q52:00268:00791	AAT	5	GCAGCTTGGCCAGAATCTTC	60.293	55	0	0	0	2.87	0.293373	CCGTCCATGCATATCTCACC	58.947	55	0	0	0	4.02	1.05276	222	0	0	1.34613
72877	69Q52:00272:00753	AG	8	AGGAACAGCGACAACATTCC	59.227	50	0	0	0	3.01	0.772532	TTTCTCCTCTCCGCCATCAG	59.936	55	0	0	0	2.9	0.064478	173	0	0	0.837011
73026	69Q52:00283:00797	AG	8	CATGTAATGACCCGCGCAC	60.376	57.895	0	0	0	5.34	1.3757	ATCCGATACCTCTGCACGTC	60.081	55	0	0	0	4.34	0.081204	188	0	0	1.4569
73159	69Q52:00292:00791	AG	10	CATGTGCCAACTGTCGGATG	60.292	55	0	0	0	3.51	0.292334	GATCCTCTCGTTCGCTCG	58.116	61.111	0	0	0	5.03	3.88442	131	0	0	4.17675
73307	69Q52:00253:00809	AC	16	AGAGTACGTGGGCATAGGATC	59.526	52.381	0	0	0	3.36	1.47371	CTTCCTGTGCGTTCGACTTC	59.946	55	0	0	0	3.01	0.054167	341	0	4.68	1.52788
73449	69Q52:00261:00848	AGC	8	CTGTCACATTCGTTGGAGGG	59.304	55	0	0	0	4.3	0.69598	CCTGCGGGTGAAGTTTGAAG	60.152	55	0	0	0	3.02	0.152255	110	0	0	0.848235
73504	69Q52:00266:00801	ATC	7	TCTAAAGACACTCGCTTGCG	59.038	50	6.04	6.04	0	4.85	0.962403	ATATTTGCCTTGGAACGCGG	60.011	50	0	10.4	0	6.46	0.010621	204	0	0	0.973024
73536	69Q52:00268:00812	AG	11	CAAAGTGGCGGATAACCTCG	59.733	55	0	0	0	4.63	0.267061	CCTGTTGTCAAGAATCTTTGGC	58.849	45.455	0	0	0	4.52	3.15146	227	0	3.09	3.41852
73551	69Q52:00269:00816	AAG	5	TATCCAAGGCGTTCAAACCG	59.303	50	0	0	0	4.44	0.6971	CAACAGATATCCCAGGCAGC	59.152	55	0	0	0	5.25	0.848045	224	0	0	1.54514
73575	69Q52:00270:00844	AG	11	CTGTCTCAGGCGTCAATGAG	59.102	55	1.84	1.84	0	2.9	0.898372	CCGTGCAACTGTGAAGCTAG	59.944	55	0	0	0	3.42	0.0561	163	0	0	0.954472
73582	69Q52:00271:00831	AG	8	AACCCAGCGCAAAGATAACG	59.941	50	0	0	0	3.18	0.058523	CGTTATATGCGCGGATCCAC	60.015	55	2.31	7.71	0	4.02	0.015223	255	24.3	24.3	0.073746
73603	69Q52:00273:00806	AGC	5	TCTGTCGCGCATTCAAATCC	60.013	50	0	2.61	0	3.01	0.012792	GGGCCGACGACCTGATAC	60.319	66.667	0	0	0	2.24	2.31937	221	0	0	2.33216
73695	69Q52:00280:00835	AG	9	GACACATTGTTATCCGCACG	58.291	50	0	0	0	5.34	1.70915	GAGGACGCACGCCATGAG	61.614	66.667	0	3.47	0	2.9	3.61374	223	0	0	5.3229
73768	69Q52:00285:00848	AGAT	8	AGTCACGTACAGGCAGACAG	60.152	55	0	5.29	0	3.51	0.152037	TACTCGGCGTACTCTTTGGG	59.939	55	0	0	0	4.12	0.061151	267	0	0	0.213189
73880	69Q52:00293:00847	AAT	6	TCTGCATCGTTTCCTCAAAGC	59.945	47.619	0	0	0	3.51	1.05527	ACCTCCACGTAGAACTCGTC	59.585	55	0	0	0	4.2	0.414549	334	0	0	1.46982
74116	69Q52:00261:00850	AC	10	CGCAGAGCATAATTCACGGG	60.153	55	0	0	0	5.28	0.152644	GCGGGCTAACACGTATTACAG	59.882	52.381	0	0	0	2.74	1.1177	288	0	0	1.27034
74203	69Q52:00266:00883	AGC	6	GGCGCAATTATACTAAGGCCC	59.944	52.381	0	8.72	0	5.8	1.05629	TACTCCATCCCAGCCGTTAG	59.355	55	0	0	0	2.34	0.644975	106	0	0	1.70127
74210	69Q52:00267:00865	AG	10	CTCGTGAAAGTGTGCTGTCC	59.874	55	0	0	0	4.02	0.125604	CCTTGCAGATTGTGATGTTGC	59.142	47.619	0	0	0	4.17	1.85793	346	0	0	1.98353
74402	69Q52:00282:00893	AC	8	GGAGGTCGCGTTTCTTCTTG	59.944	55	0	6.29	0	3.02	0.055651	TACGAGTACACCTGAGCACG	59.942	55	0	0	0	5.34	0.058065	223	0	0	0.113716
74523	69Q52:00291:00896	AG	8	TAGCAGTTGACATTTGCCGC	60.223	50	0	4.09	0	6.53	0.222526	TGTTACAGTTCTCAAGCTCTGC	59.364	45.455	0	0	0	4.26	2.63625	249	0	0	2.85878
74533	69Q52:00292:00876	AC	8	AACTTCTAAACTGCCGCACG	59.873	50	0	0	0	5.34	0.126769	TCGATCCGCACTGCTCTAAG	60.363	55	0	0	0	2.18	0.363226	314	0	0	0.489994
74538	69Q52:00292:00892	AAAC	7	CGGCGTCGGACAATTTATCG	60.494	55	0	0	0	2.92	0.493965	TCTCGCACGTATAAGGCTCC	60.081	55	0	0	0	4.7	0.081464	262	0	0	0.575429
74576	69Q52:00295:00876	AGC	5	ACCGACCCAAACAGTTTATCC	58.977	47.619	0	0	0	2.59	2.02274	ACGAGTATCACTGGAAGGCG	60.294	55	0	0	0	5.52	0.293583	111	0	0	2.31632
74643	69Q52:00251:00921	AG	10	TCGTTGAAGCACGACTGAAC	59.528	50	0	0	0	3.18	0.47187	CGACTGCTGCGCGTATATATC	59.887	52.381	0	0	0	1.63	1.1131	169	0	0	1.58497
74660	69Q52:00252:00940	AG	12	ACACAATGTTACGCGGCTTC	60.222	50	0	2.83	0	3.86	0.222207	TCGAACGTAATGCCTCAACG	59.39	50	0	0	0	4.1	0.609834	256	0	0	0.83204
74985	69Q52:00277:00926	ACC	5	TCGATTCTCTTTAGCGCTTGG	59.207	47.619	0	0	0	3.61	1.79347	AATGCAAATGGGACGACACC	59.867	50	0	0	0	4.16	0.133335	110	0	0	1.92681
75344	69Q52:00260:00974	ATC	5	GTTCGCTCATAACGCCAGTC	60.084	55	0	0	0	3.51	0.083991	TATCAACATCCTCGGCGACC	60.365	55	0	7.4	0	4.79	0.365066	159	0	0	0.449057
75344	69Q52:00260:00974	ATC	5	GTTCGCTCATAACGCCAGTC	60.084	55	0	0	0	3.51	0.083991	TATCAACATCCTCGGCGACC	60.365	55	0	7.4	0	4.79	0.365066	159	0	0	0.449057
75412	69Q52:00267:00958	CG	8	AGAAAGCACGCTAATCACGC	60.014	50	0	3.8	0	5.34	0.013752	TGCAGAATTTCCGACGCTTG	60.222	50	0	0	0	4.01	0.22228	107	2.81	2.81	0.236032
75433	69Q52:00268:00960	AGCGGC	6	GCCTGCCCGTAGTTACTTG	58.975	57.895	0	0	0	3.16	2.02455	CGAGAGACTGAGAGCTGCTG	60.641	60	0	0	0	4.41	0.640826	120	0	0	2.66538
75508	69Q52:00275:00953	AAC	7	CATACGCATCCTTGTCACGC	60.428	55	0	0	0	5.34	0.428323	GCAAAGGCGACGGTAATTCC	60.639	55	0	0	0	3.01	0.639109	239	0	0	1.06743
75578	69Q52:00280:00991	AG	10	ACAACAACAACGTCGCGAG	60.087	52.632	1.27	3.23	0	5.03	1.08677	TCATGCGCTTATCTGCTTGC	60.082	50	0	0	0	4.01	0.082363	265	0	0	1.16913
75608	69Q52:00283:00978	AC	12	CAAACTGAACTTGGCACTCG	58.343	50	0	0	0	4.18	1.65656	GTGTGTATTTGCCCGGACTG	59.941	55	0	0	0	3.51	0.058523	167	0	0	1.71508
75662	69Q52:00287:00972	AG	8	GTGATTGTTAGCGAGGAGGG	58.806	55	0	0	0	4.3	1.19392	ATAATACTCTCCCGGCGCAC	60.436	55	0	8.72	0	5.34	0.436318	116	0	0	1.63023
75760	69Q52:00296:00970	AG	9	TGCAGACGAAAGAGACAATGC	59.946	47.619	0	0	0	3.56	1.05384	TCGCTCTCTTCCGATTCCAG	60.01	55	0	0	0	3.86	0.010069	105	2.02	0	1.0639
75846	69Q52:00256:01009	AGC	8	ACAACGCGATTTCCTTATCCG	59.813	47.619	0	0	0	4.18	1.18681	AACGCGAATCCCAAATCTCG	59.733	50	0	13.65	0	4.04	0.267061	178	0	0	1.45387
75885	69Q52:00261:01025	AGC	7	GCTTAGCGTCTCTTTCTGCG	60.084	55	0	0	0	5.18	0.084359	CATGTACCCGTCGAAAGCAG	59.736	55	0	0	0	4.24	0.264245	245	0	0	0.348604
76008	69Q52:00280:01047	AC	11	GTCTTTATACGTGCCCACCG	59.454	55	0	0	0	4.94	0.545666	TGATTTGTATATGCGCGCGG	60.222	50	10.93	30.13	0	6.46	0.22194	213	0	0	0.767606
76221	69Q52:00299:01077	AG	8	GAGAGAGGATGCGTGCAG	58.311	61.111	0	0	0	4.41	3.68871	ACTTTAAGAGGGCCGTTTCC	58.565	50	0	0	0	3.13	1.43533	350	0	0	5.12404
76279	69Q52:00261:01112	AG	17	TCTTTCGCTTGGTTCGCATC	59.943	50	0	0	0	3.91	0.057003	GCGAGAAAGGAAGCTGACAC	59.944	55	0	0	0	3.67	0.05625	153	0	1.81	0.113253
76321	69Q52:00274:01128	ACG	10	CCCAAATTCAAGCCGCAAC	58.909	52.632	0	0	0	4.17	2.09139	GCTCCAGTAATCATCGCGAC	59.599	55	0	0	0	5.19	0.400773	357	0	0	2.49217
76404	69Q52:00298:01115	AAG	11	TCAGCTGGCAAATCAAACGG	60.152	50	0	12.04	0	4.44	0.152077	ATCCACTGGCATAACTCCGC	60.939	55	0	0	0	5.54	0.938992	245	0	0	1.09107
76416	69Q52:00251:01167	AG	10	ACCGCTATAGTCAGGTGTGC	60.294	55	0	6.93	0	4.57	0.29429	ACTCGATTTCTCCAGCAACG	59.027	50	0	0	0	4.1	0.972552	177	0	0	1.26684
76416	69Q52:00251:01167	AT	10	ACCGCTATAGTCAGGTGTGC	60.294	55	0	6.93	0	4.57	0.29429	ACTCGATTTCTCCAGCAACG	59.027	50	0	0	0	4.1	0.972552	177	0	0	1.26684
76617	69Q52:00290:01167	ACT	6	TTGCAATAAGATCCGGTCGG	58.802	50	0	0	0	4.79	1.19832	CGCGAGGCTGTGACTTATTG	60.084	55	0	0	0	1.9	0.083806	347	7.19	7.19	1.28212
76880	69Q52:00261:01444	AG	10	GCTTAAACCAGTCGCCGATC	60.083	55	0	0	0	3.69	0.083371	ATCTCCATGCCCGTCACTTC	60.582	55	0	0	0	3.01	0.582255	297	0	0	0.665626
76880	69Q52:00261:01444	AG	10	GCTTAAACCAGTCGCCGATC	60.083	55	0	0	0	3.69	0.083371	ATCTCCATGCCCGTCACTTC	60.582	55	0	0	0	3.01	0.582255	297	0	0	0.665626
76880	69Q52:00261:01444	AG	9	GCTTAAACCAGTCGCCGATC	60.083	55	0	0	0	3.69	0.083371	ATCTCCATGCCCGTCACTTC	60.582	55	0	0	0	3.01	0.582255	297	0	0	0.665626
76880	69Q52:00261:01444	AG	9	GCTTAAACCAGTCGCCGATC	60.083	55	0	0	0	3.69	0.083371	ATCTCCATGCCCGTCACTTC	60.582	55	0	0	0	3.01	0.582255	297	0	0	0.665626
76985	69Q52:00277:01415	CCG	7	ACCAGGGTTGCGCATAAATC	59.652	50	0	0	0	2.17	0.3479	ATTTCATCAGCGGCCCATTG	60.009	50	0	0	0	2.82	0.008731	208	0	0	0.356631
76987	69Q52:00277:01429	AG	8	ATTAGACACAAGGGCAGCAG	58.639	50	0	0	0	4.24	1.36053	CCTGCTGGTCATCGCAAG	59.236	61.111	0	0	0	4.01	2.76351	134	0	0	4.12404
77054	69Q52:00287:01439	AGC	9	TGCGCCGGAAATTGAGTTAG	59.66	50	0	1.96	0	2.34	0.339833	CGCTCGACTCGTGTGTGG	61.515	66.667	0	0	0	4.17	3.51522	161	0	0	3.85506
77059	69Q52:00288:01425	ACAT	5	TCTTACTCTCGCTTCCTCCG	59.37	55	0	0	0	4.63	0.629614	GCGCCCACTTTCTAAGCAC	60.231	57.895	0	0	0	4.4	1.23126	176	0	0	1.86088
77194	69Q52:00259:01452	AG	14	AGTTTCGACGGTTCTGCTCC	61.068	55	0	0	0	4.7	1.0677	GCTGCATGCGTCACGTAC	60.315	61.111	0	3.19	0	3.67	2.31469	135	0	0	3.38239
77242	69Q52:00268:01468	ACT	5	AAGCCACGATTTACTGCCAC	59.585	50	0	0	0	5.01	0.415312	GTCCACGGGTTTAACAGCAG	59.871	55	0	0	0	4.24	0.128729	239	0	0	0.544041
77299	69Q52:00278:01478	AG	19	GCATCAAGGACGTTCGAGAG	59.46	55	0	0	0	3.2	0.54021	ATAACGATCAATTGGCCCGC	59.798	50	0	9.18	0	6.13	0.202074	143	0	0	0.742284
77336	69Q52:00285:01466	AGC	7	GACGAGTTTGAGCTTGCATC	58.213	50	0	0	0	3.91	1.7875	TGTTCAAGCAGCCCAAGTTG	60.009	50	0	0	0	3.16	0.00918	188	0	0	1.79668
77476	69Q52:00289:01758	AGC	5	GAAATCCAAGCGAGAGTGGC	60.012	55	0	0	0	5.01	0.012255	AAATGGAAAGTATCGCGGCG	60.083	50	14.57	14.57	0	6.46	0.082806	186	0	0	0.095061
77644	69Q52:00281:01949	AG	10	AACTTTGCCGACAGTTTGGG	60.01	50	0	0	0	4.12	0.009514	ATAGAAACTTGGGTCGCGTC	58.739	50	0	0	0	5.19	1.26077	141	0	0	1.27028
77745	69Q52:00275:01992	AGC	8	TTACCTTCGCAGCAACAACC	59.799	50	0	0	0	3.77	0.201094	GGCTGTGGAGGTTTGTTGAG	59.797	55	0	0	0	3.02	0.203059	170	0	0.89	0.404153
77745	69Q52:00275:01992	AAC	11	TTACCTTCGCAGCAACAACC	59.799	50	0	0	0	3.77	0.201094	GGCTGTGGAGGTTTGTTGAG	59.797	55	0	0	0	3.02	0.203059	170	0	0.89	0.404153
77747	69Q52:00276:01950	AG	13	CGTAGGGTTAACGGCATTCC	59.45	55	0	0	0	3.01	0.550275	TACCTGTTCGTAGCCAGCTC	59.938	55	0	0	0	4.09	0.061778	161	0	0	0.612053
77853	69Q52:00297:01961	AC	15	TATAACTCTGTCGCGAGCAC	58.266	50	0	7.52	0	4.4	1.73415	ACATAAAGGAATCACGCGCG	60.083	50	27.83	27.83	0	6.86	0.083433	267	0	1.09	1.81758
77855	69Q52:00297:01992	AG	11	CTCGGGAAGGTAGGGAGAG	58.639	63.158	0	0	0	3.2	2.36091	ATACGCGGAACAAAGGCAAG	59.941	50	0	10.4	0	4.01	0.058523	258	0	0	2.41944
77981	69Q52:00278:02027	AG	11	GAGTGGAGCTGGTCTGAGTG	60.507	60	0	0	0	3.51	0.507069	TCTTTCTCTTGCTGCCTTGC	59.511	50	0	0	0	4.01	0.489088	225	0	0	0.996158
77999	69Q52:00280:02037	ACGCG	6	CAGAGTCCACGCGCATTG	59.937	61.111	0	0.22	0	2.82	2.06269	TAACCTTCGCGTGGATTAGC	58.813	50	0	12.84	0	3.09	1.18693	146	11.92	2.07	3.24962
78015	69Q52:00282:02028	AGC	7	GAGCGCTGACAATCTAAGCG	60.153	55	3.8	3.8	0	4.68	0.153004	TCATCCTTTGTACTTGTCTCGC	59.17	45.455	0	0	0	5.03	2.82964	102	6.94	11.34	2.98264
78238	69Q52:00293:02060	AG	10	GTGTACGTGTCTGTCTTGCC	59.597	55	0	0	0	4.52	0.402963	GCTAGCGTGCAACACCAC	60.165	61.111	0	0	0	4.16	2.16461	332	0	0	2.56757
78257	69Q52:00295:02097	ACT	5	TTTGCGCCTCCTACACGTC	61.114	57.895	0	1.96	0	4.34	2.11351	TCATGTGCCAATTTGTGAGC	58.019	45	0	0	0	4.26	1.98051	148	0	0	4.09402
78371	69Q52:00260:02114	AGC	9	GAGAGAGAGGTGACGACATTC	58.331	52.381	0	0	0	2.67	2.66872	CGCAATTACGTAATGCAGCTC	59.099	47.619	9.47	23.08	0	4.09	1.90053	111	0	4	4.56926
78371	69Q52:00260:02114	AG	8	GAGAGAGAGGTGACGACATTC	58.331	52.381	0	0	0	2.67	2.66872	CGCAATTACGTAATGCAGCTC	59.099	47.619	9.47	23.08	0	4.09	1.90053	111	0	4	4.56926
78415	69Q52:00265:02106	AGC	5	GTTAATTTAGGCGCGGGAGG	59.801	55	0	6.72	0	4.3	0.198906	CACTCTAATGCGCATAATTCGG	58.682	45.455	0	0	0	4.3	3.31754	279	0	0.24	3.51645
78497	69Q52:00273:02102	AG	9	TTGACGCTGCAAAGCTAACG	60.498	50	0	0	0	3.18	0.49841	GCCGATAGTGCCAAGTCAC	59.351	57.895	0	0	0	3.67	1.64931	296	0	0	2.14772
78569	69Q52:00279:02123	AGC	10	AGTATATGATGCGCCGTAGAAC	58.917	45.455	0	0	0	3.01	3.08261	GCTTGCCCTCAATTGAAACG	59.035	50	0	0	0	3.6	0.964563	167	0	0	4.04717
78613	69Q52:00284:02129	AG	13	TTCACATGTTTCCTGCGCG	60.158	52.632	0	0	0	6.86	1.15824	GGCCAACTTAACTCGCTCAC	59.943	55	0	0	0	3.51	0.057154	137	0	0	1.21539
78613	69Q52:00284:02129	AG	8	TTCACATGTTTCCTGCGCG	60.158	52.632	0	0	0	6.86	1.15824	GGCCAACTTAACTCGCTCAC	59.943	55	0	0	0	3.51	0.057154	137	0	0	1.21539
78688	69Q52:00289:02122	CCG	7	CATCAGTGAGGTCGACGTCC	60.919	60	10.88	17.74	0	4.79	0.918626	AATGACGCGAGAAACAGACG	59.67	50	0	4.49	0	4.18	0.330407	210	7.98	0	1.24903
78730	69Q52:00292:02147	AC	11	GGTCGGATCTGATTTCGCAC	59.805	55	3.94	4.93	0	5.34	0.195079	CGAGAAAGCAGCTACACGTG	60.016	55	12.31	12.31	0	4.49	0.015846	256	0	6.2	0.210924
78796	69Q52:00298:02147	AG	21	TCCGCAACGTGACTTTGATC	59.594	50	0	1.12	0	2.92	0.40628	CTCGCATAATCTCTCACTCGTG	59.445	50	0	0	0	4.35	2.55474	269	0	0	2.96102
78855	69Q52:00253:02155	AC	9	AACTCGGTCGCAGCTTAAAG	59.311	50	0	0	0	1.85	0.688769	ATATGTGAGCCAAGGTCCCG	60.296	55	0	0	0	5.14	0.29595	204	0	0	0.984718
78917	69Q52:00258:02167	AG	10	ACGTCACTGCTCCATCGATC	60.644	55	0	0	0	3.69	0.644299	AAGCAAGCCTCCCTCTCG	59.767	61.111	0	0	0	4.04	2.23341	136	0	0	2.87771
79041	69Q52:00268:02159	AG	8	TCAAAGAAACTCGCGCAACC	60.431	50	0	0	0	3.77	0.430776	GTTTCCTGCTCATCCTTGCC	59.939	55	0	0	0	4.52	0.061308	245	0	0	0.492084
79121	69Q52:00274:02198	AG	18	TAAATCCAATACGCCGCTGC	59.801	50	0	0	0	5.25	0.198665	CCCGGATCGATTTGGTAGTG	58.88	55	0	10.23	0	2.74	1.12003	156	0	0	1.31869
79257	69Q52:00286:02152	AGC	6	ACTCGTTTATCCTCTTGTTGGC	59.425	45.455	0	0	0	4.52	2.57464	CGTGATTAAAGGGCCCGATC	59.518	55	14.12	14.12	0	3.69	0.48184	161	0	0	3.05648
79292	69Q52:00288:02184	CCG	6	CCGACGAGCAGACCTGAG	60.241	66.667	0	0	0	3.35	2.24126	CCTACACCTACGTCGCCTAC	60.082	60	0	0	0	3.18	0.082299	113	0	9.58	2.32356
79324	69Q52:00291:02162	AG	15	ACTACTGGCGTTTCATTCCG	59.023	50	0	0	0	4.3	0.976957	CGTGAAATCCTCCACTCCAC	59.02	55	0	0	0	4.02	0.979912	115	0	0	1.95687
79324	69Q52:00291:02162	AG	15	ACTTCCGCGAGTTATATAGCTG	58.591	45.455	0	0	0	4.24	3.40894	CGTGAAATCCTCCACTCCAC	59.02	55	0	0	0	4.02	0.979912	195	0	0	4.38885
79324	69Q52:00291:02162	AG	9	ACTACTGGCGTTTCATTCCG	59.023	50	0	0	0	4.3	0.976957	CGTGAAATCCTCCACTCCAC	59.02	55	0	0	0	4.02	0.979912	115	0	0	1.95687
79324	69Q52:00291:02162	AG	9	ACTTCCGCGAGTTATATAGCTG	58.591	45.455	0	0	0	4.24	3.40894	CGTGAAATCCTCCACTCCAC	59.02	55	0	0	0	4.02	0.979912	195	0	0	4.38885
79396	69Q52:00296:02177	AG	14	AAGCACCGTGGCTTTATTGC	60.505	50	0	0	0	3.56	0.505218	CTGAAAGAATTAGCCCGCCG	60.083	55	0	0	0	6.46	0.082553	269	0	0	0.587771
79488	69Q52:00253:02230	AC	9	AGCCGCGTATGAAATAATTGAC	58.28	40.909	0	0	0	3.18	3.72028	CACTTTCTTCCGCGTGTGAG	60.222	55	0	0	0	3.51	0.221821	222	3.1	4.64	3.9421
79551	69Q52:00258:02220	ACT	5	AAGAAAGCTCACAACACCGC	60.082	50	0	0	0	5.68	0.081915	TCCCGAAATCCCGATACTACAC	60.142	50	0	0	0	2.9	2.14162	186	0	0	2.22354
79650	69Q52:00266:02215	AG	12	CGTTCCTGCTATGCGAATCC	59.874	55	0	0	0	3.01	0.125604	GAATACGAGACGCCCGCC	61.381	66.667	0	0	0	6.13	3.38081	118	0	0	3.50642
79655	69Q52:00266:02230	AC	11	GTCTTTATACGTGCCCACCG	59.454	55	0	0	0	4.94	0.545666	TGATTTGTATATGCGCGCGG	60.222	50	10.93	30.13	0	6.46	0.22194	212	0	0	0.767606
79714	69Q52:00271:02212	AG	13	GTCTGTCAGCTCGTTCGTTC	59.672	55	0	0	0	3.95	0.32755	ACCAATAATTCATCGGCCGC	59.798	50	0	20.15	0	6.53	0.202074	109	0	0	0.529624
79714	69Q52:00271:02212	AG	9	GTCTGTCAGCTCGTTCGTTC	59.672	55	0	0	0	3.95	0.32755	ACCAATAATTCATCGGCCGC	59.798	50	0	20.15	0	6.53	0.202074	109	0	0	0.529624
79791	69Q52:00275:02248	ACG	5	GGGCAGAAGTGGAGTCGAC	60.824	63.158	4.36	4.36	0	4.2	1.82362	CTGCGAATCGAAATGGGCTC	60.43	55	0	0	0	4.7	0.430467	151	0	0	2.25408
79926	69Q52:00286:02243	AAAT	12	GACGCACGACAGTTCACC	59.484	61.111	0	0	0	4.02	2.51599	CGTGCTCTCCTGTTACATGC	59.735	55	0	0	0	4.06	0.265367	312	3.39	1.19	2.78136
80014	69Q52:00293:02238	AC	15	AAACGGGCCGATTACAACAC	59.87	50	0	19.03	0	3.32	0.129918	GAGCGCAATGAGATGGATCG	59.945	55	0	9.33	0	3.69	0.055204	145	0	0	0.185122
80673	69Q52:00291:02267	AC	10	AGCTTGCGTTCCATTTCCG	59.863	52.632	0	0	0	4.3	1.13685	ACGTTCGTTTCAGAGCTTCG	59.601	50	0	0	0	3.79	0.399321	177	0	0	1.53617
80721	69Q52:00295:02287	AG	8	CTCCCTCTCTGTAGCGCG	60.01	66.667	0	0	0	6.86	2.01046	TGAAATGCAAAGCTCGTCCC	59.869	50	0	0	0	4.46	0.131316	275	0	0	2.14178
80806	69Q52:00252:02312	AG	12	CATCACCGGAGCTATTCGTG	59.245	55	0	0	0	4.35	0.754525	TATCACGTCACGCAGGGAC	60.232	57.895	0	0	0	4.46	1.23177	220	0	0	1.9863
80833	69Q52:00254:02307	AAT	6	TCCTCTCGGCAGTGCATATC	60.08	55	0	15.65	0	1.63	0.08035	ACGAGCCTACTGTGGAAACG	60.786	55	4.57	4.57	0	3.6	0.786272	111	0	0	0.866623
81042	69Q52:00269:02302	AG	10	CTAATCGGGCGACTTGTGTG	59.736	55	0	0	0	3.82	0.264245	GTGCGTACGGGCTTATCAAC	60.084	55	0	0	0	3.18	0.08362	143	0	0	0.347865
81066	69Q52:00270:02344	AC	9	GCACTGATCGGCAAGAGAAC	60.013	55	0	0	0	3.01	0.013327	TCGTGTTTAAGGGAGGCGAG	60.507	55	0	0	0	5.03	0.506656	190	0	0	0.519983
81066	69Q52:00270:02344	AAG	5	GCACTGATCGGCAAGAGAAC	60.013	55	0	0	0	3.01	0.013327	TCGTGTTTAAGGGAGGCGAG	60.507	55	0	0	0	5.03	0.506656	190	0	0	0.519983
81100	69Q52:00273:02309	AG	10	ATGTAGACGAGGCAGCATTG	58.803	50	0	0	0	2.82	1.19656	CACACCACAGGACGACAGAG	61.064	60	0	0	0	3.35	1.0638	104	0	0	2.26035
81290	69Q52:00252:02391	AGC	5	GGAAACGCTCATCATGGTCG	60.083	55	0	0	0	4.79	0.083183	TCACTACTCGCGGGTACTTC	59.658	55	0	4.39	0	3.01	0.342495	186	0	0	0.425678
81507	69Q52:00270:02365	AG	9	ATATGTGTGACCGACCCTCC	59.645	55	0	0	0	4.3	0.355165	CTCGGACGTGTATTCGCATC	59.604	55	0	0	0	3.91	0.395724	100	0	0	0.75089
81559	69Q52:00274:02353	ACAG	6	CCGAGTTCAAGCACAGACTG	59.594	55	0	0	0	3.51	0.40554	CCTTGTCGGGAGCTAGGC	60.242	66.667	0	0	0	3.93	2.24249	177	1.59	0	2.64803
81567	69Q52:00274:02387	AAC	10	TGCAACGAGGGATTGTGTTG	59.798	50	0	0	0	3.33	0.201828	AAACTCCTCGGTCGTTTCCC	60.723	55	0	0	0	3.97	0.722545	165	0	0	0.924374
81607	69Q52:00278:02371	AG	8	CCTTGTACGTACGTTGCCC	59.282	57.895	5.79	16.84	0	5.36	1.71775	AGGAAGCTGTTGAACCCGAG	60.725	55	0	0	0	4.63	0.72498	212	0	0	2.44273
81614	69Q52:00279:02353	AGC	12	CAGTCTTACGTTACACCGCG	59.743	55	0	0	0	6.46	0.256813	TGTAGACGAGACAATGGGCC	60.223	55	0	0	0	5.8	0.223309	124	0	5.19	0.480122
81617	69Q52:00279:02376	AC	11	CATGTGCGCGCGACTTTC	61.276	61.111	12.68	26.32	0	2.62	3.27614	CAGCCAGCGAGAAACAAGG	59.864	57.895	0	0	0	3.61	1.13558	183	0	0	4.41173
81781	69Q52:00292:02367	AAC	5	TAAGAAGAGGCATCGCGAAC	58.818	50	0	0	0	3.95	1.18173	CTCTGTATGTGTGAGCGCTC	59.18	55	26.54	26.54	0	5.03	0.820306	184	0	0	2.00204
81781	69Q52:00292:02367	AG	21	TAAGAAGAGGCATCGCGAAC	58.818	50	0	0	0	3.95	1.18173	CTCTGTATGTGTGAGCGCTC	59.18	55	26.54	26.54	0	5.03	0.820306	184	0	0	2.00204
81890	69Q52:00251:02413	AG	9	AAACTCGGCAGAACATGAAATG	58.589	40.909	0	0	0	2.32	3.4108	TCAGTGCGAGCTTGTATGC	58.981	52.632	0	0	0	3.14	2.01896	105	0	0	5.42975
82012	69Q52:00260:02400	AC	8	AGGAAGCCAACGACTAGTGG	60.152	55	0	0	0	4	0.151633	ATGATTTCGCAGCGCAAAGG	60.92	50	0	10.8	0	3.11	0.919549	280	0	0	1.07118
82014	69Q52:00260:02405	AG	8	TGGGAGATAAGAACAAACGCAC	59.688	45.455	0	0	0	5.34	2.31246	GGCCTATTTACCGCACTCTG	59.163	55	0	0	0	3.35	0.836897	226	0	0	3.14935
82054	69Q52:00263:02417	AG	13	GGCAACTTCTCTTCTCAGCG	59.664	55	0	0	0	5.18	0.336217	GAAAGCTCTTAGACTCGGCG	59.182	55	0	0	0	6.46	0.818426	238	0	0	1.15464
82108	69Q52:00267:02409	AG	9	GAGCATACACATCCACAGCG	59.804	55	0	0	0	5.18	0.195791	CGCTCGGCAATAATAGCCTG	59.944	55	0	0	0	4.85	0.0561	173	0	0	0.251891
82244	69Q52:00277:02410	AC	8	AACACGCAGCCAAGTCAAG	59.715	52.632	0	0	0	3.02	1.28499	TCTACCAACTGCAACCCTGG	60.369	55	0	0	0	4.45	0.368983	243	0	0	1.65398
82244	69Q52:00277:02410	AG	14	AACACGCAGCCAAGTCAAG	59.715	52.632	0	0	0	3.02	1.28499	TCTACCAACTGCAACCCTGG	60.369	55	0	0	0	4.45	0.368983	243	0	0	1.65398
82326	69Q52:00282:02445	AG	9	ATGGAAAGTGCGTGCATACAG	60.012	47.619	0	0	0	2.74	1.01211	AGTTCTTGGGCGCGAGAG	60.475	61.111	0	1.91	0	3.2	2.47546	128	0	0	3.48757
82334	69Q52:00283:02424	AG	13	CAGCAGAGTGTCTTTCCGC	59.574	57.895	0	0	0	5.54	1.42589	TTCGAAACTTGAAGCAGCGG	60.153	50	0	0	0	5.52	0.152528	104	0	0	1.57842
82334	69Q52:00283:02424	AGC	6	CAGCAGAGTGTCTTTCCGC	59.574	57.895	0	0	0	5.54	1.42589	TTCGAAACTTGAAGCAGCGG	60.153	50	0	0	0	5.52	0.152528	104	0	0	1.57842
82415	69Q52:00289:02412	AC	10	ATGGAGAAATCCGAGGTTGC	58.714	50	0	0	0	4.17	1.28599	GAGCTGAGCAACAATCCCAC	59.94	55	0	0	0	4.61	0.059753	160	0	0	1.34574
82483	69Q52:00295:02412	AG	13	TTGCAAACTATTCGCAAACCG	59.083	42.857	0	0	21.62	4.44	1.91675	TTGGCAAATTGAACGAGCGC	61.4	50	0	0	0	5.92	1.39951	114	0	0	3.31626
82527	69Q52:00298:02416	AG	8	GTTGATAAGCCGTCACGTGG	60.014	55	0	13.97	0	4.94	0.014175	TGTGCCTGTCCGACATCTAC	60.223	55	0	0	0	2.59	0.223053	108	0	0	0.237228
82593	69Q52:00257:02479	AG	10	AACCTGACGCGAGCACAAG	61.693	57.895	0	0	0	3.16	2.69316	TCCACTGCGATTGTTGTTGC	60.433	50	0	0	0	4.17	0.432806	322	0	0	3.12597
82615	69Q52:00261:02473	AG	9	TCTCTGCTAATGACTCCCGC	60.009	55	0	0	0	6.13	0.008956	TCATCGACGACACACATTGAC	59.416	47.619	0	0	0	3.18	1.5845	209	0	0	1.59345
82732	69Q52:00271:02476	AGC	12	GATCGAGCGAACGGACAATG	60.153	55	0	0	0	2.82	0.153079	GCCGGTAGTTATTAAGCGCG	60.222	55	0	0	0	6.86	0.221654	149	0	0	0.374733
82881	69Q52:00282:02454	AG	14	TCCAGAGCTTCGAAATGCAG	59.018	50	0	0	0	4.41	0.982139	AATGTACCCTGTCGCTGTAAG	58.51	47.619	0	0	0	2.34	2.49027	124	0	0	3.47241
83055	69Q52:00295:02467	AG	16	AAATACGCTTCGAGTGGCAG	59.381	50	0	0.97	0	4.85	0.618842	GACCCGCACTACTCTACGTC	60.361	60	0	0	0	4.34	0.361423	122	0	0	0.980265
83078	69Q52:00297:02462	AGC	5	TCGATGGGTAGCATGAGAGC	60.08	55	0	0	0	4.09	0.08035	AAGAAAGAGAAAGGGTCGCG	58.95	50	0	0	0	5.87	1.0504	174	0	0	1.13075
83078	69Q52:00297:02462	AGC	6	TCGATGGGTAGCATGAGAGC	60.08	55	0	0	0	4.09	0.08035	AAGAAAGAGAAAGGGTCGCG	58.95	50	0	0	0	5.87	1.0504	174	0	0	1.13075
83200	69Q52:00290:02512	AC	11	ACCAACTGCGAGGAGTCAAG	60.722	55	0	0	0	3.02	0.721509	TCCTATTCGCCTCGGACAAC	60.294	55	0	0	0	3.32	0.294006	139	0	0	1.01551
83216	69Q52:00292:02525	ACG	5	TCTTAAAGAATGCAGCCTCTCG	59.233	45.455	0	0	0	4.04	2.76726	GGTGAATCGTGAAAGGAGCG	60.014	55	0	0	0	5.03	0.013752	153	0	0	2.78101
83240	69Q52:00294:02534	AG	9	GCGGACTTGTTTGCAGAGAG	60.222	55	0	0	0	3.2	0.222158	AAACGAGTCCCAGTTGCCC	60.986	57.895	0	0	0	5.36	1.9858	230	0	0	2.20796
83320	69Q52:00301:00049	AG	9	CGACTTGCGCAAACTAAACG	59.409	50	12.48	18.15	0	3.6	0.590521	TTTGCCAAGATTGCCGCTAC	60.223	50	0	0	0	3.58	0.222775	172	5.68	2.79	0.813296
83373	69Q52:00306:00018	CCG	5	ACTGCTGCCTGTGTCGTC	60.708	61.111	0	0	0	4.2	2.70819	GAGACAATGCCCGCACAATG	60.92	55	0	0	0	2.82	0.919549	130	3.08	0	3.62774
83405	69Q52:00308:00027	AG	9	CCGCCTACTAATTGAACGCG	60.153	55	0	0	0	6.01	0.152967	TTAGCCATAATTGTCGCGCC	59.801	50	0	0	0	6.53	0.198665	182	0	0	0.351632
83405	69Q52:00308:00027	AAG	6	CCGCCTACTAATTGAACGCG	60.153	55	0	0	0	6.01	0.152967	TTAGCCATAATTGTCGCGCC	59.801	50	0	0	0	6.53	0.198665	182	0	0	0.351632
83463	69Q52:00312:00020	AT	8	AGGAGGCAAGGAGGTCAATG	60.151	55	0	0	0	2.82	0.15107	GCCCTCTTCTCTTTGCGTTC	59.942	55	0	0	0	3.95	0.05776	300	1.32	4.54	0.208831
83505	69Q52:00314:00041	AG	9	TCAGGCGGCAACACTCTAG	60.158	57.895	0	11.1	0	2.43	1.15765	CAAGAGTCAGATGCAGCGC	60.013	57.895	0	0	0	5.92	1.01331	157	0	4.89	2.17096
83794	69Q52:00336:00044	AG	8	AGTGCAATTTCCAGAGCTCG	59.302	50	0	0.12	0	5.03	0.698223	TACGAGGATAATGGGCGACG	60.152	55	0	0	0	5.12	0.152196	183	0	0	0.850419
83833	69Q52:00339:00032	AC	9	AATAACTCGTCCGTGCACTG	59.03	50	0	5.42	0	3.66	0.969634	ACGTGTCCTCGCATCCAG	60.164	61.111	0	0	0	3.86	2.16416	168	0	0	3.13379
83839	69Q52:00339:00046	AAAT	5	AGGACACATCGCTGCTGAAG	61.143	55	0	0	0	3.02	1.14258	ATGATCGATCCAAGGCCGAG	60.437	55	0	7.16	0	4.63	0.437456	202	0	0	1.58004
83929	69Q52:00347:00028	AGC	12	AGGTAGCGCGAGTAAAGAGG	60.01	55	0	0	0	3.69	0.010401	TGCCGCTCAGAGTACGAG	59.545	61.111	0	0	0	4.18	2.45528	174	0	0	2.46568
83933	69Q52:00347:00041	AGC	5	TTTGCCGTGGTCTCGCTG	61.399	61.111	0	0	0	5.18	3.39911	CACTGGTCTTCACACATAGCC	59.402	52.381	0	0	0	3.93	1.59759	133	0	0	4.9967
84060	69Q52:00306:00059	ACC	8	CACGGCTTGACATCGCTAAG	60.084	55	0	0	0	2.18	0.083806	ACGATTGCTCTTGGTGTTCC	59.227	50	0	0	0	3.62	0.772532	138	0	0	0.856338
84075	69Q52:00307:00051	ACGC	6	TGATTACGTCCCTGCCCTTC	60.224	55	0	0	0	3.46	0.223568	ACGCAACGCAACGCAAAC	61.658	55.556	0	0	0	2.93	3.65796	291	0	0	3.88153
84075	69Q52:00307:00051	AACGC	6	TGATTACGTCCCTGCCCTTC	60.224	55	0	0	0	3.46	0.223568	ACGCAACGCAACGCAAAC	61.658	55.556	0	0	0	2.93	3.65796	291	0	0	3.88153
84178	69Q52:00312:00088	AG	14	TGTAATTCAGTGAGTACGGGC	58.514	47.619	0	6.11	0	6.13	2.48617	GCTCGCGGTGCAAGATAATG	60.772	55	0	14.45	0	1.9	0.772451	258	0	0	3.25862
84312	69Q52:00320:00094	AC	14	TCGATCTCCCGCTACATCTC	59.227	55	0	0	0	2.75	0.773144	CTAATCGATGAGCACGCACC	59.876	55	0	0	0	5.01	0.123682	218	0	0	0.896826
84338	69Q52:00322:00072	AGC	6	AGCCTTGAGATTAAACGCAGG	59.398	47.619	0	0	0	4.85	1.60238	CTATAACCCACGCGCCATC	59.205	57.895	0	0	0	3.51	1.79503	230	0	0	3.39741
84338	69Q52:00322:00072	CCG	9	AGCCTTGAGATTAAACGCAGG	59.398	47.619	0	0	0	4.85	1.60238	CTATAACCCACGCGCCATC	59.205	57.895	0	0	0	3.51	1.79503	230	0	0	3.39741
84406	69Q52:00326:00082	AC	13	ACAGCAGCGTAATGGACAC	58.899	52.632	0	0	0	3.67	2.10074	GATGGTGCTGGTATATGCGC	59.942	55	0	0	0	6.09	0.057608	173	0	12.12	2.15835
84516	69Q52:00333:00082	AGC	8	AAGCTGATCTACCTCGTGAAC	58.242	47.619	0	0	0	3.18	2.75791	TAATGAAGCGAGCGACATGG	59.17	50	0	0	0	3.66	0.829811	193	0	0	3.58772
84662	69Q52:00342:00075	AGG	6	TTGAGTGCTGCTTGTTGACG	60.083	50	0	0	0	4.35	0.082617	TTCCCGCCGCCACTATATAG	59.865	55	4.53	4.53	0	1.31	0.134764	135	0	0	0.21738
84900	69Q52:00308:00113	AG	10	GTCCGCGACGATTATGTGTC	59.88	55	0	0	0	3.67	0.120469	CATTACCCACAGTGCAGCTC	59.658	55	0	0	0	4.09	0.342495	108	0	0	0.462964
85003	69Q52:00315:00135	AAT	6	CAAACAAATAAGGCTCGGCG	58.836	50	0	0	0	6.46	1.16385	TCGACATCAAGTAGCCCTCC	59.648	55	0	0	0	4.3	0.351681	213	0	0	1.51554
85009	69Q52:00316:00103	AGG	5	TAGATGGAGCAGTCTTGGCC	59.934	55	0	0	0	5.36	0.066095	CTGGCTCTTTGGATTCTGGC	59.653	55	0	0	0	4.85	0.347218	188	0	0	0.413313
85039	69Q52:00317:00140	AG	17	TGAGATCGAATTTAACGCCGC	60.148	47.619	0	0	0	6.53	1.1476	CAATGCGCGTTAGTCTCGAG	60.153	55	2.6	5.09	0	4.04	0.153265	211	14.81	14.81	1.30086
85039	69Q52:00317:00140	AGC	5	TGAGATCGAATTTAACGCCGC	60.148	47.619	0	0	0	6.53	1.1476	CAATGCGCGTTAGTCTCGAG	60.153	55	2.6	5.09	0	4.04	0.153265	211	14.81	14.81	1.30086
85095	69Q52:00321:00109	AAG	7	GCAACTGACTTCTCCTTAGGG	58.78	52.381	0	0	0	3.53	2.22034	CAGCAACTTCAGTCACGCTC	60.222	55	0	0	0	5.03	0.221916	197	0	0	2.44226
85506	69Q52:00347:00105	AAG	10	TCACTCAAATTCGCACCCAG	59.228	50	0	0	0	4.45	0.771921	TATTACTCCCACGCGCTCTG	60.364	55	0	0	0	3.35	0.363912	216	0	0	1.13583
85685	69Q52:00313:00156	AGC	9	GTCTGATACAACTCGCACGC	60.085	55	0	0	0	5.34	0.084603	CCTTCGCCATTCATAAGCCG	60.152	55	0	0	0	5.52	0.152451	304	0	0	0.237054
85686	69Q52:00313:00163	AC	8	AAGAGCTCTGGTGAAGTCGC	60.789	55	0	13.37	0	5.19	0.789346	CTTGCTTGCTCGCTCAGTAC	60.014	55	0	0	0	2.73	0.014385	202	0	0	0.803732
85703	69Q52:00315:00168	ACG	7	AATGCGAGTCTGAGATTGGC	59.088	50	0	0	0	4.52	0.912185	GATTTGCCAGATCGTCGGAC	59.805	55	0	0	0	4.79	0.195079	117	11.22	11.22	1.10726
85762	69Q52:00320:00163	AG	14	CAACCTCTCACTGTCGATGC	59.384	55	0	0	0	3.91	0.615817	CGCCCTCGCTATTTCTCAAAC	60.413	52.381	0	0	0	2.93	1.41305	271	0	0	2.02887
85846	69Q52:00327:00178	AG	8	GATATAGGCGGGTGGAGTCG	60.223	60	0	0	0	4.18	0.222825	ATGAAGAAGAGCCTGCCACC	60.802	55	0	0	0	4.61	0.802365	227	0	0.65	1.02519
86013	69Q52:00341:00190	AC	9	AGGAACGTAGAACTTTCGCAG	59.073	47.619	0	0	0	5.18	1.92739	TTCCCTCGCTACCCATGTG	59.854	57.895	0	0	0	3.21	1.14558	318	0	0	3.07297
86102	69Q52:00349:00183	AAG	8	AGAGATCTTCCGCCGTATCG	59.87	55	0	0	0	2.92	0.129719	ACCGCGTAAATTTCAGAGGC	59.66	50	0	4.1	0	4.7	0.340164	158	0	0	0.469884
86103	69Q52:00349:00185	AGC	9	AGAGTTGAGCCGGACATGAG	60.223	55	0	1.63	0	2.9	0.223257	AGAGAAGTAGTTTGCTGCCC	58.278	50	0	0	0	5.36	1.72219	145	0	0	1.94545
86140	69Q52:00302:00221	AC	14	ATTATCAGGTGTCGCGCTTG	59.451	50	0	0	0	4.01	0.548886	AAGCGATATGTGCGTGGTAG	58.888	50	0	0	0	3.18	1.11179	169	0	0	1.66068
86363	69Q52:00320:00201	AG	14	ACAGAGAGACTTTGACCCGC	60.437	55	0	0	0	6.13	0.436967	ATCCATCGGTAGAGCAAGGC	60.367	55	0	0	0	4.35	0.367182	102	0	0	0.804149
86363	69Q52:00320:00201	AG	14	ACAGAGAGACTTTGACCCGC	60.437	55	0	0	0	6.13	0.436967	ACGCGGCGAGAGATAGTTG	60.669	57.895	0	27.96	0	3.16	1.66868	181	0	0	2.10564
86363	69Q52:00320:00201	AG	8	ACAGAGAGACTTTGACCCGC	60.437	55	0	0	0	6.13	0.436967	ATCCATCGGTAGAGCAAGGC	60.367	55	0	0	0	4.35	0.367182	102	0	0	0.804149
86363	69Q52:00320:00201	AG	8	ACAGAGAGACTTTGACCCGC	60.437	55	0	0	0	6.13	0.436967	ACGCGGCGAGAGATAGTTG	60.669	57.895	0	27.96	0	3.16	1.66868	181	0	0	2.10564
86367	69Q52:00320:00209	AG	12	TTGCTCGCGACCTTTCAAAG	60.153	50	0	0	0	2.77	0.152528	ACGCGCAGATATACCTACTTC	58.192	47.619	0	4.99	0	3.01	2.80845	165	0	0	2.96098
86448	69Q52:00327:00244	AG	9	CGATGCCGGCTTATTCGAG	59.58	57.895	5.89	23.96	0	4.04	1.42034	TGCGAAAGGTTAGATGTCGC	59.383	50	0.23	0.23	0	5.19	0.616823	184	0	0	2.03716
86489	69Q52:00331:00217	AC	9	TGTAAATTAGAGGTGTGGCGC	59.401	47.619	0	0	0	6.53	1.59854	CGATCTATCATCCGCGTGTTC	59.753	52.381	0	0	0	3.18	1.24682	195	0	0	2.84536
86540	69Q52:00335:00248	AGC	5	GGCTACTTTGGAAGACTGCG	59.662	55	0	0	0	5.18	0.338183	CTGCTTCACCTACACACCAG	58.947	55	0	0	0	4	1.05276	212	0	0	1.39094
86554	69Q52:00337:00210	AGC	9	CTGCAGCAGTATCATCGTCG	59.602	55	0	10.91	0	5.12	0.398238	AGTACGAGGCAAAGGTCACC	60.438	55	0	0	0	4.02	0.437947	172	0	0	0.836185
86622	69Q52:00342:00219	AGC	7	CAGATGAAAGTGTGGCGCG	60.591	57.895	0	0	0	6.86	1.59086	TAGGGAAACGATGTGGGTGG	60.151	55	0	0	0	4.61	0.151323	132	0	0	1.74218
86705	69Q52:00348:00242	AG	8	TTCCGCATATAAGCACCGTG	59.166	50	0	0	0	4.94	0.833664	TGATCAATGTCGAGCGAAGAG	58.942	47.619	0	0	0	2.85	2.0582	312	0	0	2.89187
86872	69Q52:00312:00252	AG	12	TCGTAGACATTACTCGGGCC	59.725	55	0	0	0	5.8	0.274846	ATGGATAGCAGCAACCCGAG	60.654	55	0	0	0	4.63	0.654127	299	1.31	14.54	0.928973
86899	69Q52:00313:00290	AAG	6	CGCGACGCTAATTGTTATTGC	59.695	47.619	0	16.17	0	3.56	1.30527	TCCGAAAGTGTAGTCCCGTC	59.868	55	0	0	0	4.79	0.13212	163	0	0	1.43739
86903	69Q52:00314:00262	AGC	8	TCTCGACTCGCTGGAACTTG	60.503	55	0	0	0	3.16	0.503387	CAAAGAATGAGCGCTGCAAG	59.116	50	0	1.13	0	4.01	0.884237	105	0	0	1.38763
86958	69Q52:00319:00254	AAT	7	CAAACAAATAAGGCTCGGCG	58.836	50	0	0	0	6.46	1.16385	TTCGCATCAAGTAGCCCTCC	60.581	55	0	0	0	4.3	0.581227	216	0	0	1.74508
87095	69Q52:00329:00269	AG	8	TCGAAGGTCCAAGGTTCAGC	60.724	55	0	0	0	4.26	0.723586	CTTCTCGTCTCGCTCGGC	60.994	66.667	0	0	0	5.54	2.99428	271	0	0	3.71787
87159	69Q52:00334:00257	AG	12	GCGATGCATTCAACCGTTTG	59.742	50	0	2.65	0	2.93	0.258443	TCGATCATTTGGAAAGGCGC	60.012	50	0	0	0	6.53	0.011714	122	0	0	0.270157
87296	69Q52:00345:00286	ACG	8	TCGGCCCATTATACATGCAG	58.573	50	0	0	0	4.41	1.42697	CAATCAGTTGCGAAGTAAGGTG	58.674	45.455	0	0	23.16	4	3.32617	246	0	0	4.75314
87469	69Q52:00310:00344	AG	9	TGACGACTCAAGGTAGCTCC	59.58	55	0	0	0	4.7	0.419544	AACGTGTCAACAACGAATGC	58.63	45	0	7.21	0	3.56	1.3698	229	0	0	1.78934
87504	69Q52:00313:00322	AG	13	ATGACAAACCCGGTACAACG	59.232	50	0	0	0	4.1	0.767663	TGTCACCGTACCTCAAGTCC	59.794	55	0	0	0	3.85	0.206296	236	0	2.14	0.973959
87554	69Q52:00317:00329	AG	9	AACTCGCAACGCTGAAAGAG	59.874	50	1.2	1.2	0	2.85	0.125604	TGCTGGTTTCAATGTACTCCC	58.975	47.619	0	0	0	4.3	2.02498	324	0	0	2.15058
87623	69Q52:00322:00337	AG	11	ACAGCATTTCCCGTGTGTTG	60.081	50	0	0	0	3.33	0.081334	CGTTCGAACCTCCAAGCAC	59.868	57.895	0	18.44	0	4.4	1.13204	261	0	0	1.21338
87684	69Q52:00327:00337	AC	9	GGAAATGCCTGTGAGACTGAC	59.673	52.381	0	0	0	3.51	1.32668	ACGACAATGCGAAGTTGAAATG	59.188	40.909	0	1.07	0	2.32	2.81165	155	0	0	4.13834
87716	69Q52:00330:00325	AG	11	AAACGATTTCAGCGAGGGAG	59.02	50	0	0	0	4.3	0.979912	ACCGCGGAAATGTGTCTTTG	60.152	50	0	32.66	0	2.77	0.152334	299	0	0	1.13225
87801	69Q52:00337:00336	AAT	5	AATGAGGTTGGTTTGCAGCG	60.435	50	0	0	0	5.18	0.435029	CGTACGCAATAGTAGTTCGACG	60.02	50	0	0	0	5.12	2.01981	103	0	0	2.45484
87837	69Q52:00340:00304	AGGC	5	AACTCGCGGAACAAAGAAGC	60.153	50	0	1.03	0	3.86	0.152509	CGATTGTCAGATGCTGCCTG	60.083	55	0	0	0	4.85	0.082743	263	0	0	0.235252
87837	69Q52:00340:00304	AGGC	6	AACTCGCGGAACAAAGAAGC	60.153	50	0	1.03	0	3.86	0.152509	CGATTGTCAGATGCTGCCTG	60.083	55	0	0	0	4.85	0.082743	263	0	0	0.235252
87969	69Q52:00300:00385	AG	9	ATGCTCCACGTCTACCACTG	60.223	55	0	0	0	3.66	0.223155	GCATTAGCGCTTGGTCTCTC	59.804	55	0	0	0	3.2	0.196029	134	0	0	0.419183
88425	69Q52:00335:00374	AC	10	TTGCTCAAATCCTGCCGTTC	59.869	50	0	0	0	3.95	0.131316	TTCGCGACTGAACTAGCTGG	60.853	55	0	6.06	0	4.85	0.852621	280	2.93	2.93	0.983937
88574	69Q52:00347:00381	AAT	7	CAGTACTCGTGCTCAATCAAAG	58.167	45.455	0	0	0	2.77	3.83281	ACAAATACAGTCCGCCGATC	58.81	50	0	0	0	3.69	1.19041	244	0	0	5.02322
88653	69Q52:00303:00416	AG	8	ACTTCTCTCTCGTGGTAGCG	59.658	55	0	0	0	4.26	0.341827	GGGCGACTATATCAACTCGTC	58.811	52.381	0	0	0	4.2	2.18911	188	0	0	2.53093
88657	69Q52:00303:00436	AG	10	GTTTCAAAGGGCTCGCTCAG	60.222	55	0	0	0	3.35	0.222402	TTGGCTCTTGTCACTTTGGC	59.723	50	0	0	0	4.52	0.276612	135	0	0	0.499015
88677	69Q52:00305:00438	AGG	7	ATGGGTAAAGAGCGAGGGTC	59.934	55	0	0	0	4.46	0.065608	CTCACTCGAATTTCCGCGC	60.373	57.895	0	0	0	6.86	1.37335	161	0	0	1.43895
88777	69Q52:00313:00433	AG	10	TGTCCGTCTCCATTCCGATG	60.294	55	0	0	0	3.84	0.294219	CATCAATGCAGCTCCCAACC	60.294	55	0	0	0	3.77	0.294006	126	0	0	0.588225
88830	69Q52:00317:00447	AG	9	ATATGCTTGGGTGGGCTCTG	60.588	55	0	0	0	3.35	0.588271	CATCAAGCAGCAACCTCGAG	60.013	55	1.86	1.86	0	4.04	0.013007	288	0	0	0.601278
88937	69Q52:00326:00405	AGGC	7	CTACTCGCACTAACGCTGC	59.44	57.895	0	0	0	5.25	1.55987	CCCTCCTTCTCTCGACGTG	59.936	63.158	0	0	0	4.49	1.06353	263	0	0	2.6234
88942	69Q52:00326:00425	CCG	5	AGCCAGTCGTAAACCAGTCC	60.438	55	0	0	0	3.85	0.437947	CAAAGTCCCACTCGGTTTCC	59.514	55	0	0	0	3.13	0.486085	152	0	0	0.924032
88993	69Q52:00330:00448	AGC	7	ATTCGTTTCTTCGTCTCGCC	59.388	50	0	0	0	5.54	0.612316	GTGCTGGTAAGGTGAGGCTC	61.147	60	4.61	4.61	0	4.7	1.14688	145	0	0	1.75919
89000	69Q52:00331:00419	AAT	5	ACTAGTCGAATGAATCAAGGCG	59.304	45.455	0	0	0	5.52	2.69581	GAGCAAGGTTACTGGGATATGC	59.62	50	0	0	0	3.14	2.3799	172	0	0	5.07571
89065	69Q52:00336:00421	AC	9	ACGCCTGTGTGTTTCCATTG	60.081	50	0	0	0	2.82	0.081334	TCCCATCTCCGTCTTCAAGC	60.223	55	0	0	0	4.01	0.223412	224	0	0	0.304746
89106	69Q52:00339:00408	ATC	7	TCAAATTTACACTCGGCGGC	59.942	50	0	0	0	6.53	0.057912	CAAACTGCCTGATCCGATGC	60.362	55	0	0	0	3.91	0.362432	197	2.64	2.64	0.420345
89310	69Q52:00305:00472	CCG	5	TTTCTCGCTGTTATCGCACG	59.74	50	0	0	0	5.34	0.26036	TCGGCCGCATTAATTCTTCG	59.804	50	0	4.67	0	3.79	0.196267	245	0	0	0.456627
89332	69Q52:00307:00458	AG	8	AGCAGCATTTCTTTCGACGC	60.569	50	0	0	0	5.19	0.56881	GCTCGCGATTAAGACTACGC	59.949	55	2.97	2.97	0	4.42	0.050822	120	0	0	0.619632
89368	69Q52:00310:00469	AG	8	TGAGCGGCTATTGGAATTCG	59.164	50	0	0	0	3.34	0.836249	TCGGCGAATTCCATAAAGCG	59.804	50	0	0	0	4.68	0.196267	148	19.71	19.71	1.03252
89440	69Q52:00317:00458	AG	10	GCAGGCGGACACTCGATTAG	61.611	60	0	0	0	1.73	1.61086	AAGTAGCTGTGATTGGGTCG	58.366	50	0	0	0	4.79	1.63402	133	0	0	3.24488
89658	69Q52:00333:00452	AG	11	GAGAGAGGAGTAGCGCATCG	60.5	60	0	0	0	3.84	0.500382	ACAGAGACCACTTATCCCAGG	59.306	52.381	0	0	0	4.45	1.69394	242	0	0	2.19432
89677	69Q52:00334:00453	ACG	6	AGCTATACGTGCAGACAACG	58.827	50	0	0	0	4.1	1.17316	CGATACCTACGGCTCTGCTC	60.502	60	0	0	0	4.26	0.501577	185	0	0	1.67474
89873	69Q52:00349:00452	AG	12	ATTAACAAGGCACGAACGGC	60.222	50	0	0	0	5.68	0.222452	TCGAGTGATTTAAGGCTGCAC	59.404	47.619	0	0	0	4.57	1.59569	154	0	0	1.81814
89883	69Q52:00349:00486	AG	8	ACTCGCTACAACTTTGCACG	59.875	50	0	0	0	5.34	0.124832	AACAACCTACACGAGTGCAG	58.88	50	0	0	0	4.41	1.12003	242	0	0	1.24486
90002	69Q52:00308:00546	AGC	6	ATGACGTTGTAGGGCTGGTG	60.795	55	0	0	0	4.17	0.795195	AACGTGACTGTCTGCATTCG	59.596	50	2.39	4.03	0	3.34	0.404065	236	0	0	1.19926
90002	69Q52:00308:00546	AGC	7	ATGACGTTGTAGGGCTGGTG	60.795	55	0	0	0	4.17	0.795195	AACGTGACTGTCTGCATTCG	59.596	50	2.39	4.03	0	3.34	0.404065	236	0	0	1.19926
90008	69Q52:00309:00531	AG	10	AACTTATACTTGTGGCGCGC	60.013	50	22.62	22.62	0	6.86	0.013113	ACTCACATGCACGTACGC	58.865	55.556	0	13.59	0	4.42	3.13481	261	0	0	3.14792
90061	69Q52:00313:00530	AG	9	ACAATTGCAGCGTCGAAAC	58.27	47.368	0	1.89	0	2.78	2.73008	GCTAGCGTCAACAGGAGAC	58.694	57.895	0	0	0	3.36	2.30597	102	0	0	5.03606
90251	69Q52:00327:00523	AGC	11	AGTTTGATGTTTGCCCGACG	60.152	50	0	0	0	5.12	0.152334	TTCCCACCTGATGCGTCG	60.476	61.111	0	0	0	5.12	2.47649	222	0.89	0.89	2.62882
90275	69Q52:00329:00511	AG	15	ATTCGACAAGTGCAGTTCGG	59.592	50	0	4.18	0	4.3	0.407767	TCTCGCGCAACAATATGTCG	59.808	50	0	0	0	4.35	0.191559	236	0	4.33	0.599326
90427	69Q52:00342:00510	ACGCG	6	CACTGCATTCCATCCCTCG	59.044	57.895	0	0	0	4.63	1.95621	TGGACTCTAACCTTCGCGTG	60.505	55	0	0	0	5.34	0.504605	136	0	0	2.46081
90438	69Q52:00342:00547	AG	12	ACAATAGCCATCCACACGAG	58.437	50	0	0	0	4.18	1.56296	CCACAACCATGAAGCTCTCG	59.661	55	0	0	0	4.04	0.339172	109	0	0	1.90213
90445	69Q52:00343:00511	AG	9	GAAAGTGCCGAGCTGAGTTG	60.222	55	0	0	0	3.16	0.222158	CAGTGCAACTCGAACCAAGG	60.152	55	0	0	0	3.61	0.152451	129	0	0	0.374609
90481	69Q52:00345:00536	ACT	8	ATGCATGGAATTGGCTCGAC	59.725	50	0	0	0	4.2	0.274846	TTTGTTAGCCTTGTCACGGG	59.153	50	0	0	0	5.28	0.846721	122	0	0	1.12157
90506	69Q52:00347:00500	AG	9	TCTGCCCACGACAACTCC	60.006	61.111	0	0	0	3.85	2.00617	AGTTGCGGCTCTGTAGGTTC	60.792	55	0	0	0	3.62	0.791672	101	0	0	2.79784
90529	69Q52:00348:00549	AG	9	CGAACTCGCTAAATTTCCACG	58.706	47.619	0	0	0	4.94	2.29373	ATACTTGCAAGCTCTTCCGC	59.374	50	0	0	0	5.54	0.625992	118	0	0	2.91972
90630	69Q52:00306:00591	ACGAG	7	TTAACGATCGGACAATGCGC	60.084	50	0	4.83	0	6.09	0.083682	CCTCATTGAGAACGAGCATTTC	58.476	45.455	0	11.62	0	2.17	3.52364	193	0	0	3.60732
90630	69Q52:00306:00591	ACGAG	7	AACCTATGAGCAACCGAGC	58.286	52.632	0	0	0	5.03	2.71367	GAGAAGGATGCGTGACGAAG	59.46	55	0	6.57	0	3.79	0.54021	155	0	0	3.25388
90630	69Q52:00306:00591	AG	16	TTAACGATCGGACAATGCGC	60.084	50	0	4.83	0	6.09	0.083682	CCTCATTGAGAACGAGCATTTC	58.476	45.455	0	11.62	0	2.17	3.52364	193	0	0	3.60732
90630	69Q52:00306:00591	AG	16	AACCTATGAGCAACCGAGC	58.286	52.632	0	0	0	5.03	2.71367	GAGAAGGATGCGTGACGAAG	59.46	55	0	6.57	0	3.79	0.54021	155	0	0	3.25388
90650	69Q52:00308:00559	ACG	6	AATACCGCAAAGTGACACGC	60.222	50	0	0	0	5.34	0.222207	CAGCAGACAGATTCTCACGC	59.736	55	0	0	23.41	5.34	0.263686	176	0	0	0.485892
90671	69Q52:00309:00572	ACC	6	CAGCGGTGTTGGAGATGTTG	60.222	55	0	3.31	0	3.33	0.222378	GCGCTACCACAATCAACTCC	60.013	55	0	0	0	3.85	0.012685	117	0.64	0.64	0.235063
90728	69Q52:00313:00588	AGC	5	AGTATCTCCCACAACAGCCG	60.223	55	0	0	0	5.52	0.223412	TTCGCACAGCCGTAGTTTAC	59.316	50	0	0	0	2.01	0.684389	137	0	0	0.907801
90746	69Q52:00315:00567	AGC	9	CATCCGCAATTCCGACACTC	60.083	55	0	0	0	3.51	0.083183	TCCTGCTGAGTCTCGTTCTG	59.868	55	0	0	0	3.02	0.132322	179	0	0	0.215506
90749	69Q52:00315:00574	AC	8	CATCATCGAGTACTGCGCAC	59.878	55	0	9.14	0	5.34	0.121784	TACAGCGTCGCACAACAAAC	60.429	50	0	18.17	0	2.93	0.428627	157	0	0	0.550411
90851	69Q52:00323:00565	AG	11	TTTACCGCGACGAGAACAAC	59.6	50	0	0	0	3.32	0.400046	TCTGCCGAGACTACAGTGTG	59.868	55	0	0	0	3.82	0.131517	181	0	0	0.531563
90866	69Q52:00324:00558	AG	9	TGTATGTTCACTGCTGCGTG	59.593	50	11.72	11.72	0	5.34	0.407394	GCGGTTACTCTTTATACGGCG	59.95	52.381	2.6	2.6	0	6.46	1.04962	234	0	0	1.45701
90933	69Q52:00328:00594	AC	8	GTTGAGAACGAGCCAAGTCG	59.946	55	0	0	0	4.18	0.054167	TTAAAGTGGCCTCCCTCGAC	60.152	55	0	0	0	4.2	0.15151	306	0	0.12	0.205676
91016	69Q52:00335:00552	AAT	5	ACTCACACATATTAGCGCGC	59.526	50	23.3	23.3	0	6.86	0.473511	AATTGCACTATCAACGGGCG	60.012	50	0	0	0	6.13	0.011714	340	0	0	0.485224
91023	69Q52:00335:00583	AT	8	TGTCGCGCGAGAGTAATAATTC	59.7	45.455	12.03	28.86	0	2.17	2.30031	GCCCGAAACTTTCAAAGATCAC	59.182	45.455	0	3.95	0	3.06	2.81796	155	0	0	5.11827
91032	69Q52:00336:00574	AAG	5	AGCGAAACTCTAGCTCGTCC	60.293	55	0	0	0	4.79	0.292955	GCCGATATAAACAAGCTTTCGC	59.449	45.455	0	0	0	4.7	2.55138	299	6.62	6.53	2.84434
91073	69Q52:00340:00578	AAC	6	AAAGCAGATCACGTAGGCAC	59.02	50	0	0	0	5.01	0.979912	AAGCCTTCAATCGCGTCTTC	59.662	50	0	0	0	2.87	0.338183	317	0	0	1.3181
91210	69Q52:00302:00645	AG	14	GCGAAGTGAAGACAACAGGC	60.499	55	0	0	0	4.85	0.499393	AATCCGGGTGCTCTTACGAC	60.578	55	0	0	0	4.34	0.577922	319	0	0	1.07732
91210	69Q52:00302:00645	AG	14	GCGAAGTGAAGACAACAGGC	60.499	55	0	0	0	4.85	0.499393	ATACTCCGCTTTCGCCTACC	60.365	55	0	0	0	3.18	0.365182	151	0	0	0.864575
91210	69Q52:00302:00645	AGG	6	GCGAAGTGAAGACAACAGGC	60.499	55	0	0	0	4.85	0.499393	AATCCGGGTGCTCTTACGAC	60.578	55	0	0	0	4.34	0.577922	319	0	0	1.07732
91210	69Q52:00302:00645	AGG	6	GCGAAGTGAAGACAACAGGC	60.499	55	0	0	0	4.85	0.499393	ATACTCCGCTTTCGCCTACC	60.365	55	0	0	0	3.18	0.365182	151	0	0	0.864575
91298	69Q52:00309:00617	AG	14	GCCCTAGTGTGTAATGCAGC	59.729	55	0	0	0	5.25	0.271064	CATCGGAACTTGGCTGCATC	60.362	55	0	0	0	3.91	0.362432	144	0.01	0	0.633497
91519	69Q52:00325:00625	AG	12	GTACACGAGAGATGGCAGCG	61.602	60	0	0	0	5.18	1.602	AGCTCGCCATACCTAGTGTC	59.723	55	0	0	0	3.67	0.277204	193	12.82	12.82	1.8792
91582	69Q52:00330:00645	AG	8	AGCACAGCGAACGTTATACAC	59.749	47.619	0	0	0	2.9	1.25093	CCGTTGCCATTCCACTCTC	59.27	57.895	0	0	0	3.2	1.73036	336	0	0	2.98129
91730	69Q52:00342:00612	AG	10	AATGCCAAGTCCCACGAGAG	60.797	55	0	0	0	3.2	0.796774	CGCCGGTCGTTAGTTACTC	58.786	57.895	0	6.51	0	2.59	2.21374	128	0	0	3.01052
91824	69Q52:00348:00622	AG	17	CGCACATCCATATAGATCACGC	60.143	50	0	0	0	5.34	2.14289	CTCGCTCATTTGCCTTCGAC	60.36	55	0	0	0	4.2	0.359874	168	0	0	2.50276
92057	69Q52:00314:00696	AG	9	CATGCCGACTTTATTTCCTTCG	58.803	45.455	0	0	0	3.79	3.19659	GAAAGCTTCCTACATCCGCG	59.805	55	0	0	0	6.46	0.195079	126	0	0	3.39167
92421	69Q52:00338:00687	AG	9	CATCTCCTTATTCTCGCGCG	59.672	55	23.48	23.48	0	6.86	0.328499	TGACGTCTCGCCCATTAGTG	60.575	55	0	15.05	0	2.74	0.575169	113	0	0	0.903667
92483	69Q52:00343:00669	AG	14	CATCGGGCATCCATCGAAAG	59.872	55	0	0	0	2.62	0.128139	GCTACTCATGGCAGCGTTG	60.013	57.895	0	0	0	4.1	1.01264	211	0	0	1.14078
92524	69Q52:00346:00650	AC	8	GATCCTAATTAACGCGCGGG	59.945	55	19.79	19.79	0	6.13	0.055055	CCGCGAGTTCTGTTGCAC	60.165	61.111	0	0	0	4.57	2.16473	107	3.87	1.08	2.21979
92601	69Q52:00301:00738	AC	8	CACCATTACGCCGTTGAGAG	59.736	55	0	0	0	3.2	0.264245	ACGACCGAGAAATGCAACTC	59.311	50	4.83	4.83	0	3.01	0.688769	304	0	0.12	0.953013
92610	69Q52:00302:00719	ACT	5	AGCTTGACGATATAACTTGCCC	59.294	45.455	0	0	0	5.36	2.70613	GTCACACTCGTATTGCAGGC	60.014	55	0	0	0	4.85	0.013752	101	0	0	2.71988
92611	69Q52:00302:00720	AG	9	CGAATATCTTCCGTGGCGTG	59.877	55	0	0	0	5.34	0.12292	TGTTATGTCGCCTTGTCACG	59.314	50	0	0	0	4.35	0.686026	142	2.33	2.33	0.808946
92668	69Q52:00305:00748	AC	9	ACAAGGCCGCACAACAATAG	59.869	50	0	0	0	1.73	0.131316	GCTGCAATTTGATGGCGATG	59.528	50	0	0	0	3.84	0.47187	242	0	0	0.603186
92668	69Q52:00305:00748	AC	8	ACAAGGCCGCACAACAATAG	59.869	50	0	0	0	1.73	0.131316	GCTGCAATTTGATGGCGATG	59.528	50	0	0	0	3.84	0.47187	242	0	0	0.603186
92785	69Q52:00315:00727	ACC	5	TGGAACTTTATGGTGGTGGAC	58.621	47.619	0	0	0	4.02	2.37945	TGAACCAAGTGACGAGGGAC	60.366	55	0	0	0	4.46	0.366235	101	0	0	2.74568
93018	69Q52:00332:00717	ACG	5	TATTCCACTGGCAGCCCTTG	60.804	55	0	1.83	0	3.61	0.804386	CTCTGTGGCTCTTTCTGCG	59.279	57.895	0	0	0	5.18	1.72072	161	0	0	2.52511
93032	69Q52:00333:00711	CCG	5	TTTGCGTGTCATTCCTGCG	60.158	52.632	0	0	0	5.18	1.15824	TAACGCGCGCTTCCATTATC	59.876	50	0	20.68	0	1.75	0.124064	215	0	0.24	1.28231
93093	69Q52:00337:00723	ACC	6	TGAGAAACGCGGGATTTACG	59.385	50	0	1.04	0	3.18	0.614813	CGCCTTTCGTCGTCTAATGC	60.426	55	0	0	0	3.56	0.426365	261	10.58	0	1.04118
93191	69Q52:00344:00744	AG	11	CCCAGTGTCCGTGGAAAGAG	61.075	60	0	0	0	2.85	1.07505	TCATCTCACTTTCACGTCCG	58.394	50	0	0	0	4.79	1.6064	222	0	0	2.68145
93259	69Q52:00349:00718	AC	12	ATCGTCGGACAAGAGAGGTG	59.939	55	0	0	0	4	0.060839	ACCGCTACGCCAGTACTATG	60.081	55	0	0	0	2.23	0.081464	248	0	0	0.142303
93342	69Q52:00304:00789	AC	9	GGGCCAACACCATATGCAC	59.933	57.895	0	2.18	0	4.57	1.06652	CGTGTGGTCGGGTTAAATCG	60.015	55	0	0	0	3.34	0.014596	171	0	0	1.08111
93378	69Q52:00307:00755	AG	14	TTTGTCACTCCCGGGCTATG	60.511	55	7.31	10.27	0	2.23	0.511474	ATCGAACAATCACTTCCGCG	59.736	50	0	0	0	6.46	0.264245	232	0	0	0.775719
93398	69Q52:00308:00774	AC	9	TCCAATGTCAACCTGCATGC	59.866	50	8.53	8.53	0	4.06	0.133946	CATTTCCACTCACTCTGCCG	59.661	55	0	0	0	5.69	0.339172	207	0	0	0.473118
93408	69Q52:00309:00770	AAG	8	TCAAATCAACATCGGCGCAG	60.292	50	0	0	0	5.18	0.29206	GACGAAAGCCCTCTACTCCG	60.643	60	0	0	0	4.63	0.643426	241	0	0	0.935486
93441	69Q52:00311:00764	AGC	6	ACAAGAGAAGCCCACGAATG	58.939	50	0	0	0	2.67	1.0607	TTTCCTCTGTCTCCGCGTC	60.158	57.895	0	0	0	5.19	1.15787	248	0	0	2.21857
93455	69Q52:00312:00770	AC	10	ATCAATCAGTGCCACGCTAC	59.091	50	0	0	0	3.58	0.909394	AACCTTCCAATGTACGCGAG	59.023	50	0	0	0	5.03	0.976957	276	0	0	1.88635
93605	69Q52:00323:00762	AG	8	ACGCGACGGTGGTATACATC	60.711	55	0	13.65	0	3.06	0.711026	GCTCTCTCAAAGCCGTGAAG	59.664	55	0	0	0	3.02	0.336217	257	0	0	1.04724
93610	69Q52:00323:00785	AG	13	AGCTTGGTGAATATACGTGCAC	59.819	45.455	3.53	3.53	0	4.57	2.18085	CAGCAAGAGAGTCGATGCAC	59.736	55	0	13.16	0	4.57	0.263686	321	0	4.88	2.44453
93610	69Q52:00323:00785	AG	13	TACACACCTGACGGAGACTC	59.223	55	0	0	0	3.36	0.776834	CAGCAAGAGAGTCGATGCAC	59.736	55	0	13.16	0	4.57	0.263686	248	0	0	1.04052
93610	69Q52:00323:00785	AG	9	AGCTTGGTGAATATACGTGCAC	59.819	45.455	3.53	3.53	0	4.57	2.18085	CAGCAAGAGAGTCGATGCAC	59.736	55	0	13.16	0	4.57	0.263686	321	0	4.88	2.44453
93610	69Q52:00323:00785	AG	9	TACACACCTGACGGAGACTC	59.223	55	0	0	0	3.36	0.776834	CAGCAAGAGAGTCGATGCAC	59.736	55	0	13.16	0	4.57	0.263686	248	0	0	1.04052
93702	69Q52:00331:00792	AAAT	5	GACCTGCGCTCGGAATTC	59.323	61.111	2.73	17.44	0	2.17	2.67682	GCAAGCGTGGTTCCGATG	60.241	61.111	0	0	0	3.84	2.24067	165	0.57	0	4.91749
93740	69Q52:00334:00760	AAAG	5	TCTGATTTCAACACTGCGGG	59.228	50	0	0	0	6.13	0.771921	CTCTCTCGCAGCAACGTTG	59.943	57.895	20.11	20.11	0	4.1	1.05698	173	10.96	14.05	1.8289
93740	69Q52:00334:00760	AAAG	5	TCTGATTTCAACACTGCGGG	59.228	50	0	0	0	6.13	0.771921	CGACCACGCCGATCTTTC	59.331	61.111	0	0	0	2.62	2.66861	300	0	0	3.44053
93740	69Q52:00334:00760	AG	10	TCTGATTTCAACACTGCGGG	59.228	50	0	0	0	6.13	0.771921	CTCTCTCGCAGCAACGTTG	59.943	57.895	20.11	20.11	0	4.1	1.05698	173	10.96	14.05	1.8289
93740	69Q52:00334:00760	AG	10	TCTGATTTCAACACTGCGGG	59.228	50	0	0	0	6.13	0.771921	CGACCACGCCGATCTTTC	59.331	61.111	0	0	0	2.62	2.66861	300	0	0	3.44053
93778	69Q52:00336:00779	AG	13	GTGCAGACTCGCGCTAATG	60.087	57.895	0	0.48	0	1.9	1.08689	AGGCGATTGGGTTTAGTTCG	59.016	50	0	0	0	3.95	0.984373	154	0	0	2.07127
93787	69Q52:00336:00799	AG	8	AGAACGGCCAGGATAGATCG	59.794	55	0	0	0	3.69	0.205795	TGCTTCCTACTCCTGTGTCG	59.866	55	0	0	0	4.35	0.133538	120	0	7.71	0.339333
93903	69Q52:00344:00796	AGG	6	ACCTGGGTAGATTTGAGCGG	60.224	55	0	0	0	5.52	0.223673	GGCTCAAGTAGTCCTGTCAG	58.086	55	0	0	0	3.51	1.9139	183	4.34	4.89	2.13758
93958	69Q52:00349:00751	AG	8	CGAAGTTGTAATGCGCGAAG	58.931	50	0	0	0	3.79	1.06905	AGCAAGTACTGGCCTTTGC	59.106	52.632	12.5	12.5	0	3.68	1.89443	216	0	0	2.96347
94008	69Q52:00303:00800	ATC	7	ACATCCTCGTGTCCATCGTC	60.294	55	0	0	0	4.2	0.293583	TGTACCTGGAGACGACTGTG	59.51	55	0	0	0	3.66	0.490384	195	1.16	4.06	0.783967
94105	69Q52:00311:00800	AAAC	8	TTCATTCTCCTTTCGTTTGCTG	58.265	40.909	0	0	0	4.41	3.73469	TGGTATTGTTGAACGTTGCG	58.062	45	0	0	0	4.85	1.93843	312	0	0	5.67312
94138	69Q52:00313:00822	AAG	5	GCTCTGATTGGTTCTTCGGG	59.374	55	0	0	0	5.14	0.625992	ACTGTCATTTCACGTCGCG	59.581	52.632	0	0	0	5.87	1.41877	325	0	0	2.04476
94175	69Q52:00315:00841	AG	8	GCGTACGAAGCTTACAGGTC	59.463	55	0	18.49	0	3.85	0.537065	CCATCGGATGTTTGACGCC	60.012	57.895	0	12.91	0	5.68	1.01197	124	0	0	1.54903
94192	69Q52:00317:00829	AG	13	GGACCGTACATTCTCCTCTCC	60.078	57.143	0	0	0	3.71	1.0783	GCGCAATTATTAATGAGCTCGC	59.829	45.455	5.35	5.35	0	5.03	2.17056	183	0	0	3.24886
94337	69Q52:00328:00840	AG	11	TGGAAATTCGTTTGACCAAGC	58.387	42.857	0	0.42	0	4.01	2.61271	ACCTTCCCAAGAAACTGCAC	59.069	50	0	0	0	4.57	0.930679	141	0	0	3.54339
94442	69Q52:00335:00807	AG	10	GCGGTTTCATGCAAGCTAAATG	60.143	45.455	0	0	0	2.32	2.14291	CGCCATGATAGAGCCTAGGG	60.223	60	0	8.62	0	3.53	0.223257	280	0	0	2.36617
94442	69Q52:00335:00807	AG	10	AAACTACATCCTCGCGGTGC	61.487	55	0	1.2	0	5.01	1.48692	CGCCATGATAGAGCCTAGGG	60.223	60	0	8.62	0	3.53	0.223257	181	0	0	1.71018
94442	69Q52:00335:00807	AAT	7	GCGGTTTCATGCAAGCTAAATG	60.143	45.455	0	0	0	2.32	2.14291	CGCCATGATAGAGCCTAGGG	60.223	60	0	8.62	0	3.53	0.223257	280	0	0	2.36617
94442	69Q52:00335:00807	AAT	7	AAACTACATCCTCGCGGTGC	61.487	55	0	1.2	0	5.01	1.48692	CGCCATGATAGAGCCTAGGG	60.223	60	0	8.62	0	3.53	0.223257	181	0	0	1.71018
94493	69Q52:00338:00800	AAC	7	ACTACCACCATCGCCTGTAG	59.648	55	0	0	0	2.74	0.351681	TCAAGACGTGGCAATAACCC	58.938	50	0	0	0	4.11	1.06229	173	0	0	1.41398
94493	69Q52:00338:00800	AAC	9	ACTACCACCATCGCCTGTAG	59.648	55	0	0	0	2.74	0.351681	TCAAGACGTGGCAATAACCC	58.938	50	0	0	0	4.11	1.06229	173	0	0	1.41398
94493	69Q52:00338:00800	AAC	5	ACTACCACCATCGCCTGTAG	59.648	55	0	0	0	2.74	0.351681	TCAAGACGTGGCAATAACCC	58.938	50	0	0	0	4.11	1.06229	173	0	0	1.41398
94493	69Q52:00338:00800	AAC	5	ACTACCACCATCGCCTGTAG	59.648	55	0	0	0	2.74	0.351681	TCAAGACGTGGCAATAACCC	58.938	50	0	0	0	4.11	1.06229	173	0	0	1.41398
94654	69Q52:00348:00834	ATC	8	CGTTTCCGTGTCAGTCAGTG	59.877	55	0	0	0	3.66	0.12292	CCTTCTCTTGCACAGTGACG	59.594	55	0	0	0	4.35	0.40554	275	0	0	0.52846
94765	69Q52:00307:00884	AGGGCG	6	CAGCTTTGTCAGGCATACGG	60.012	55	0	0.45	0	4.02	0.012362	GCTCTGCCAGACAATGCG	59.935	61.111	0	0	0	4.73	2.06507	185	18.43	14.97	2.07743
94808	69Q52:00310:00888	AGC	5	GTCGTCTACTACTGCCGGG	60.011	63.158	0	0	0	5.73	1.01106	CTCTGACTCTCGCGGAAATG	59.18	55	0	0	0	2.32	0.820306	109	0	0	1.83136
94808	69Q52:00310:00888	AG	12	GTCGTCTACTACTGCCGGG	60.011	63.158	0	0	0	5.73	1.01106	CTCTGACTCTCGCGGAAATG	59.18	55	0	0	0	2.32	0.820306	109	0	0	1.83136
94811	69Q52:00311:00855	AG	14	CCAACTCGCAAACCTATCCG	59.733	55	0	0	0	4.18	0.267061	ACGCGGCTCTCTAATCGC	60.7	61.111	0	10.4	0	4.58	2.69988	226	0	0	2.96694
95021	69Q52:00325:00892	AG	9	AAGAAGAAAGGTCGATGCACTC	59.428	45.455	0	0	0	3.51	2.57199	TAATGCTGCGCGTGAATAGC	60.153	50	8.86	8.86	0	2.97	0.152721	141	0	0	2.72471
95021	69Q52:00325:00892	AAG	6	AAGAAGAAAGGTCGATGCACTC	59.428	45.455	0	0	0	3.51	2.57199	TAATGCTGCGCGTGAATAGC	60.153	50	8.86	8.86	0	2.97	0.152721	141	0	0	2.72471
95065	69Q52:00329:00875	AG	11	GCCCTCGAATTTATCACGCG	60.497	55	1.24	1.24	0	6.01	0.496655	ACGCAGGATATACACGCTGG	60.717	55	0	0	0	4.85	0.716723	101	5.82	5.82	1.21338
95155	69Q52:00336:00873	AC	13	TACGTGTTATTTGCCAGGCC	59.297	50	0	6.33	0	5.19	0.702743	GACCCAGTGTTGAGTTTGGC	60.081	55	0	0	0	4.52	0.081269	242	0	0	0.784012
95161	69Q52:00336:00898	AG	12	AATGGATTCTTCAGCCTCGG	58.421	50	0	0	0	4.63	1.57882	CGCTTGAATTCAGTCCCACC	59.941	55	0	0	0	4.61	0.059136	218	0	0	1.63796
95272	69Q52:00345:00881	AGC	8	GGGTCGTTTGATTGGCTTCC	60.223	55	0	0	0	3.46	0.2228	GCAAGGTGTACAAGTCTGCC	59.87	55	0	2	0	4.85	0.129521	205	0	0	0.352321
95328	69Q52:00300:00917	AAC	9	TCCTCTTGTAACCTCGCTCG	59.94	55	0	0	0	5.03	0.060217	ACGCGGCTAATGTTACCATG	59.448	50	0	10.4	0	3.66	0.55167	146	0	0	0.611887
95334	69Q52:00300:00948	AG	9	CGAATGATTCAGCCGATCCG	59.945	55	0	2.22	0	4.18	0.05461	ATCCGCGCGTCCTTGTTC	61.543	61.111	0	27.06	0	3.18	3.54276	139	0	0	3.59737
95365	69Q52:00304:00910	AAT	6	CCAATCCTTGCCTCACACTG	59.582	55	0	0	0	3.66	0.417998	ATGAAATTGAGGACGGCTCG	59.091	50	0	0	0	5.03	0.909394	184	0	0	1.32739
95382	69Q52:00305:00923	AG	8	GAGAAGAAGATCGACGCCAC	59.182	55	0	0	0	5.01	0.818426	TTCTCCTCTCAACTCTGGCG	59.866	55	0	0	0	5.69	0.134354	155	2.95	1.18	0.95278
95402	69Q52:00307:00917	AG	11	TTGTACAAGTTGACGCGCG	60.159	52.632	27.83	27.83	0	6.86	1.15868	GCCTGGCTGTGTTATACTCG	59.17	55	0	9.28	0	4.18	0.830451	109	0	0	1.98913
95430	69Q52:00310:00900	AG	13	TCAAACTTCAGGCAAAGAACTG	58.121	40.909	0	0	0	3.16	3.87894	GCTTGAATATATCGGATGCGAC	58.234	45.455	0	0	0	5.19	3.7661	357	0	0	7.64504
95586	69Q52:00322:00947	AAAG	5	GTGAAAGTGTGCGATCCGAC	60.291	55	0	0	0	4.79	0.290579	TGTGACACTGAACGTTGCAG	59.733	50	15.67	15.67	0	4.41	0.266778	247	0	0	0.557357
95648	69Q52:00329:00915	ACG	6	TTTCTCCTTTCCGCTCTTGC	59.227	50	0	0	0	4.01	0.772532	CCGAGTTGAACAGGCCAATC	59.941	55	0	0	0	2.67	0.059136	108	0	0	0.831668
95717	69Q52:00335:00906	AAC	6	AAGAGCAACGCCGACTAAAG	59.311	50	0	0	0	1.85	0.688769	GTTCGTCGCTGCTACATTCC	60.084	55	0	0	0	3.01	0.083991	197	2.31	0	0.77276
95840	69Q52:00346:00941	CCG	5	TGTGCGCTCCTATCGTTAGC	60.991	55	0	1.58	0	3.09	0.991475	GTGAGCGATGTGACAAGTCG	60.016	55	0	0	0	4.18	0.015846	164	0	1.12	1.00732
95967	69Q52:00308:00952	AGCG	5	GAAATTTGGGCCGCGACTG	60.886	57.895	0	0	0	3.51	1.88605	CTAACCTCAACAACTCGCCG	59.666	55	0	0	0	6.46	0.333619	181	0	0	2.21967
95977	69Q52:00309:00953	AG	8	TCGAAATACTTCACGCGGTTG	60.015	47.619	0	0	0	3.77	1.01527	TATCGGTTCTCTTCCCTGCG	60.009	55	0	0	0	5.18	0.009403	204	0	0	1.02467
96107	69Q52:00323:00951	AAG	6	TCCTGCAAAGTATCTGGCCG	60.867	55	0	0	0	6.13	0.866835	CTTCCACTTGCGAGCACTG	59.867	57.895	0	0	0	3.66	1.13349	137	0	0	2.00033
96159	69Q52:00328:00957	AGC	5	CCATCCACTTCCTCCTCGAG	60.009	60	1.86	1.86	0	4.04	0.008506	TGAGAACGGATTGCAAAGCC	59.869	50	6.91	6.91	0	4.35	0.131316	257	0	0	0.139822
96159	69Q52:00328:00957	AGC	5	CCATCCACTTCCTCCTCGAG	60.009	60	1.86	1.86	0	4.04	0.008506	TGAGAACGGATTGCAAAGCC	59.869	50	6.91	6.91	0	4.35	0.131316	257	0	0	0.139822
96292	69Q52:00340:00991	AGC	7	TCAACATCAACAACTCCTCGC	59.608	47.619	0	0	0	5.03	1.39246	CCCGGGCCAATCAAGTTTG	60.158	57.895	0	4.1	0	2.93	1.15767	217	0	0	2.55013
96390	69Q52:00349:00951	AGC	8	TTCGAGCGTACATTTCCCTC	58.456	50	0	0	0	4.3	1.54408	ATGCGGGATATGCTTTCTCG	58.947	50	0	0	0	4.04	1.05276	236	13.29	13.29	2.59684
96430	69Q52:00304:01008	AC	8	ACCACGCGCAAAGAATGAAC	60.778	50	0	0	0	3.18	0.778349	AAAGTTTGTACGTCGCGAGC	60.222	50	0	3.94	0	5.03	0.221654	199	0	1.55	1
96535	69Q52:00321:01044	AG	11	ATGCCATACCAAAGCAACGG	59.938	50	0	0	0	4.44	0.062093	ATCAGAAGTCATCCGAGCGC	60.996	55	0	0	0	5.92	0.995564	178	0	0	1.05766
96641	69Q52:00336:01006	AGC	5	GAAATGTCTGCGAGTCTGGC	60.013	55	0	0	0	4.85	0.013327	GGAGAGGACGGCTGCTTG	60.864	66.667	0	0	0	4.01	2.86441	152	0	0	2.87774
96760	69Q52:00306:01063	AAT	5	ATATATGTCCCGGCTGTGCG	60.791	55	0	0	0	5.34	0.791283	TACAATTGTCATCAGCGCCG	59.733	50	0	0	0	6.46	0.266778	271	0	0	1.05806
96817	69Q52:00336:01071	AAC	5	TGCGCCGAGATCAGTAAATG	59.17	50	0	1.96	0	2.32	0.829811	TCGGAAAGGAAAGCGGAAAC	59.516	50	0	0	0	2.78	0.48438	202	0	0	1.31419
96988	69Q52:00322:01182	AGC	10	CTTTGTTCCGCCTCATTCCG	60.292	55	0	0	0	4.3	0.292129	AGAGCAGTTCCGAACAAAGC	59.516	50	8.66	9.31	0	3.51	0.483532	125	7.14	8.76	0.77566
96999	69Q52:00325:01176	ACG	5	TAAAGTTGCACGTTGGCTGG	60.082	50	0	0	0	4.85	0.081593	TGCGCAGATATATAAAGTGGGC	59.426	45.455	13.29	13.29	0	5.36	2.5742	361	0	0	2.65579
97058	69Q52:00307:01208	ACGAG	6	CCTCATTGAGAACGAGCATTTC	58.476	45.455	0	11.62	0	2.17	3.52364	TTAACGATCGGACAATGCGC	60.084	50	0	4.83	0	6.09	0.083682	192	0	0.37	3.60732
97058	69Q52:00307:01208	AG	18	CCTCATTGAGAACGAGCATTTC	58.476	45.455	0	11.62	0	2.17	3.52364	TTAACGATCGGACAATGCGC	60.084	50	0	4.83	0	6.09	0.083682	192	0	0.37	3.60732
97073	69Q52:00310:01207	AG	11	GCCAATCGATCCAACAGCG	60.376	57.895	0	0	0	5.18	1.3762	GCAACGGAGATGAGGGTAC	58.377	57.895	0	0	23.62	3.34	2.6234	106	0	0	3.9996
97132	69Q52:00322:01215	AAG	6	TCAGCGATGAAATCTTGCGG	59.732	50	0	0	0	5.69	0.267913	AAGAAGAAGTACATGCGGCG	59.381	50	0	0	0	6.46	0.618842	236	0	0	0.886755
97132	69Q52:00322:01215	AG	13	TCAGCGATGAAATCTTGCGG	59.732	50	0	0	0	5.69	0.267913	AAGAAGAAGTACATGCGGCG	59.381	50	0	0	0	6.46	0.618842	236	0	0	0.886755
97151	69Q52:00326:01218	AGC	6	TCGCACTTCCTCTCTGCTG	60.158	57.895	0	0	0	4.41	1.15775	CGTTACATCATCCGTTCAGCC	60.148	52.381	0	0	0	4.85	1.14751	214	0	0	2.30527
97153	69Q52:00326:01227	AG	8	CGGCTAATGAAATTAAGAGGGC	58.264	45.455	0	0	0	5.19	3.73581	ACCGAGTGAGCGAAGGAC	59.774	61.111	0	0	0	3.85	2.22552	197	0	0	5.96132
97163	69Q52:00328:01233	AG	8	AAAGATCTTTCAAGGCCGCG	59.941	50	0	10.26	0	6.46	0.059136	AGTAGCTTTCAGTGTACGTTCG	59.184	45.455	0	0	0	3.95	2.81623	196	0	0	2.87537
97316	69Q52:00343:01250	AAT	5	TCCATTACATTTGCCGGTCG	59.373	50	0	0	0	4.79	0.626507	ACATTCATTTGTCGCGCTCTC	60.347	47.619	0	1.03	0	3.2	1.34693	155	0	0	1.97344
97554	69Q52:00333:01436	ACG	6	TTTCGCGCTCTCTTTGTTCG	60.222	50	0	3.47	0	3.95	0.221725	AGATCGCGTTATTCAAGCCG	59.526	50	0	2.47	0	5.52	0.473511	199	0	0	0.695236
97714	69Q52:00304:01503	AG	9	GTGTGGGTAGGTCGGTGATC	60.578	60	0	0	0	2.92	0.577922	ACAAGCTCACGGAGAAGGG	60.082	57.895	0	0	0	3.95	1.08205	269	0	0	1.65998
97760	69Q52:00338:01504	ACT	5	AAGAAGTGAATACGTGGCCC	58.646	50	0	0	0	5.8	1.35356	ACTTTCATTGTGTCGCGCAG	60.499	50	0	1.43	0	5.18	0.499196	109	0	0	1.85275
97861	69Q52:00336:01644	AC	13	ATCCAAGTCGAGAGTGCAGC	60.86	55	0	0	0	5.25	0.8603	GCATTTGACACTTAAGCAGCC	59.144	47.619	0	0	0	4.85	1.85605	170	0	0	2.71635
97919	69Q52:00305:01722	CCG	7	CCCTTTCTTTCGACCTGTGC	59.87	55	0	0	0	4.57	0.129521	GGCGGGCTATCGAGAAATTG	59.872	55	0	0	0	2.32	0.12755	264	0	0	0.257071
97936	69Q52:00312:01773	AGC	7	ATCCACTCTCCTTTCCCTGC	59.859	55	0	0	0	4.85	0.141463	TATCGGTGCGCGGAGAAG	60.318	61.111	0	0	0	2.85	2.31833	100	0	0	2.4598
97940	69Q52:00339:01750	AG	18	TTAACGATCGGACAATGCGC	60.084	50	0	4.83	0	6.09	0.083682	CCTCATTGAGAACGAGCATTTC	58.476	45.455	0	11.62	0	2.17	3.52364	195	0	0	3.60732
97940	69Q52:00339:01750	AG	18	AAACCTATGAGCAACCGAGC	59.013	50	0	0	0	5.03	0.987367	TCTCCTCATCCTGCGTGTTG	60.508	55	0	0	0	3.33	0.508107	125	0	0	1.49547
97940	69Q52:00339:01750	ACGAG	7	TTAACGATCGGACAATGCGC	60.084	50	0	4.83	0	6.09	0.083682	CCTCATTGAGAACGAGCATTTC	58.476	45.455	0	11.62	0	2.17	3.52364	195	0	0	3.60732
97940	69Q52:00339:01750	ACGAG	7	AAACCTATGAGCAACCGAGC	59.013	50	0	0	0	5.03	0.987367	TCTCCTCATCCTGCGTGTTG	60.508	55	0	0	0	3.33	0.508107	125	0	0	1.49547
97997	69Q52:00309:01959	AATC	6	CTCTTCGCCGTGTATGCATC	59.876	55	0	0	0	3.91	0.123682	TGACGAATCGAGCAACTTACC	59.142	47.619	0	3.87	0	2.85	1.85793	187	0	0	1.98161
98018	69Q52:00322:01977	AAC	6	GCAGAGGTAAGACGCCAATC	59.451	55	0	0	0	2.67	0.549349	AAGCCGTGTAGACTCGTTTG	58.96	50	0	0	0	2.93	1.0395	219	0	0	1.58885
98095	69Q52:00301:02000	ACG	6	TTAGCCAAGAGAGCACCGAG	60.223	55	0	0	0	4.63	0.223155	AACAGGCGCGGAAACATAC	59.569	52.632	0	6.72	0	2.39	1.43073	137	0	0	1.65389
98099	69Q52:00301:02014	AG	8	TTCCTGGATCCGTCTTAGCG	60.009	55	0	2.08	0	4.26	0.009403	ACGCACACACTTTACTTGCG	60.429	50	8.92	8.92	0	4.85	0.429237	168	0	0	0.43864
98146	69Q52:00306:02009	AGC	9	GTCTGATACAACTCGCACGC	60.085	55	0	0	0	5.34	0.084603	TTCGTTAAGGGAGCAGGTCG	60.507	55	0	0	0	4.79	0.506656	158	0	0	0.591259
98592	69Q52:00318:02083	AG	12	ACTCGCGGCTGATTTATTCG	59.526	50	0	1.43	0	3.34	0.473511	TCAGATTCAAATGCGCAGAGAG	59.82	45.455	0	9.07	0	3.2	2.18021	155	1.39	7.86	2.65372
98594	69Q52:00318:02092	AG	8	GTCGTGGGTGGGATAGTCG	60.306	63.158	0	0	0	4.18	1.30572	GTTTGCTGCGTGTGTTGAAC	59.811	50	0	0	0	3.18	0.189249	257	0	0	1.49497
98614	69Q52:00321:02052	AG	12	AACAACTATGCTCGGGAATTTG	58.056	40.909	0	0	0	2.32	3.94371	TCGTTGTGTTTCTGCGTGAC	60.084	50	0	0	0	3.67	0.083682	110	0	0	4.02739
98653	69Q52:00324:02091	AGC	5	ATGTGAATCGGCAGCAAAGC	60.574	50	0	0	0	3.51	0.574424	TGTGATCCGCGAAACAATCC	59.66	50	0	0.59	0	3.01	0.339833	125	0	0	0.914257
98654	69Q52:00324:02099	ACT	13	ACAGTTTGTAGAATAGCGGGAG	58.637	45.455	0	0	0	4.3	3.3626	TCTGCTCTGTCACTATAACCAC	58.042	45.455	0	0	0	4.16	3.95752	133	0	0	7.32012
98654	69Q52:00324:02099	ACT	7	ACAGTTTGTAGAATAGCGGGAG	58.637	45.455	0	0	0	4.3	3.3626	TCTGCTCTGTCACTATAACCAC	58.042	45.455	0	0	0	4.16	3.95752	133	0	0	7.32012
98838	69Q52:00339:02089	AGGC	6	ACTCGGTCTATCTCCATCAGG	58.899	52.381	0	0	0	3.86	2.10077	ATCCAGGAGTGTTACGACCG	59.938	55	0	0	0	4.79	0.061778	318	8.26	12.05	2.16255
98858	69Q52:00341:02083	ACCT	5	GGCGCGTTTGGTGAATAATG	59.185	50	0	6.36	0	1.9	0.814688	ACGCCCATTACTTTCAGCAC	59.585	50	0	0	0	4.4	0.415312	251	0	0	1.23
98858	69Q52:00341:02083	AG	14	GGCGCGTTTGGTGAATAATG	59.185	50	0	6.36	0	1.9	0.814688	ACGCCCATTACTTTCAGCAC	59.585	50	0	0	0	4.4	0.415312	251	0	0	1.23
98929	69Q52:00346:02068	AC	8	CTCGCTTCGCTTTAACCCTG	60.014	55	0	0	0	4.45	0.013752	AATGTGTTGCGCAGGTATCG	60.013	50	0	0	0	2.92	0.012792	299	0	0	0.026544
98958	69Q52:00347:02089	AG	8	ATGGATCAAATATTCCGTTGCG	58.265	40.909	0	0	0	4.85	3.73469	TAACCAACTCGAACACACGC	59.526	50	0	0	0	5.34	0.474334	278	0	0	4.20902
99072	69Q52:00305:02135	AG	14	TGAAAGGGAAAGGCAATGCG	60.152	50	0	0	0	4.73	0.151877	ACACTTGCACTTTCACTCCG	59.446	50	0	0	0	4.63	0.553537	107	3.61	10.81	0.705414
99280	69Q52:00325:02130	AG	10	GCCCGAGACTACAGTGTGAG	60.574	60	0	0	0	3.51	0.573929	TTACCGCGACGATGAACAAC	59.669	50	0	0	0	3.32	0.331046	174	0	0	0.904975
99327	69Q52:00330:02148	AC	9	GCACGTACGTAAAGTGGCC	59.942	57.895	1.37	12.66	0	5.36	1.05839	GCGCGAGTATGAGTGTATGC	59.947	55	0	9.76	0	3.14	0.052701	121	0	0	1.11109
99345	69Q52:00333:02107	AG	8	TTAGCGTACAACTCGGCGTC	61.189	55	0	0	0	5.19	1.18921	TTTCGTGGCTAAAGGACGC	59.201	52.632	0	0	0	5.19	1.79892	156	0	0	2.98813
99418	69Q52:00339:02121	AG	10	TTTACAGTTATCCGCGGCTG	59.096	50	19.09	19.09	0	4.85	0.903855	CACGCTTTCAGACCGATCAC	60.015	55	0	0	0	3.06	0.014805	358	0	0	0.91866
99429	69Q52:00340:02115	AG	10	TTATGTGAGGCGCGAACAAC	59.944	50	0	0.27	0	3.32	0.0564	TGCGTAACCAATAACCTCGG	58.735	50	0	0	0	4.63	1.26537	157	0	0	1.32177
99604	69Q52:00306:02172	AG	8	TCACAATCGGACATTTGGCAG	59.943	47.619	0	0	0	4.85	1.05658	GCGAATTGACGGTTAGAGCG	60.426	55	0	0	0	5.03	0.426365	126	0	0	1.48295
99609	69Q52:00306:02191	ACC	7	TGTCCATTCTCACGCGCTAG	60.923	55	0	0	0	3.42	0.922797	GGCCTGGTGTGATTGTTGTC	60.152	55	0	0	0	3.18	0.152057	113	0	0	1.07485
99701	69Q52:00314:02153	ATC	5	AGCACACACGTAAACTGCAG	59.803	50	10.24	10.24	0	4.41	0.197222	CGCCGGATCAATACTACGAAC	59.686	52.381	0	0	0	3.95	1.31426	157	0	0	1.51149
99743	69Q52:00317:02179	AT	8	CACACGCGTATCCCACATG	59.722	57.895	0	0	0	3.21	1.27764	CTGTTTCTCTACCCGAAGCG	59.106	55	0	0	0	4.68	0.893619	159	0	0	2.17126
99772	69Q52:00320:02158	AG	10	CGCGGCTCCTTTGTTCAAAG	61.12	55	12.02	12.02	0	2.77	1.11992	GCGACGTGTAGTGACTATTGAC	59.892	50	0	0	0	3.18	2.1085	110	0	0	3.22841
99775	69Q52:00320:02168	ACC	5	TGCAAATACAACGCGGAACC	60.502	50	0	0	0	3.62	0.501577	CGCGGTCATTAATCACCCAC	60.083	55	0	0	0	4.61	0.082806	165	0	0	0.584383
99847	69Q52:00326:02163	AC	8	TGCCGCTGACAATTTCACTC	59.871	50	0	0	0	3.51	0.129322	TTTAGACCGCACTAGACAGC	58.097	50	0	0	0	4.4	1.9032	114	0	0	2.03252
99932	69Q52:00331:02151	AC	8	GTAGAGTCGGAGGTGTCACG	60.292	60	0	0	0	4.35	0.291992	AATGCCCAGAAACCTCCCTC	60.444	55	0	0	0	4.3	0.444162	182	2.33	11.61	0.736154
99950	69Q52:00332:02161	AC	12	TGCTTCGCTGTGCTTCAAAG	60.432	50	0	0	0	2.77	0.431865	ATTTGCGCGTGTCTATTGCC	60.64	50	0	0	0	4.52	0.639966	247	0	0	1.07183
100051	69Q52:00339:02196	AAG	6	AAAGCAGCTAGTACGAGTGC	58.745	50	12.36	12.36	0	4.4	1.25528	AAGGGCAAAGAATACGCGC	59.937	52.632	0	3.42	0	6.86	1.06271	113	0	0	2.31799
100051	69Q52:00339:02196	AAG	6	AAAGCAGCTAGTACGAGTGC	58.745	50	12.36	12.36	0	4.4	1.25528	AAGGGCAAAGAATACGCGC	59.937	52.632	0	3.42	0	6.86	1.06271	113	0	0	2.31799
100150	69Q52:00347:02189	AAT	5	TTGGGATCATAAAGCGTCGC	59.448	50	6.5	6.5	0	5.19	0.55167	GCAAGAGTAGAGAGCAACCG	59.104	55	0	0	0	4.44	0.89633	122	0	0	1.448
100159	69Q52:00348:02166	AG	9	GAAGCAATGCCCGAGAGAAG	59.731	55	0	0	0	2.85	0.26934	CCTAATTACACCCTCTCGCG	58.606	55	0	0	0	5.87	1.39437	215	0	0.55	1.6637
100316	69Q52:00310:02248	CCG	5	TACTGTTGCTGCTTTGTCCG	59.519	50	0	0	0	4.79	0.481419	CTTTCTGTATGTCTGCGCCC	59.732	55	0	0	0	6.13	0.268198	253	0	0	0.749617
100375	69Q52:00316:02217	AG	14	CTTCGAGCTAAGGACGCTTG	59.46	55	0	0	0	4.01	0.54021	AACATTGGTAGGGAGGGCTC	59.857	55	0	0	0	4.7	0.14275	157	0	0	0.68296
100399	69Q52:00318:02227	AAT	10	TGCATTCTTAGCCAGCATCG	59.445	50	0	0	0	3.84	0.554944	TTCTATCCACTGAGCCACCG	59.936	55	0	0	0	4.94	0.063838	154	0	0	0.618781
100545	69Q52:00329:02203	AG	11	ACAGAAACGGCAAGAAAGGG	59.437	50	0	0	0	3.95	0.563017	CAGATAGCCTTGTGAACCGC	59.732	55	0	0	0	5.68	0.268198	166	0	0	0.831215
100565	69Q52:00330:02210	AG	8	GCGTGGAAAGAGAAGGAAGG	59.303	55	0	0	0	3.46	0.69654	CATTCCATCTTCCTCGTGGC	59.445	55	0	0	0	5.01	0.555414	115	8.71	11.8	1.25195
100565	69Q52:00330:02210	AGC	6	GCGTGGAAAGAGAAGGAAGG	59.303	55	0	0	0	3.46	0.69654	CATTCCATCTTCCTCGTGGC	59.445	55	0	0	0	5.01	0.555414	115	8.71	11.8	1.25195
100597	69Q52:00332:02245	AG	10	CAAACTTTCGCTTGCAGTGG	59.252	50	0	0	0	4	0.748091	GAAATGACGGAGCTTCACGG	60.014	55	0	2.63	0	4.94	0.013752	128	0	0	0.761843
100651	69Q52:00337:02205	AAGG	9	AATCGCGTAACATCAGGCAC	59.733	50	0	3.64	0	5.01	0.267061	TGTGAGCGGGCAACTAACTC	61.073	55	0	0	0	3.01	1.07278	132	0	0	1.33984
100698	69Q52:00340:02232	AGC	5	CGTACCAATCGACTGTTGCG	60.358	55	0	0	0	4.85	0.357922	CATGAGAGAACAACGCGAGC	60.359	55	0	6.03	0	5.03	0.358784	381	0	0	0.716707
100699	69Q52:00340:02233	AGGCG	6	AGGAGACGAGGCGAGACG	61.557	66.667	0	0	0	4.18	3.55696	CATAAGCCTCCCAGCCAAAG	59.362	55	0	0	0	2.77	0.638018	245	0	3.12	4.19498
100727	69Q52:00342:02237	AGC	7	CGCGGCCAACACACTAATAG	60.083	55	0	0	0	1.73	0.083433	GGTGTGTGCTAGTGTTGGC	59.79	57.895	0	0	0	4.52	1.21047	124	16.03	25.6	1.29391
100793	69Q52:00348:02231	AG	14	TTCGGAAGGAAGCAAACGTG	59.801	50	0	0	0	4.49	0.198665	GGTGAGGCAGAGAGGTCTAG	59.361	60	0	0	0	2.43	0.639081	229	0	0	0.837746
100854	69Q52:00302:02297	AC	8	ACTTGAAACACATCTTTGCGTG	59.053	40.909	0	0	0	5.34	2.9469	TACCCACGACTTTACCGAAC	58.024	50	0	0	0	3.95	1.97637	237	0	0	4.92326
100953	69Q52:00309:02259	AG	12	CAGTTGATGGCTGCTACACG	60.013	55	0	0	0	4.49	0.013433	CCTGAACGAGTGAGGTTACG	58.757	55	0	0	0	3.18	1.24263	124	0	0	1.25607
101031	69Q52:00315:02263	AGC	8	TTTAGCGACGCAACCTCAAG	59.594	50	0	1.8	0	3.02	0.40628	GCGCACTTTAACCTCCGATC	60.083	55	0	0	0	3.69	0.083371	231	0	0	0.489651
101031	69Q52:00315:02263	AG	11	TTTAGCGACGCAACCTCAAG	59.594	50	0	1.8	0	3.02	0.40628	GCGCACTTTAACCTCCGATC	60.083	55	0	0	0	3.69	0.083371	231	0	0	0.489651
101095	69Q52:00320:02271	AG	9	AGGAGCAGCTGGAATTATCG	58.215	50	0	0	0	2.92	1.7849	CAGAAAGAAAGAGCCTTGACAC	58.271	45.455	0	0	0	3.67	3.72912	160	0	0	5.51402
101119	69Q52:00322:02258	AG	16	GTTGTATCCCGTGCTATGCG	59.875	55	0	0	0	4.73	0.124832	CAGAAATTGTCCGCAGTGTC	58.132	50	0	0	0	3.67	1.86788	232	0	0	1.99271
101246	69Q52:00331:02276	CCG	10	GAACTGACGATGCAACTCGG	60.015	55	0	0	0	4.63	0.014805	ATAGCAGCGTCGCGTTTC	59.331	55.556	0	8.03	0	2.78	2.66861	341	10.04	10.04	2.68341
101250	69Q52:00332:02251	CCG	5	TCAATTTAACCCGCGCCTAC	59.375	50	0	0	0	3.18	0.624963	TCGCCTGGCATTCTTCAATC	59.369	50	0	17.44	0	2.67	0.630655	159	0	0	1.25562
101483	69Q52:00349:02287	AG	9	CGCTGCTGTATAACCGATCC	59.317	55	0	0	0	3.36	0.683301	CACTCGCATACATTCGCACC	60.428	55	0	0	0	5.01	0.428323	135	0	1.32	1.11162
101542	69Q52:00311:02311	AC	8	ACCCGCAAAGTTCACCTAG	58.125	52.632	0	0	0	3.02	2.87492	CACGCGATGCTCCACTCG	61.965	66.667	0	1.13	0	4.18	3.96535	167	0	0	6.84026
101622	69Q52:00324:02319	AG	11	ATGCACGATAAGGTCAGCTC	58.518	50	0	0	0	4.09	1.48223	GCGATCGATCAGGCCAAATG	60.5	55	0	18.39	0	2.32	0.499985	155	0	0	1.98222
101648	69Q52:00327:02303	AG	8	AACCAAAGACTTGCCAAGCC	60.008	50	0	0	0	4.35	0.007941	ACCATCAGAAGAGCACAGATG	58.498	47.619	0	0	0	2.9	2.50165	144	0	0	2.50959
101673	69Q52:00329:02308	ACG	5	TGGTGGTAGAGGGTGTGTAC	59.132	55	0	0	0	2.9	0.867634	AAGCTCGCCGTTGTGTAATC	59.663	50	0	0	0	1.75	0.336871	153	0	0	1.2045
101801	69Q52:00341:02304	AG	11	AGCAAGCCTCGAGAAATGAG	58.729	50	0	10.77	0	2.9	1.27094	ATCTGCAATCTTCGTCGCAC	59.735	50	0	0	0	5.34	0.265367	133	0	0.17	1.5363
101946	69Q52:00303:02370	AG	8	CGTGCGTTTCGTTGTATGGG	60.905	55	0	0	0	4	0.9055	ATCCAAGCAGCGACATTTCC	59.654	50	0	0	0	3.13	0.34586	138	0	0	1.25136
102032	69Q52:00310:02350	AGC	6	CTGCCGATTTCTGTGAGAGC	59.734	55	0	0	0	4.09	0.266495	GAGGGACGCTTCTACACTCG	60.641	60	0	0	0	4.18	0.640539	269	0	0	0.907034
102065	69Q52:00312:02368	AC	10	TTATGTGGCGGAAAGGTTGC	59.867	50	0	0	0	4.17	0.132524	ACCAGCTAAGCGAGATTCCC	60.295	55	0	0	0	3.97	0.295294	215	0	0	0.427818
102069	69Q52:00312:02379	AGC	8	CTCGTGCATCCAGTTTCTCG	59.737	55	0	0	0	4.04	0.262572	TGCCAGGCTTATTTGATTCGG	59.737	47.619	0	11.04	0	4.3	1.26321	125	0	0	1.52578
102111	69Q52:00315:02388	AG	8	AAATGGTCGTTGCGTGGAC	59.791	52.632	0	0	0	4.02	1.20943	CGACTCTACCATGCATGTCC	58.885	55	0	11.01	0	4.02	1.11507	141	0	9.46	2.3245
102111	69Q52:00315:02388	AG	14	AAATGGTCGTTGCGTGGAC	59.791	52.632	0	0	0	4.02	1.20943	CGACTCTACCATGCATGTCC	58.885	55	0	11.01	0	4.02	1.11507	141	0	9.46	2.3245
102210	69Q52:00323:02386	AGC	6	TTAGGAATGCGAGCAAACGG	59.66	50	0	0	0	4.44	0.339833	CTGAAGGGAGAGATCCATGTG	58.29	52.381	0	0	0	3.21	2.70998	215	0	0	3.04981
102313	69Q52:00331:02377	ACT	5	TACACATGAGACCACCACCG	60.152	55	0	0	0	4.94	0.151735	GGTGGTATTCAAGCCGTGG	59.266	57.895	0	0	0	4.94	1.73402	288	14.05	17.21	1.88576
102313	69Q52:00331:02377	ACT	5	TACACATGAGACCACCACCG	60.152	55	0	0	0	4.94	0.151735	GGTGGTATTCAAGCCGTGG	59.266	57.895	0	0	0	4.94	1.73402	288	14.05	17.21	1.88576
102313	69Q52:00331:02377	AG	8	TACACATGAGACCACCACCG	60.152	55	0	0	0	4.94	0.151735	GGTGGTATTCAAGCCGTGG	59.266	57.895	0	0	0	4.94	1.73402	288	14.05	17.21	1.88576
102313	69Q52:00331:02377	AG	8	TACACATGAGACCACCACCG	60.152	55	0	0	0	4.94	0.151735	GGTGGTATTCAAGCCGTGG	59.266	57.895	0	0	0	4.94	1.73402	288	14.05	17.21	1.88576
102342	69Q52:00333:02374	AGC	11	GTAACAGACCTGCCGCCG	61.543	66.667	0	0	0	6.46	3.54276	CAACGTCAACCCGAGCTTTC	60.499	55	0	0	0	2.62	0.498606	205	0	0	4.04136
102363	69Q52:00335:02379	AG	11	CAGTCGTGCGGTGTGTAAAG	60.222	55	0	0	0	1.85	0.221725	CGCGGGCATTAAACCTATGC	60.778	55	0	0	0	3.14	0.778349	152	0	0	1.00008
102388	69Q52:00337:02370	AG	9	ATCGTGAACTGTCTCAACGC	59.317	50	0	4.88	0	4.84	0.683301	CAAGGTCGACTGCACAATCG	60.291	55	0.38	0.38	0	3.34	0.290778	156	0	0	0.97408
102446	69Q52:00344:02369	AGC	10	CTCTACACGCGCGAATACAC	59.881	55	0	24.06	0	2.9	0.11861	GAGTAGGGAGGCACGAAAGG	60.579	60	0	0	0	3.11	0.578933	234	0	0	0.697544
102466	69Q52:00346:02372	AG	10	TGCGATAATCCTGTAAGATGCG	59.435	45.455	0	0	0	4.73	2.56542	CAGTGCCGAGATCAAAGCTC	59.734	55	0	0	0	4.09	0.266495	118	0	0	2.83192
102573	69Q52:00304:02436	AC	8	TCCTCGTACAATGCAACACAC	59.609	47.619	0	0	0	3.82	1.39107	CCTTCTTTGCTTTCCTCGCC	60.223	55	0	0	0	5.54	0.22265	217	0	0	1.61372
102706	69Q52:00314:02404	AG	12	GTCGTGTCGCAGCTATGTTG	60.358	55	0	0	0	3.33	0.358352	AGTTCACGGGCAAGCTCTC	60.754	57.895	0	0	0	3.2	1.75446	132	0	0	2.11282
102707	69Q52:00314:02405	AG	11	CGGAGTCAATTACCAGCACG	59.736	55	0	0	0	5.34	0.264245	GTTGAGTGAATGGGTGCAGG	59.868	55	0	0	0	4.85	0.13212	138	0	0	0.396365
102726	69Q52:00315:02429	AG	10	CATGTATGCCGCGAGAGAAG	59.598	55	0	0	0	2.85	0.401866	ATGGTTGCGCGCGAAATTAC	61.254	50	3.77	11.6	0	1.89	1.25386	169	0	0.85	1.65573
102732	69Q52:00316:02401	ACG	5	TTATCTCTTTCGCAGCGGTG	59.1	50	7.85	7.85	0	4.94	0.899737	ACGTGGTGCTTTATATGCGC	60.083	50	0.35	0.35	0	6.09	0.082806	205	0	0	0.982544
102799	69Q52:00319:02436	AGC	7	CATTCTCCACTGCGCTCTTC	59.734	55	0	7.66	0	2.87	0.266495	ACTGCCGCCTCCTATCTATC	59.212	55	0	0	0	2.08	0.788075	136	0	0	1.05457
102828	69Q52:00321:02429	AG	9	AGGCATAAAGTTTGAGGGCG	59.293	50	0	1.36	0	6.13	0.70731	AGCGTCGTGAATAGGAGTCG	60.362	55	0	0	0	4.18	0.361758	205	0	0	1.06907
102832	69Q52:00321:02439	AAT	5	TTCGTCGTCTTACTGGAGGG	59.582	55	0	0	0	4.3	0.417998	TTTGCCGTGACTGTTGAAGC	60.363	50	0	0	0	3.86	0.362658	235	0	0	0.780657
102899	69Q52:00327:02423	ACG	5	CGTTGCTCCTATGTACCGTC	58.899	55	0	0	0	4.79	1.10124	TACTTCTGATTGTTGCCGCG	59.663	50	0	0	0	6.46	0.336544	173	0	0	1.43778
102950	69Q52:00331:02425	AGC	5	GAGAAAGCGAGTGATCTGCG	59.809	55	0	0	0	5.18	0.191327	ATACACAGTCAGTCAGGCCG	60.223	55	0	0	0	6.13	0.223155	187	0	0	0.414482
103036	69Q52:00338:02408	CCG	9	CGAGAGAGGCCATAGGTCAAG	60.418	57.143	0	0	0	3.02	1.41839	TCTGCACTTCCGGCTACTC	59.859	57.895	0	0	0	2.59	1.14138	204	0	0	2.55976
103070	69Q52:00341:02404	AG	8	CACTCCGCTGACATTGACTC	59.384	55	0	0	0	3.36	0.615817	CTCCCACTCGCTACGTAGAC	60.083	60	3.28	11.86	0	2.59	0.08268	223	0	0	0.698497
103070	69Q52:00341:02404	AG	8	CGTTCACTCCGCTGACATTG	60.291	55	0	0	0	2.82	0.290778	CTCCCACTCGCTACGTAGAC	60.083	60	3.28	11.86	0	2.59	0.08268	227	0	0	0.373458
103070	69Q52:00341:02404	AG	12	CACTCCGCTGACATTGACTC	59.384	55	0	0	0	3.36	0.615817	CTCCCACTCGCTACGTAGAC	60.083	60	3.28	11.86	0	2.59	0.08268	223	0	0	0.698497
103070	69Q52:00341:02404	AG	12	CGTTCACTCCGCTGACATTG	60.291	55	0	0	0	2.82	0.290778	CTCCCACTCGCTACGTAGAC	60.083	60	3.28	11.86	0	2.59	0.08268	227	0	0	0.373458
103122	69Q52:00344:02423	AG	17	CCTCATTGAGAACGAGCATTTC	58.476	45.455	0	11.62	0	2.17	3.52364	TTAACGATCGGACAATGCGC	60.084	50	0	4.83	0	6.09	0.083682	194	0	0.37	3.60732
103122	69Q52:00344:02423	ACGAG	7	CCTCATTGAGAACGAGCATTTC	58.476	45.455	0	11.62	0	2.17	3.52364	TTAACGATCGGACAATGCGC	60.084	50	0	4.83	0	6.09	0.083682	194	0	0.37	3.60732
103139	69Q52:00345:02435	AGCGGC	6	AGCGGCCACCTATTAACGTC	60.931	55	0	0	0	4.34	0.930807	TGGACACTCTCAGATCTGCG	59.939	55	1.71	7.17	0	5.18	0.061308	310	0	0	0.992115
103213	69Q52:00300:02472	AG	10	TCTGCTAATCACTGCGTCCC	60.579	55	0	0	0	4.46	0.57868	TAATGCTCGCTCGTTCGTTC	59.463	50	0	0	0	3.95	0.536618	150	0	0	1.1153
103321	69Q52:00307:02454	AG	12	TTCTTCATCGTTGCAGCCAC	59.871	50	0	0	0	5.01	0.129322	AGCAGTAGTTTGTCCCTTTGG	58.903	47.619	0	0	0	3.28	2.09678	152	0	0	2.2261
103408	69Q52:00313:02471	ACT	5	TTTCCCGTCCACCAACAAAC	59.651	50	0	0	0	2.93	0.348584	GCAAGAGAGGTTTGCTTCCC	59.868	55	0	0	0	3.97	0.132322	320	0	0	0.480906
103412	69Q52:00313:02488	AG	9	ATGCGTTAACCTTTGCCGAG	59.941	50	0	0	0	4.63	0.058523	GGAAATTGCGCGCATCAAAG	60.084	50	0	27.49	0	2.77	0.084481	208	0	0	0.143004
103550	69Q52:00322:02481	AAC	6	TTTCATGGCCGTTTCCTTCG	59.869	50	0	0	0	3.79	0.130515	TGCCAGACACAAGCTTTCAC	59.726	50	0	0	0	3.18	0.273676	220	0	0	0.404191
103836	69Q52:00342:02461	AG	13	GACTTTGCAGACGTCGCTG	60.23	57.895	10.34	15.48	0	5.18	1.23034	GCCAGCTCGAGTTTACTTCG	59.738	55	0	0	0	3.79	0.26174	197	0	0	1.49208
103940	69Q52:00348:02492	AG	10	TCAGCTGTACAGGAAGTCGC	60.505	55	0	11.63	0	5.19	0.505422	GATCAGCGCACCTACCTCTC	60.715	60	0	0	0	3.2	0.715035	168	0	0	1.22046
103959	69Q52:00349:02499	ACG	5	CACAGTGTGTCGGGCATTAG	59.662	55	0	11.6	0	1.73	0.337855	TAGCCTCCTCCTTCTGAAGC	59.278	55	0	8.26	0	3.86	0.72189	187	0	0	1.05974
103984	69Q52:00302:02509	AAG	15	GCGCTCCATATTGCCTATCG	59.735	55	0	0	0	2.92	0.265367	TCTCCAAATACAACGCCGAATG	60.078	45.455	0	0	0	2.67	2.07792	180	0	0	2.34328
104098	69Q52:00310:02520	AG	12	GAGCTTCCACCCTCTGAGAG	59.936	60	0	0	0	3.2	0.063678	TGCATAACTAGGACTCCGCG	60.364	55	0	0	0	6.46	0.363912	245	0	0	0.42759
104165	69Q52:00315:02520	AG	8	GAAACAGGAAATCGAGGGCC	59.655	55	0	0	0	5.8	0.344846	TGTTAGCGCAGGAAATAGCG	59.453	50	0	0	0	4.26	0.547043	215	0	0	0.891889
104322	69Q52:00324:02521	AGC	10	AATCGGGAGCTGGCATCTC	60.308	57.895	5.16	5.16	0	2.75	1.3083	GCGCTAGGTGTTCAAGAGAG	59.104	55	0	0	0	3.2	0.89633	217	0	0	2.20463
104322	69Q52:00324:02521	AGC	10	AATCGGGAGCTGGCATCTC	60.308	57.895	5.16	5.16	0	2.75	1.3083	GCGCTAGGTGTTCAAGAGAG	59.104	55	0	0	0	3.2	0.89633	217	0	0	2.20463
104322	69Q52:00324:02521	AG	13	AATCGGGAGCTGGCATCTC	60.308	57.895	5.16	5.16	0	2.75	1.3083	GCGCTAGGTGTTCAAGAGAG	59.104	55	0	0	0	3.2	0.89633	217	0	0	2.20463
104322	69Q52:00324:02521	AG	13	AATCGGGAGCTGGCATCTC	60.308	57.895	5.16	5.16	0	2.75	1.3083	GCGCTAGGTGTTCAAGAGAG	59.104	55	0	0	0	3.2	0.89633	217	0	0	2.20463
104324	69Q52:00324:02538	AG	10	TATCGACGTGCTCAGCTCAG	60.362	55	0	0	0	3.35	0.362095	GCAAGTGTCATTTAGCGAGGC	60.943	52.381	0	0	0	4.7	1.94304	379	0	0	2.30513
104367	69Q52:00327:02502	AG	13	GCAAGAGGTTTCGGACGC	59.86	61.111	0	0	0	5.19	2.13995	GAGAGCAGAACGAGTTGCAG	59.667	55	0	8.35	0	4.41	0.332973	207	0	0	2.47292
104410	69Q52:00329:02529	AAT	5	TGTACCAAGCCAGACCGC	60.4	61.111	0	0	0	5.68	2.39986	TGAAGCCCATTATGCAGAAACC	60.01	45.455	0	0	0	3.27	2.00984	172	0	0	4.4097
104425	69Q52:00330:02523	AGC	6	GGCGGCACTACTCTACCAAG	60.928	60	0	0.92	0	3.61	0.92796	CCTCACCCATATCGCTCTCC	60.152	60	0	0	0	3.71	0.151755	146	0	0	1.07972
104427	69Q52:00330:02526	AAG	5	CTTGCCCTCCTTGCGTTTC	60.158	57.895	0	0	0	2.78	1.15799	GAAGCACGTCGACAGATCAC	59.741	55	0	5.6	0	3.06	0.258989	370	0	0	1.41698
104519	69Q52:00336:02506	ACAG	5	GCGATTTCATCAATTTCCGCG	59.952	47.619	0	0	23.43	6.46	1.0477	GGAGACGATCGAATACCTGC	58.684	55	5.46	14.79	0	4.85	1.31584	107	0	0	2.36355
104565	69Q52:00339:02509	AG	12	TGACGCGGCTTTCAAATCAG	60.222	50	0	2.37	0	2.9	0.22228	AACTGTGAAGCAATGCGAGG	59.87	50	0	0	0	4.63	0.130117	168	11.04	11.04	0.352397
104617	69Q52:00342:02518	AG	8	AGCATGTGACAAACGAGAGC	59.591	50	0	0	0	4.09	0.40926	TCTAGTCCTTCGTACGTGCG	60.013	55	16.51	16.51	0	5.34	0.013433	147	0	3.65	0.422694
104620	69Q52:00342:02526	AG	12	AAAGTGACTCGATGCTGCTG	59.307	50	0	0	0	4.41	0.692637	TTTCACACTGCACGAAACCC	60.011	50	0	0	0	4.11	0.01106	217	0	0	0.703697
104636	69Q52:00343:02525	AG	11	CTCTTCAACACAGCACCGAG	59.594	55	0	0	0	4.63	0.40554	CGAAGGAAACCGCTGATGG	59.645	57.895	0	0	0	3.51	1.35512	105	0	0.13	1.76066
104700	69Q52:00346:02547	AGCGGC	5	GCGCTCGTCATATTCAGTCG	59.949	55	0	0	0	4.18	0.051253	CCGGCAATATCTCCCGATTAC	59.133	52.381	0	5.8	0	1.89	1.8668	270	0	0	1.91805
104873	69Q52:00329:02565	ACT	8	TGAGTCTCTCCATTCGCACC	60.223	55	0	0	0	5.01	0.223155	AGAGATAGTGCCGTATTACAGC	58.252	45.455	0	0	0	4.4	3.74819	185	0	0	3.97134
104886	69Q52:00330:02575	ACAG	5	TCAAGACTAAAGGGCCCGTC	60.152	55	12.46	12.46	0	4.79	0.15151	TGACGATTCGATGCGCAC	59.332	55.556	0.53	2.83	0	5.34	2.66803	310	0	0	2.81954
104894	69Q52:00331:02565	AG	8	CACGGTCTTGCTAACTTCGG	59.666	55	0	0	0	4.3	0.333619	AAATGACGGAAAGGGAAGCG	59.585	50	0	0	0	4.68	0.415312	229	0	0	0.74893
104916	69Q52:00333:02556	AG	14	CTGATGCCATGCCATGCC	60.007	61.111	0	0	0	4.4	2.00741	TGGAGTGTAGGTCGTTCGTC	59.87	55	0	0	0	4.2	0.130117	112	0	0	2.13753
104934	69Q52:00334:02573	AG	9	GCTAGCAAGGGAAAGAAGCG	60.012	55	0	7.41	0	4.68	0.012255	GCAGGCTGTAATCAATCGGC	60.432	55	0	14.28	0	5.54	0.432021	319	0	0	0.444276
105038	69Q52:00341:02589	AC	8	GCTCGCTCGATACACACTAAAG	59.954	50	0	0	0	1.85	2.04612	GTGTTGCCGCTTGAAGGG	60.087	61.111	0	0	0	3.95	2.08707	123	0	0	4.13319
105086	69Q52:00345:02566	AG	12	ATCCCACTCGAACTTCTCCG	59.938	55	0	0	0	4.63	0.062408	TCTCCGTCTTCTGCTACTGG	59.292	55	0	0	0	4	0.707884	211	0	0	0.770293
105350	69Q52:00364:00015	AAT	6	TGGAATGGCTCGTACGGATC	60.365	55	0	0.45	0	3.36	0.365066	ACAAGCATCGAAAGTTTACGAG	58.097	40.909	0.67	4.57	0	4.18	3.90332	138	0	0.88	4.26838
105427	69Q52:00370:00026	AG	8	AAGCGGTCGATTAATGCGAG	59.526	50	0	5.08	0	5.03	0.473511	TACACACAGCCTCCTCCATC	59.571	55	0	0	0	3.51	0.428591	147	0	0	0.902101
105502	69Q52:00375:00016	AG	8	AGTTCGACACCTCAGCCAG	60.083	57.895	0	0	0	4.85	1.08274	TTGCTCTCACGATTGTCACG	59.317	50	0	0	0	4.35	0.682758	155	0	0	1.7655
105628	69Q52:00384:00023	AG	11	ACCGTGCTACTCTGCTTCTC	60.223	55	0	0	0	2.87	0.222926	CATCACGAAGGAGGTATTGGC	59.539	52.381	0	0	0	4.52	1.46132	125	1.02	2.99	1.68425
105647	69Q52:00385:00045	AG	9	CTCGCTTAGCTGTGCATGC	60.375	57.895	8.53	8.53	0	4.06	1.37545	ACAGGTGTTCAAACGTACTAGC	59.367	45.455	0	0	0	3.42	2.63292	292	0	0	4.00837
105710	69Q52:00390:00043	AGC	10	TGCCGGTTGATGCTTTACAC	59.869	50	0	0	0	2.9	0.130515	CGACAGTTACACGCGTCTC	59.376	57.895	0	0	0	3.36	1.62424	208	0	0	1.75475
105788	69Q52:00397:00023	AC	14	AAACGTGAGCAACCGATCTC	59.311	50	0	0	0	2.75	0.688769	AGATCATCACGTGTAGGTCCC	59.733	52.381	0	5.93	0	4.46	1.26652	156	4.5	2.39	1.95529
105793	69Q52:00397:00044	AGC	5	CGGTGGTCGTTTACATCGG	59.36	57.895	0	0	0	4.18	1.63953	TGCGCGCCACTACTATGTAC	60.989	55	0	27.71	0	2.9	0.989446	212	0	0	2.62897
105793	69Q52:00397:00044	AGC	5	AGCAAGGGAACACATTACACG	59.604	47.619	0	0	0	4.49	1.39598	TGCGCGCCACTACTATGTAC	60.989	55	0	27.71	0	2.9	0.989446	144	0	0	2.38542
105793	69Q52:00397:00044	AGG	6	CGGTGGTCGTTTACATCGG	59.36	57.895	0	0	0	4.18	1.63953	TGCGCGCCACTACTATGTAC	60.989	55	0	27.71	0	2.9	0.989446	212	0	0	2.62897
105793	69Q52:00397:00044	AGG	6	AGCAAGGGAACACATTACACG	59.604	47.619	0	0	0	4.49	1.39598	TGCGCGCCACTACTATGTAC	60.989	55	0	27.71	0	2.9	0.989446	144	0	0	2.38542
105910	69Q52:00355:00077	AGGC	5	TGAAATGATATGTCGCGGCG	59.875	50	14.57	14.57	0	6.46	0.12464	CGACAGCCATAGTACAGCAC	59.176	55	0	0	0	4.4	0.824086	134	0	0	0.948726
105998	69Q52:00361:00061	AGC	6	GCAGAAGAACAAGAAGGGCC	59.868	55	0	0	0	5.8	0.132322	TCCTCGATATTACCGCCCTG	59.505	55	0	0	0	4.45	0.494738	162	0	0	0.62706
106072	69Q52:00365:00094	AG	17	TCGACGTGTAATGGAGGGTAC	60.011	52.381	0	0	0	3.34	1.01106	TTCAGTCGACTTCCAACTTTCC	59.296	45.455	0	1.64	0	3.13	2.70404	111	0	0	3.7151
106109	69Q52:00367:00098	ATC	5	GACAGGATCATTCATTCGCTTC	58.282	45.455	0	0	0	3.86	3.71808	TGGATGATACTGGCAGACTCC	59.73	52.381	11.27	14.11	0	3.85	1.27017	109	0	0	4.98825
106141	69Q52:00369:00097	AAG	8	TCAAATCAACATCGGCGCAG	60.292	50	0	0	0	5.18	0.29206	GCCCTCTACTCCGTTATCCTC	59.873	57.143	0	0	0	3.71	1.12677	234	0	0	1.41883
106211	69Q52:00374:00068	AAAT	6	ACCATTCTATTGTTCGGTCGTC	59.237	45.455	0	0	0	4.2	2.76338	TCCTTCTCGTCATTTGCACAC	59.608	47.619	0	0	0	3.82	1.39246	193	0	0	4.15585
106265	69Q52:00377:00096	ACG	5	AAACGAAACCGCAGCAGAAG	60.431	50	0	0	0	2.85	0.431397	GATCCTCGCTACTTTGTCGC	59.53	55	0	0	0	5.19	0.46983	309	0	0	0.901227
106334	69Q52:00383:00093	AG	17	ACCTTGCTCATTTCGAACGC	60.222	50	0	0	0	4.84	0.222304	TCTCTCTCGTGCGCTCAAC	60.523	57.895	0	7.72	0	3.18	1.52336	254	0	0	1.74567
106334	69Q52:00383:00093	AGC	10	ACCTTGCTCATTTCGAACGC	60.222	50	0	0	0	4.84	0.222304	TCTCTCTCGTGCGCTCAAC	60.523	57.895	0	7.72	0	3.18	1.52336	254	0	0	1.74567
106394	69Q52:00389:00079	AG	11	CACATCTTCCGCCATCTGC	59.717	57.895	0	0	0	4.26	1.28313	TCATCGTCATTGTCCCTCCC	59.935	55	0	0	0	4.3	0.065446	258	0	0	1.34858
106394	69Q52:00389:00079	AG	8	CACATCTTCCGCCATCTGC	59.717	57.895	0	0	0	4.26	1.28313	TCATCGTCATTGTCCCTCCC	59.935	55	0	0	0	4.3	0.065446	258	0	0	1.34858
106419	69Q52:00391:00087	AG	15	AGGCACGATCCGATCTTCC	60.008	57.895	0	1.17	0	3.46	1.00793	ACAACGAATCCAGCCAACAC	59.798	50	0	0	0	3.32	0.202074	213	0	0	1.21
106493	69Q52:00397:00076	AGC	7	TCAGCGGGCGATCGATAATC	60.853	55	0	0	0	1.75	0.852621	CGCGCAGGTGGAGAATTTAC	60.361	55	0	0	0	2.01	0.360534	271	0	9.4	1.21315
106493	69Q52:00397:00076	AGC	5	TCAGCGGGCGATCGATAATC	60.853	55	0	0	0	1.75	0.852621	CGCGCAGGTGGAGAATTTAC	60.361	55	0	0	0	2.01	0.360534	271	0	9.4	1.21315
106649	69Q52:00357:00101	AGC	5	TCAACTTCAAGCGGGCAATG	60.152	50	0	0	0	2.82	0.152077	TTACCTCTTACCGCCAGCTG	60.223	55	3.46	3.46	0	4.24	0.223309	309	0	0	0.375386
106766	69Q52:00364:00125	AAC	5	TTGAAGCACACACATTCGCG	60.774	50	0	0	0	5.87	0.774282	CGGTCTGATCTTTGCTGCTG	60.013	55	0	0	0	4.41	0.013007	295	0	0	0.787288
106870	69Q52:00370:00104	AGC	8	CATAGCTCCAGTCCCGAGTG	60.365	60	0	0	0	3.51	0.364834	GGACGTTGCACTGATCGATC	59.807	55	14.91	14.91	0	3.69	0.192725	260	0	0	0.557559
106870	69Q52:00370:00104	AGC	8	CATAGCTCCAGTCCCGAGTG	60.365	60	0	0	0	3.51	0.364834	GGACGTTGCACTGATCGATC	59.807	55	14.91	14.91	0	3.69	0.192725	260	0	0	0.557559
106870	69Q52:00370:00104	AGG	6	CATAGCTCCAGTCCCGAGTG	60.365	60	0	0	0	3.51	0.364834	GGACGTTGCACTGATCGATC	59.807	55	14.91	14.91	0	3.69	0.192725	260	0	0	0.557559
106870	69Q52:00370:00104	AGG	6	CATAGCTCCAGTCCCGAGTG	60.365	60	0	0	0	3.51	0.364834	GGACGTTGCACTGATCGATC	59.807	55	14.91	14.91	0	3.69	0.192725	260	0	0	0.557559
106932	69Q52:00373:00126	AG	9	GTTTGTTCGTTCTATCGTAGCG	58.581	45.455	0	0	0	4.26	3.4192	AGGAAGTAATGAACGCTGGC	59.013	50	0	0	0	4.85	0.987367	208	0	0	4.40656
106991	69Q52:00376:00137	AG	9	TGCGCGAAATCTTGATCCTG	59.732	50	0	0	0	3.86	0.267913	TTGGAGCGTGCACTACTAGG	60.223	55	0	0	0	3.02	0.223053	139	0	3.23	0.490966
106992	69Q52:00376:00142	AAG	5	AAATCACACGCGCGACTC	59.56	55.556	0	36.26	0	3.36	2.4405	AGCGATATGAATCCGAAGCG	59.035	50	0	0	0	4.68	0.965285	121	0	1.08	3.40578
106995	69Q52:00377:00102	AGC	14	ATATGCCTCGGAGTAAGCTTC	58.09	47.619	0	2.63	0	3.86	2.90975	CTGAAAGTAAGCCGCGACAG	60.015	55	0	0	0	3.51	0.014805	311	0	0	2.92456
107035	69Q52:00379:00106	AGC	13	TGTCGCACAACAGACGAG	58.403	55.556	0	0	0	4.18	3.59707	GACCCTTCGACATCAGCC	58.213	61.111	0	0	0	4.85	3.78738	139	0	0	7.38445
107062	69Q52:00380:00126	AG	8	GACGAGCGCCATAAATTCCC	60.153	55	0	0	0	3.97	0.152509	AGGTGGGATAGTTGCAAGGAG	60.215	52.381	0	0	0	3.69	1.21542	207	0	0	1.36793
107062	69Q52:00380:00126	AG	8	GACGAGCGCCATAAATTCCC	60.153	55	0	0	0	3.97	0.152509	ATCAGCATCGCAGGACCAAC	61.501	55	0	0	0	3.77	1.50108	154	0	0	1.65359
107062	69Q52:00380:00126	AG	21	GACGAGCGCCATAAATTCCC	60.153	55	0	0	0	3.97	0.152509	AGGTGGGATAGTTGCAAGGAG	60.215	52.381	0	0	0	3.69	1.21542	207	0	0	1.36793
107062	69Q52:00380:00126	AG	21	GACGAGCGCCATAAATTCCC	60.153	55	0	0	0	3.97	0.152509	ATCAGCATCGCAGGACCAAC	61.501	55	0	0	0	3.77	1.50108	154	0	0	1.65359
107062	69Q52:00380:00126	AGG	5	GACGAGCGCCATAAATTCCC	60.153	55	0	0	0	3.97	0.152509	AGGTGGGATAGTTGCAAGGAG	60.215	52.381	0	0	0	3.69	1.21542	207	0	0	1.36793
107062	69Q52:00380:00126	AGG	5	GACGAGCGCCATAAATTCCC	60.153	55	0	0	0	3.97	0.152509	ATCAGCATCGCAGGACCAAC	61.501	55	0	0	0	3.77	1.50108	154	0	0	1.65359
107215	69Q52:00388:00148	AT	9	AACGTTCATAGATGCCGACC	58.81	50	0	4.51	0	4.79	1.19041	TCGGAACATTCATTACACCGC	59.744	47.619	0	0	0	5.68	1.25592	144	0	0	2.44633
107225	69Q52:00389:00134	AG	14	CGTATGCACAGACACGGTTC	60.015	55	0	0	0	3.62	0.015223	CAAGATCCTTTCAGCGTCTCG	59.816	52.381	0	0	0	4.04	1.18416	250	0	0	1.19938
107262	69Q52:00391:00129	AG	8	TTACCTTTCTCACGCCGGTC	60.789	55	0	0	0	4.79	0.788575	ACGTTCAATTGTCGCATGGG	60.223	50	0	16.12	0	4	0.222526	126	0	0	1.0111
107304	69Q52:00394:00112	ACG	5	CACAGACACCCAGGATTCTTC	59.054	52.381	0	0	0	2.87	1.94582	GATATCCCTGCAACAGTCGC	59.521	55	0	0	0	5.19	0.479319	123	0	0	2.42514
107344	69Q52:00395:00148	AG	9	TGTACGTCAGTTGTTTGCGC	60.429	50	0	0	0	6.09	0.428627	CATCGACTTTCACTCACCCG	59.386	55	0	0	0	5.28	0.613812	162	0	0	1.04244
107360	69Q52:00396:00136	AG	9	CGTGAACCCTCTACTCAAGC	58.745	55	0	0	0	4.01	1.25528	AGGAGACGCTTATCAGGTCG	59.726	55	0	0	0	4.79	0.27426	206	0	0	1.52954
107469	69Q52:00353:00179	AG	17	GTCGAGTAAGTATCACGCTGC	59.622	52.381	0	0	0	5.25	1.37815	TACTTCAACGCATCCCAGAG	58.079	50	0	0	0	3.35	1.92065	132	0	0	3.2988
107514	69Q52:00357:00150	AG	12	CGCTTTCATCCGCTAATGGG	60.152	55	0	0	0	4	0.152451	ATCTCCCTTTACCTCGACCG	59.36	55	0	0	0	4.79	0.640146	200	0	0	0.792597
107549	69Q52:00360:00153	AG	17	ATTCAGGGCTTGCTGGTTTG	59.791	50	0	0	0	2.93	0.208823	ACGTCATCAGTCAGGCAGAG	60.223	55	0	0	0	3.35	0.223002	329	0	0	0.431825
107671	69Q52:00369:00151	AATG	5	CGGTAATCCCATTGGTGTCC	59.079	55	0	0	0	4.02	0.920644	GAGCCTGACGATGACCTAATC	58.73	52.381	0	0	0	1.75	2.2705	287	0	0	3.19114
107957	69Q52:00388:00184	AAAG	5	GTCCTTGCAGCTTTGCCC	60.086	61.111	0	0	0	5.36	2.08612	GACTTTCATCGGTGTGCTCG	60.015	55	0	0	0	5.03	0.014805	302	0	0	2.10093
108015	69Q52:00393:00152	AC	13	ACAACCGACGCAACACAAG	60.012	52.632	0	0	0	3.16	1.01242	GCGTTCGTCCGTTATCAAGG	60.084	55	0	0	0	3.61	0.084237	159	18.1	0.77	1.09665
108085	69Q52:00396:00196	ATC	10	AAAGTGTCGCAATCATCATCG	58.077	42.857	0	0	0	3.84	2.92328	CCGGAAACCATACACAGTGC	59.941	55	0	0	0	4.4	0.058523	130	0	0	2.9818
108085	69Q52:00396:00196	AG	10	AAAGTGTCGCAATCATCATCG	58.077	42.857	0	0	0	3.84	2.92328	CCGGAAACCATACACAGTGC	59.941	55	0	0	0	4.4	0.058523	130	0	0	2.9818
108152	69Q52:00351:00204	AGAGG	8	GACATCATTGCCTGCGAGAG	59.803	55	0	0	0	3.2	0.196744	ATAGCTCAGCCGGCTCATC	60.082	57.895	0	4.38	0	2.92	1.08247	227	0	0	1.27921
108154	69Q52:00351:00209	AGC	6	CCCATAGCTCGCAAAGGAAG	59.445	55	0	0	0	3.46	0.555414	AGAGAAACCGAAATGTCCGC	59.306	50	0	0	0	5.54	0.694305	195	0	0	1.24972
108154	69Q52:00351:00209	AGC	6	ACAGTTCCCTTCGGTTCTCC	60.079	55	0	0	0	3.71	0.079213	TTTCTTCACCGAGCGAGCG	61.464	57.895	0	0	0	5.03	2.46377	102	0	0	2.54299
108154	69Q52:00351:00209	AAG	7	CCCATAGCTCGCAAAGGAAG	59.445	55	0	0	0	3.46	0.555414	AGAGAAACCGAAATGTCCGC	59.306	50	0	0	0	5.54	0.694305	195	0	0	1.24972
108154	69Q52:00351:00209	AAG	7	ACAGTTCCCTTCGGTTCTCC	60.079	55	0	0	0	3.71	0.079213	TTTCTTCACCGAGCGAGCG	61.464	57.895	0	0	0	5.03	2.46377	102	0	0	2.54299
108180	69Q52:00354:00212	AC	9	CACGAGGGCCAAACAAAGAG	60.152	55	0	0	0	2.85	0.152255	CCAAAGACCGAAGCAGACTG	59.591	55	0	0	0	3.51	0.40926	250	0	0	0.561516
108218	69Q52:00357:00244	AG	11	GTCTGTCAGTCAAAGCCGTG	59.874	55	0	0	0	4.94	0.125604	GCCCGTCCTTTGTTCTCTTC	59.588	55	0	0	0	2.87	0.411893	166	0	0	0.537497
108264	69Q52:00362:00202	AG	11	ACGGCATTCTACGCTTTGTG	59.943	50	0	0	0	3.33	0.057003	TCCGCAGCCGTAATCAAATC	59.448	50	0	0	0	2.17	0.55167	278	2.4	6.6	0.608672
108358	69Q52:00371:00206	AG	14	CCGCGGTTAGGAGTCAATTG	59.733	55	0	16.17	0	2.32	0.267061	ATAACAAGTGCACTGCTCGC	59.942	50	0	2.13	0	5.03	0.057608	229	9.18	9.18	0.32467
108408	69Q52:00375:00225	AG	12	TGAAAGAAAGGAAGCGCACC	59.798	50	11.18	11.18	0	5.01	0.202074	AGGGATGTATATATGCGTGCG	58.587	47.619	0	0	0	5.34	2.4126	165	0	3.7	2.61467
108496	69Q52:00381:00248	AG	9	TTAGAGGCGTCGACAGAGC	59.937	57.895	0	0	0	4.09	1.06287	CACAAAGTCTCAGTGTGGCG	60.153	55	0	0.04	0	5.69	0.152644	161	0	0	1.21552
108643	69Q52:00394:00247	ACAT	5	TCCCAGAGCCATTGAGCC	59.761	61.111	0	0	0	4.7	2.23915	AACAACTTGAATAGCGGCGG	59.941	50	0	7.73	0	6.13	0.058523	320	0	0	2.29767
108670	69Q52:00396:00249	AAGC	12	GCGCCAATTGAGAGTCACTG	60.292	55	0	0	0	3.66	0.29172	CTGTTGCCGTCACCTCCG	61.469	66.667	0	0	0	4.63	3.46855	144	0	0	3.76027
108686	69Q52:00398:00220	AG	12	CGCTGAGTATCGATGTTTCTTC	58.053	45.455	0	0	0	2.87	3.94723	TCCTAACGAGCGACCACTG	59.862	57.895	0	0	0	3.66	1.13835	103	0	0	5.08558
108686	69Q52:00398:00220	AG	10	CGCTGAGTATCGATGTTTCTTC	58.053	45.455	0	0	0	2.87	3.94723	TCCTAACGAGCGACCACTG	59.862	57.895	0	0	0	3.66	1.13835	103	0	0	5.08558
108752	69Q52:00353:00297	AG	9	CTGGAGCGAACAGTGTCTTC	59.315	55	0	0	0	2.87	0.68548	AAGCAATATCGACGTGCAAGG	60.08	47.619	0	12.84	0	3.61	1.08033	221	0	0	1.76581
108789	69Q52:00357:00258	AG	11	AAGCACGCTCAAGAGATACG	58.823	50	0	0	0	3.06	1.17657	GTAAACGCGTGGCAGGAG	59.555	61.111	5.77	7.31	0	3.69	2.44477	204	0	6.71	3.62135
108929	69Q52:00368:00256	AG	8	CAGTGGCGTGACGAATTCTC	60.015	55	0	0	0	2.87	0.014805	TGAAAGGAATTGGTACGCGG	59.303	50	0	10.4	0	6.46	0.6971	255	7.33	14.97	0.711905
108939	69Q52:00369:00260	AG	9	CGCGCGGAGAGTATGTAGAG	60.841	60	0	21.59	0	2.43	0.840609	TTTCAACCCAACTGACTGCG	59.727	50	0	0	0	5.18	0.272511	211	0	2.82	1.11312
109068	69Q52:00379:00262	ACAG	5	AACGCTGCTGAATCGTTAGC	60.014	50	0	1.28	0	3.09	0.013752	AATGCGTAATCTGGGAGTCG	58.522	50	0	0	0	4.18	1.47798	294	0	0	1.49173
109224	69Q52:00391:00252	AC	17	TTCCGTTCGATTTGCACTCG	59.945	50	6.83	6.83	0	4.18	0.054907	AAGCGGCAGAAACAAGTGTC	60.082	50	0	0	0	3.67	0.081915	242	0	0	0.136822
109294	69Q52:00396:00255	AAG	5	GAATACACGCACCTAACGCC	60.084	55	0	0	0	5.68	0.08362	AAAGACAAACCTGCACCTCG	59.442	50	0	0	0	4.63	0.558247	115	0	0	0.641867
109327	69Q52:00398:00287	ACG	5	GAAGAGAGCAACACACTGGC	59.872	55	0	0	0	4.85	0.128335	AAAGAGAAGCTGTCACGTGG	58.877	50	0	13.97	0	4.94	1.12335	157	0	0	1.25169
109364	69Q52:00351:00336	AG	10	CAATGTGTCTGACGCTCGAG	59.74	55	5.19	17.45	0	4.04	0.259811	AATCGCGTTGTTCAATTGCC	59.038	45	0	3.77	0	4.52	0.961685	154	2.26	4.91	1.2215
109364	69Q52:00351:00336	AC	8	CAATGTGTCTGACGCTCGAG	59.74	55	5.19	17.45	0	4.04	0.259811	AATCGCGTTGTTCAATTGCC	59.038	45	0	3.77	0	4.52	0.961685	154	2.26	4.91	1.2215
109399	69Q52:00353:00346	AG	11	CCTGGCAATAACACGTACCAC	60.013	52.381	0	0	0	4.16	1.01283	CCTCACGCGGGATAAAGAAG	59.17	55	0	0	0	2.85	0.830451	215	0	0	1.84328
109639	69Q52:00374:00345	AG	9	ACTCTCTCACGAAAGCATCC	58.086	50	0	0	0	3.51	1.9139	AAACCGGTTTCTTCCTTGCG	60.082	50	0	21.92	0	4.85	0.081529	146	0	0	1.99543
109672	69Q52:00377:00349	AAG	7	GGCGCGAGTCTGTGTTATTC	60.084	55	0	0	0	1.75	0.083991	TATTACATTCGTGCGGTGCC	59.45	50	0	0	0	5.01	0.549812	171	0	7.53	0.633803
109788	69Q52:00386:00343	AAT	5	ACAACTCAGCTTGTAGACAACG	59.628	45.455	0	0	0	4.1	2.37208	CAAGGCACGTACATATCCGAC	59.615	52.381	0	0	0	4.79	1.38454	274	0	0	3.75661
109809	69Q52:00388:00335	AGC	7	ACAGCTATCACGGAGACAGC	60.294	55	0	0	0	4.4	0.293865	AGTGGGCGATATAATACGTGG	58.168	47.619	0	0	0	4.94	2.83169	138	0	0	3.12555
109886	69Q52:00395:00325	AG	10	CTTATCGCGCAGAGTCTCTC	58.699	55	0	0	0	3.2	1.3009	TGACGAGGGATGAGAGCTTG	59.937	55	0	0	0	4.01	0.062883	162	0	0	1.36378
110000	69Q52:00355:00356	AG	11	CTCGTTGCACCACGATTAGG	59.736	55	0	9.39	0	2.69	0.264245	AACACAATAATGCACTGTGACG	58.602	40.909	1.25	16.6	0	4.35	3.3979	113	0	0	3.66215
110000	69Q52:00355:00356	AGC	5	CTCGTTGCACCACGATTAGG	59.736	55	0	9.39	0	2.69	0.264245	AACACAATAATGCACTGTGACG	58.602	40.909	1.25	16.6	0	4.35	3.3979	113	0	0	3.66215
110037	69Q52:00358:00357	AG	11	ATTGTGCAAGATCTCACGCG	60.013	50	1.24	0	0	6.01	0.013433	TCCCTCTTTCAAACGTGCAC	59.444	50	3.53	3.53	0	4.57	0.556356	123	0	5.46	0.569789
110045	69Q52:00358:00380	AC	9	GCAGGTAAAGGCAAACAAAGC	59.611	47.619	0	0	0	3.51	1.38899	CACACACACACGTAGATAAGGG	59.5	50	0	0	0	3.95	2.50003	217	0	0	3.88902
110045	69Q52:00358:00380	AG	10	GCAGGTAAAGGCAAACAAAGC	59.611	47.619	0	0	0	3.51	1.38899	CACACACACACGTAGATAAGGG	59.5	50	0	0	0	3.95	2.50003	217	0	0	3.88902
110180	69Q52:00370:00389	AG	9	CGCATACTTTAACTGTCACGC	58.706	47.619	0	0	0	5.34	2.29373	TTCGACTTTCCCTCTCCCG	59.48	57.895	0	0	0	5.14	1.52001	156	0	0	3.81374
110199	69Q52:00372:00366	ACG	5	CCAATGCCCGAGTCTAAACG	59.733	55	0	0	0	3.6	0.267061	TCTTGTTCTTTCTCACCGCG	59.242	50	0	0	0	6.46	0.758072	228	0	0	1.02513
110240	69Q52:00375:00390	ATC	9	CCTAGGCGTTGTGTTTCGG	59.573	57.895	0	0	0	4.3	1.42669	CTTGCTTCTTGATCGGGTGC	60.292	55	0	0	0	5.01	0.292403	314	0	0	1.7191
110460	69Q52:00392:00383	AAGC	12	AGCGTTACTCAGCTGCTCTC	60.575	55	0	0	0	3.2	0.57492	CATTTAAACGCGCGCTGTTG	60.356	50	8.38	18.58	0	3.33	0.355699	136	0	1.22	0.930619
110474	69Q52:00393:00394	AC	12	CCAATACGCGCTGTTACTCG	60.153	55	0	1.33	0	4.18	0.153154	AAATCGGGCGCACTCTTTC	59.568	52.632	0	0	0	2.62	1.43237	195	0	6.1	1.58552
110525	69Q52:00397:00359	AC	10	ACTCGCCGTATTACTCGACC	60.082	55	0	3.7	0	4.79	0.082299	ATTAATCGCGCGAACTTGCC	60.705	50	0	14.6	0	4.52	0.705449	284	0	0	0.787748
110525	69Q52:00397:00359	AC	9	ACTCGCCGTATTACTCGACC	60.082	55	0	3.7	0	4.79	0.082299	ATTAATCGCGCGAACTTGCC	60.705	50	0	14.6	0	4.52	0.705449	284	0	0	0.787748
110624	69Q52:00355:00444	AGC	5	TCGATTATTACTGACGCGAGG	58.477	47.619	0	2.25	0	4.63	2.52252	TAACGCAAAGAGGCACGAAC	59.874	50	0	0	0	3.95	0.125991	155	0	0	2.64851
110627	69Q52:00355:00447	AAT	6	GTCCAATCCTTGCCTCACAC	59.583	55	0	0	0	3.82	0.416844	GAAATTGAGGACGGCTCGAG	59.455	55	5.19	5.19	0	4.04	0.544751	183	0	0	0.961595
110660	69Q52:00358:00407	CCG	6	GGCATAAACACACTCCGACG	60.014	55	0	0	0	5.12	0.014175	GCATCAAACTAGATCCGCTCC	59.609	52.381	0	0	0	4.7	1.39072	103	0	0	1.4049
110664	69Q52:00358:00422	AG	11	CACCCAATCATCAGGAGCC	58.647	57.895	0	0	0	4.7	2.35252	TGGCGATCGATGAGAGGAAG	60.081	55	0	18.39	0	3.46	0.081008	156	0.46	0	2.43353
110921	69Q52:00377:00439	AAG	6	AAGAGAAGGTGAGGGTAGCG	59.575	55	0	0	0	4.26	0.425019	AATATGGATCGAGCGGCTCC	60.508	55	7.53	19.79	0	4.7	0.508316	188	0	0	0.933334
110935	69Q52:00378:00426	ACGCG	6	ACTCGAACCTTCTTGCCTCG	60.788	55	0	0	0	4.63	0.787805	CCAAGTCCGTACGCATTGTC	60.014	55	0.79	14.31	0	3.18	0.014175	153	0	0	0.80198
111234	69Q52:00350:00482	AG	13	GCAACAATCGGCAAGCAATC	59.738	50	0	0	0	2.67	0.262294	GCCAACAGAGGACAAAGCTC	59.87	55	0	0	0	4.09	0.130316	299	0	0	0.39261
111234	69Q52:00350:00482	AG	13	GCAACAATCGGCAAGCAATC	59.738	50	0	0	0	2.67	0.262294	GCCAACAGAGGACAAAGCTC	59.87	55	0	0	0	4.09	0.130316	299	0	0	0.39261
111234	69Q52:00350:00482	AGC	6	GCAACAATCGGCAAGCAATC	59.738	50	0	0	0	2.67	0.262294	GCCAACAGAGGACAAAGCTC	59.87	55	0	0	0	4.09	0.130316	299	0	0	0.39261
111234	69Q52:00350:00482	AGC	6	GCAACAATCGGCAAGCAATC	59.738	50	0	0	0	2.67	0.262294	GCCAACAGAGGACAAAGCTC	59.87	55	0	0	0	4.09	0.130316	299	0	0	0.39261
111300	69Q52:00355:00453	AGG	5	CATTGCTGTCTCGGTATGCG	60.153	55	0	0	0	4.73	0.152835	TGCTCCTTTCAACAACGCTC	59.8	50	0	0	0	5.03	0.199633	110	4.35	0	0.352468
111335	69Q52:00358:00482	AC	8	AAATGTACGCCAAGCTGAGC	59.941	50	0	0	0	4.26	0.059136	AAGTTCCCATACACCTGCAG	58.267	50	3.46	3.46	0	4.41	1.73338	234	0	0	1.79252
111452	69Q52:00368:00453	AG	8	TTCGCGCAGAGGAAAGTTTG	60.153	50	0	2.26	0	2.93	0.152528	TGGACGAAATCAACCACTGC	59.514	50	0	0	0	4.4	0.485658	294	0	1.71	0.638186
111566	69Q52:00377:00465	AC	10	TTTCCACGAGCTTTCCATCG	59.306	50	0	0	0	3.84	0.693748	CCCGTAATCAGCGTTCGTTC	60.084	55	0	0	0	3.95	0.084237	216	0	0	0.777985
111609	69Q52:00381:00474	AG	9	GACGCGCGTATACTGTACTG	59.336	55	0	32.59	0	2.74	0.663655	AGCTGGTATATACGCGCGAG	60.571	55	5.49	18.69	0	5.03	0.570501	132	28.05	40.33	1.23416
111672	69Q52:00386:00463	AAT	6	AATGCAGTCGTCTTTGGTCG	59.592	50	0	0	0	4.79	0.407767	CAGTCAGCGGCTATTTCCTTG	60.08	52.381	0	0	0	3.61	1.08008	225	0	0	1.48784
111796	69Q52:00398:00458	AG	9	TCTGTAGATAGAGGTGGCAAGC	60.075	50	0	0	0	4.01	2.07548	TTTCCCATGTCTCGCAAAGC	59.869	50	0	0	0	3.51	0.131316	106	0	0	2.20679
111909	69Q52:00358:00517	AG	11	GTCACGTGGCCAATATCGTC	59.806	55	0	11.29	0	4.2	0.194134	CGTACGCACAGATAACGACG	59.884	55	0	0	0	5.12	0.116046	166	0	0	0.31018
111928	69Q52:00359:00549	AG	9	TCGCACGATAAATCCAGCTC	58.888	50	0	0	0	4.09	1.11179	TCCCTATATGACAACGGGCC	59.715	55	0	0	0	5.8	0.284734	139	0	0	1.39652
112123	69Q52:00374:00542	ACG	5	GGCACATTACGTCGACAGTC	59.739	55	0	9.95	0	3.51	0.260636	CAGTCTGCATGCAACTCTTTC	58.543	47.619	7.31	19.45	0	2.62	2.45704	170	0	0	2.71768
112248	69Q52:00384:00526	AG	10	TTCGCGCTTAATTTCGTTGC	59.126	45	0	0	0	4.17	0.874366	AGCATGCGGAGACTCATGAG	60.649	55	17.55	17.55	0	2.9	0.64931	147	0	0	1.52368
112599	69Q52:00361:00596	AG	9	AACATTGAAGTCTGCGCTGC	60.502	50	0	2.14	0	5.25	0.501978	ATGCACGTACACATCGCAAG	60.014	50	0	0	0	4.01	0.013858	246	0	0	0.515835
112656	69Q52:00366:00572	AG	10	TGTTCCACTGTTCCTTACCAAG	58.954	45.455	0	0	0	3.61	3.0462	GGCACGGAACCATGTTACAG	59.941	55	0	0	0	2.74	0.058523	203	11.35	0	3.10472
112739	69Q52:00372:00565	AG	11	CCGCCTTTCATAAGCAGCAG	60.362	55	0	0	0	4.24	0.362432	GTCAATCCTCGGTGTCAACG	59.666	55	0	0	0	4.1	0.333619	256	0	0	0.696051
112747	69Q52:00372:00587	AG	14	AGTTCAGTGCAAACCAACCG	60.011	50	0	0	0	4.44	0.010621	GGCGGCGAATTTGAATCAAG	59.183	50	0	0	0	3.02	0.817177	249	0	0	0.827798
112780	69Q52:00375:00569	AG	10	CTTGCTGCAGTGTCTCATCG	60.014	55	0	2.55	0	3.84	0.014069	GAGAAAGAACGAGGCGCTTC	60.015	55	0	0	0	3.86	0.0147	305	0	1.08	0.02877
112896	69Q52:00384:00551	AGC	5	ATACACAGTCAGTCAGGCCG	60.223	55	0	0	0	6.13	0.223155	TGCTCATTACATGCTACGGG	58.512	50	0	0	0	5.28	1.48757	110	0	0	1.71073
112916	69Q52:00385:00591	AG	10	AATGACCTGCGCTCGTAAAG	59.381	50	0	0	0	1.85	0.618842	AAAGCCTGCGATTGATGAGC	60.011	50	0	0	0	4.26	0.010841	208	0	0	0.629683
112985	69Q52:00391:00581	AG	11	CATACTCGCGGGAACTTTACC	59.545	52.381	0	3.25	0	2.85	1.45473	AAAGGCAAGAGTTCTCCGTG	58.868	50	0	0	0	4.94	1.13174	127	5.3	2.43	2.58647
113117	69Q52:00351:00641	AG	16	ACGTGAGATAAGGTGCAGAGG	60.283	52.381	0	0	0	3.69	1.28305	CTGTCTCAACACGCACACTG	60.153	55	0	0	0	3.66	0.152835	250	0	0	1.43588
113140	69Q52:00353:00613	AAT	5	CGCATAAACTCGCATACCATAG	58.172	45.455	0	0	0	2.23	3.82819	ACAACGAACCATCTTCAGCC	59.227	50	0	0	0	4.85	0.772532	125	0	0	4.60073
113291	69Q52:00364:00611	ACG	5	TCCTGATCCTCGCGCTTAAG	60.364	55	0	0	0	1.85	0.364372	TCCCGTTTAATCGAGCATGAC	59.203	47.619	0	0	0	3.06	1.79703	224	0	0	2.1614
113354	69Q52:00369:00625	AG	11	TCATGAGGGAGGAAACGAGC	60.223	55	0	0	0	5.03	0.223412	TCCACCTTGTCGAGTGATCG	60.223	55	0	0	0	3.69	0.2228	148	0	0	0.446212
113407	69Q52:00373:00608	AGC	8	CGACCTTGGCGCACTAATG	60.013	57.895	0	0	0	1.9	1.01309	GACATCCTCCTCGTGCTGG	60.603	63.158	0	0	0	4.85	1.60311	116	0	0	2.61619
113526	69Q52:00382:00642	AGC	7	TGTCTTTCTTCTCGTCCGC	58.243	52.632	0	0	0	5.54	2.75671	TGCTTGAATGCCATCACAGAG	59.67	47.619	0	0	0	3.35	1.33044	187	0	0	4.08715
113531	69Q52:00383:00609	AGC	6	GGCTTGTATCCGCATTTGTAC	58.408	47.619	0	0	0	2.9	2.59216	TCTCCTCTTCGAGCTCAACG	59.941	55	0	0	0	4.1	0.05929	193	0	0	2.65145
113561	69Q52:00385:00631	AGC	6	TTAGTTGAGTAGCCAGCCCG	60.223	55	0	0	0	6.13	0.223309	CATTACGTAGCAGACTCCGC	59.253	55	0	0	0	5.54	0.746931	248	0	0	0.97024
113658	69Q52:00392:00641	ACG	8	CTGACTAGAGACCGCCAGAC	60.011	60	0	0	0	3.51	0.01106	ATCTCACCATCCGTCAACCC	60.224	55	0	0	0	4.11	0.223673	194	0	0	0.234732
113844	69Q52:00355:00652	AG	9	CTCTGCAGTGCGTGTCATTC	60.291	55	0	2.6	0	2.67	0.291046	ATTGCAAGGAGAAGGGAGGC	60.806	55	0	1.73	0	4.7	0.806421	208	0	0	1.09747
113845	69Q52:00355:00654	AC	9	CCGGAGCAAACCATCCTAAAC	60.011	52.381	0	0	0	2.01	1.01138	TTTGTACTCGGTAGCGACTG	58.115	50	0.45	7.31	0	3.51	1.88474	292	0	0	2.89611
113878	69Q52:00357:00691	AGC	6	TGCCCGTCTGCCTTGATG	60.794	61.111	0	0	0	3.07	2.79417	CAAGGAGAATTTGGTGGCGG	60.223	55	0	0	0	6.13	0.222876	185	2.57	2.46	3.01704
113878	69Q52:00357:00691	AGC	6	CCGCCACCAAATTCTCCTTG	60.223	55	0	0	0	3.61	0.222876	AGCAGGAGTAGAACAGTCGG	59.579	55	0	0	0	4.79	0.421098	158	0	0	0.643974
113878	69Q52:00357:00691	ACG	6	TGCCCGTCTGCCTTGATG	60.794	61.111	0	0	0	3.07	2.79417	CAAGGAGAATTTGGTGGCGG	60.223	55	0	0	0	6.13	0.222876	185	2.57	2.46	3.01704
113878	69Q52:00357:00691	ACG	6	CCGCCACCAAATTCTCCTTG	60.223	55	0	0	0	3.61	0.222876	AGCAGGAGTAGAACAGTCGG	59.579	55	0	0	0	4.79	0.421098	158	0	0	0.643974
113910	69Q52:00360:00687	AC	8	AAGGACCTAGCCAACTTCCG	60.151	55	0	0	0	4.3	0.151427	CAGTTCCTTCCACATCGCG	59.648	57.895	0	0	0	5.87	1.35159	204	0	0	1.50302
114014	69Q52:00370:00666	AC	10	GTGATTCGTTGACAAGTGCC	58.416	50	0	0	0	5.01	1.58402	CACACACCTCGCAATGACAG	60.222	55	0	0	0	3.51	0.222134	144	0	0	1.80616
114014	69Q52:00370:00666	AAC	5	GTGATTCGTTGACAAGTGCC	58.416	50	0	0	0	5.01	1.58402	CACACACCTCGCAATGACAG	60.222	55	0	0	0	3.51	0.222134	144	0	0	1.80616
114048	69Q52:00373:00650	AG	15	TTGCAGCAGTGAGGTAAGTG	58.869	50	0	0	0	3.16	1.1309	TTCTCAACCAATCAAGGCGC	59.869	50	0	0	0	6.53	0.131316	150	0	0	1.26221
114195	69Q52:00383:00683	AC	8	GAAAGAGTCGACGGTGTGAG	59.044	55	0	0	0	3.51	0.955972	CGATGGCGCTGCTGTATTAG	59.945	55	0	0	0	1.73	0.05461	167	0	0	1.01058
114377	69Q52:00396:00698	AGC	5	AGGGAAATGGGCGTATATAAGG	58.207	45.455	0	0	0	2.69	3.79341	GCTAAACACACGCATCTCCC	60.013	55	0	0	0	4.3	0.012685	241	0	0	3.80609
114388	69Q52:00397:00680	CG	10	CGAGTAGGAAGCAACAAGATCC	59.562	50	0	0	0	3.36	2.4377	ATTCCCTTCCCACTCTTCCG	59.859	55	0	0	0	4.3	0.14061	137	0	8.74	2.57831
114388	69Q52:00397:00680	CCG	5	CGAGTAGGAAGCAACAAGATCC	59.562	50	0	0	0	3.36	2.4377	ATTCCCTTCCCACTCTTCCG	59.859	55	0	0	0	4.3	0.14061	137	0	8.74	2.57831
114462	69Q52:00353:00740	AAG	8	TGAATCCCTACGGCGACTTC	60.294	55	0	4.53	0	3.01	0.294006	GTGTGACGAATTGGAGTGCG	60.565	55	0	0	0	5.34	0.565471	188	0	0	0.859477
114493	69Q52:00356:00716	AAG	6	CGAGCCAAGTTTCGAAGGTG	60.222	55	0	0	0	4	0.222061	TTTCCTCTCCTCGAAGCTCC	59.575	55	0	0	0	4.7	0.425019	212	7.62	9.34	0.64708
114642	69Q52:00366:00707	AG	12	AAAGATGCAAGCTCACCGTG	59.87	50	0	0	0	4.94	0.130117	AATGGCCGAGTATTTGCACG	60.012	50	0	0	0	5.34	0.011714	118	0	2.63	0.14183
114711	69Q52:00371:00700	AG	9	TTACCCAATCAAAGCGTGCG	60.222	50	0	0	0	5.34	0.222427	CTCGTTAATCTCGCGTCGTC	59.612	55	0	2.27	0	4.2	0.387617	279	0	0	0.610044
114736	69Q52:00373:00701	AGC	8	TTCTCTCCCTTTCCATTGTCC	58.052	47.619	0	0	0	4.02	2.94787	GCGGACCACAAAGCATTAGG	60.293	55	0	0	0	2.69	0.292817	110	0	0	3.24069
114754	69Q52:00374:00714	AAG	5	TGCAGCCACGATACGAGATC	60.713	55	0	0	0	2.75	0.713357	CCCGTCCGACTGAGAATCTC	60.363	60	0	0	0	2.75	0.36334	236	0	0	1.0767
114787	69Q52:00376:00707	AG	9	TGTGTACGTGTGTCCGACTC	60.432	55	0	0	0	3.36	0.431865	TTCGCGGCAATAGGTTTCAG	59.66	50	0	3.95	0	3.02	0.339833	262	0	0	0.771698
114914	69Q52:00384:00739	AG	8	TCAAGCGAAGTATGCGATCC	58.888	50	0	0	0	3.36	1.11179	CACAGAGCTGAACCCACAAG	59.515	55	0	1.34	0	3.16	0.484806	111	0	0	1.5966
115023	69Q52:00391:00718	AC	9	AATCCCAACTTGACGCACAG	59.513	50	0	0	0	3.66	0.487369	AAATGAGCTCTGCGTCTCG	58.691	52.632	0	0	0	4.04	2.30892	224	1.83	1.83	2.79629
115044	69Q52:00393:00717	ACGC	6	TGTACGCGCGTGTCATTTAC	60.016	50	21.77	32.05	0	2.01	0.016052	TCGACAACCTACCATCCGAC	59.939	55	0	0	0	4.79	0.061151	123	0	0	0.077204
115080	69Q52:00396:00724	ACT	9	CAAACTGGCACCCTGAATCG	60.223	55	0	0	0	3.34	0.222625	TCATGGTGAGACTGTCGGTG	60.152	55	0	0	0	4.94	0.151857	223	0	0	0.374482
115080	69Q52:00396:00724	ACT	5	CAAACTGGCACCCTGAATCG	60.223	55	0	0	0	3.34	0.222625	TCATGGTGAGACTGTCGGTG	60.152	55	0	0	0	4.94	0.151857	223	0	0	0.374482
115233	69Q52:00357:00771	AAG	9	TGTAGAGCTCTGTCTGCCTG	59.578	55	0	17.64	0	4.85	0.422269	AACCTGCAACACACATAGCG	59.871	50	0	0	0	4.26	0.129322	229	0	0	0.551592
115233	69Q52:00357:00771	AAG	9	GTCCCACTCGGCTATTCTCC	60.366	60	0	0	0	3.71	0.365649	AACCTGCAACACACATAGCG	59.871	50	0	0	0	4.26	0.129322	134	0	0	0.494971
115233	69Q52:00357:00771	AG	10	TGTAGAGCTCTGTCTGCCTG	59.578	55	0	17.64	0	4.85	0.422269	AACCTGCAACACACATAGCG	59.871	50	0	0	0	4.26	0.129322	229	0	0	0.551592
115233	69Q52:00357:00771	AG	10	GTCCCACTCGGCTATTCTCC	60.366	60	0	0	0	3.71	0.365649	AACCTGCAACACACATAGCG	59.871	50	0	0	0	4.26	0.129322	134	0	0	0.494971
115314	69Q52:00363:00781	AG	11	TGTTCTTGCATGCTCCTTCG	59.587	50	0	5.77	0	3.79	0.412649	TGCTTCCGACGTATGTGATC	58.537	50	0	0	0	2.92	1.46328	286	0	0	1.87593
115318	69Q52:00363:00793	AGC	9	TGGGTGGTTGAAGAGTCCTC	59.714	55	0	0	0	3.71	0.285961	AGAACGCCAGCTTACTCGTC	60.853	55	0	0	0	4.2	0.853043	106	0	0	1.139
115437	69Q52:00373:00768	AG	9	AAGCGAATTTCCAACGACGC	60.843	50	0	0	0	5.19	0.842649	ACAGCAGTGGAATAGGGACG	60.223	55	0	0	0	4.79	0.223412	130	0	0	1.06606
115502	69Q52:00377:00787	CG	8	GCCGAGTTCTGAGCGAGTG	61.532	63.158	0	0	0	3.51	2.53219	TCGTTCTCTGTCTAGGCTGC	59.939	55	0	0	0	5.25	0.060839	199	0	7.26	2.59302
115502	69Q52:00377:00787	AC	11	GCCGAGTTCTGAGCGAGTG	61.532	63.158	0	0	0	3.51	2.53219	TCGTTCTCTGTCTAGGCTGC	59.939	55	0	0	0	5.25	0.060839	199	0	7.26	2.59302
115585	69Q52:00384:00764	AG	18	CCACAACGAAACAGGAGAGC	59.872	55	0	0	0	4.09	0.12755	CATGGAGCGTTTAGAGAGGC	59.167	55	0	0	0	4.7	0.83302	128	0	0	0.96057
115603	69Q52:00385:00787	AGG	7	CGGATAGCGAAAGTGACGTC	59.536	55	5.88	5.88	0	4.34	0.464186	ATGGAAAGCACAACAGAGCG	59.87	50	0	0	0	5.03	0.130117	118	0	0	0.594303
115666	69Q52:00390:00788	AG	8	AAGTCAGCAGCAAACGGAAG	59.799	50	0	0	0	3.46	0.200606	CATACGCTGCGCCTAGAGAG	61.123	60	0	1.97	0	3.2	1.12284	201	0	0	1.32344
115733	69Q52:00396:00781	AGC	7	GCCACCGTTATAACTGTCGC	60.084	55	0	0	0	5.19	0.08362	TCTTCCGACTTCCTTCCAGC	60.152	55	0	0	0	4.85	0.151633	223	0	0	0.235253
115748	69Q52:00398:00756	AACG	6	CTGCTCTGGGTCTCTCGG	59.537	66.667	0	0	0	4.63	2.46339	GTGGCATTGTGAAGTCGAGG	59.942	55	0	0	0	4.63	0.057608	134	0	0	2.521
115784	69Q52:00351:00810	AG	13	CGGTAATTACGTACGTGGCG	59.881	55	8.73	8.73	0	5.69	0.11898	GAGACAGGCATCGAGGAATATC	58.911	50	0	0	0	1.63	3.08851	270	0	0	3.20749
115896	69Q52:00358:00836	ACG	5	CATTAAACTCGTGCGATTGGAC	59.068	45.455	0	0	0	4.02	2.9321	GCAGTAGAGCGAGCAAGTTG	60.014	55	0	0	0	3.16	0.014385	150	0	0	2.94649
115914	69Q52:00360:00803	AG	8	TCAATCGCCGATTCAACACC	59.66	50	0	0	23.15	4.16	0.339833	CGAGTCCACCGATCCAACTG	61.203	60	0	0	0	3.16	1.20251	154	0	0	1.54235
115956	69Q52:00364:00807	ACG	5	TGAAGAGATCGGGAGCAACG	60.576	55	0	0	0	4.1	0.576165	CGTAACAGTGGCAGGAAAGG	59.588	55	0	0	0	3.11	0.411515	150	0	0	0.987681
115979	69Q52:00366:00810	AG	15	TTCGGATTCTCAGCTGTCGG	60.576	55	3.89	8.89	0	4.79	0.576165	GGTTTAGCACTGGTCGTTCC	59.59	55	0	0	0	3.62	0.410386	225	0	0	0.986551
115985	69Q52:00366:00836	AG	9	TGTGCCTCGCTGCTAAGG	60.477	61.111	8.43	8.43	0	2.69	2.47731	ACTACCCGGCCCGTTAATAC	60.008	55	0	0	0	1.89	0.007941	145	0	0	2.48525
115994	69Q52:00367:00835	AGC	9	CTGTCGGTCATCTGCCAATG	59.731	55	0	0	0	2.82	0.269054	AATTCCATAATGCTCGTGTGC	58.051	42.857	0	0	0	4.57	2.94891	225	0	0	3.21797
116028	69Q52:00370:00843	AG	8	AGCAGCAGAGTTCTTCATTCG	59.405	47.619	0	0	0	3.34	1.59475	AATACCAAGTCACGTCTCGC	58.748	50	0	0	0	5.03	1.25164	137	0	0	2.84639
116140	69Q52:00380:00809	AG	13	TCCTCTAAGACAGTCAGCAGC	59.941	52.381	0	0	0	5.25	1.05895	TTTCGCTTCCACGCATCAC	59.866	52.632	0	0	0	3.06	1.13391	117	0	0	2.19286
116164	69Q52:00382:00814	AG	10	AGTGTGGAAAGTTCGTTGGC	59.727	50	0	0	0	4.52	0.272802	CCGCGTTGCCAGAAAGAG	59.859	61.111	0	2.84	0	2.85	2.14062	207	0	0	2.41342
116194	69Q52:00384:00830	AG	19	GTCAGAGTGTTGAGTTCGCG	59.947	55	0	0	0	5.87	0.052701	CATAAAGCCCAGTGTGCAGC	60.574	55	0	0	0	5.25	0.574424	175	0	0	0.627125
116202	69Q52:00385:00810	AG	10	ACAGTTTGACAAATCCATCCGG	59.946	45.455	0	0	0	5.14	2.0545	TACAACTTTATTCGCGCCGG	59.735	50	0	0	0	6.13	0.264805	244	0	0	2.3193
116244	69Q52:00388:00820	AAAG	5	ATTTAATTGTGTGGCGCAGTC	58.531	42.857	0	0	0	3.51	2.46897	CGCTCGTTCGAACACTGATC	60.085	55	0	3.91	0	2.92	0.085208	113	0	0	2.55418
116297	69Q52:00393:00849	AAC	5	AAATTCCTCACTGCTGCGTC	59.587	50	0	0	0	5.19	0.413028	CGCGAGAGGTTATGCATGTC	59.876	55	0	0	0	3.06	0.123682	186	0	0	0.53671
116318	69Q52:00395:00819	AGGC	7	TGGCACATCGACGCATAC	58.624	55.556	0	2.61	0	2.39	3.3759	CACTGTGTACGCTGCAAGTC	60.222	55	0	0	0	3.01	0.221821	251	0	0.29	3.59772
116500	69Q52:00358:00896	AG	9	TTCAATGAGGGCTGTGCAAG	59.507	50	0	0	0	4.01	0.49299	CTCTTTCTGCGCTGGGATTG	60.012	55	0	7.26	0	2.67	0.01193	219	3.01	3.01	0.50492
116500	69Q52:00358:00896	AG	9	TTCAATGAGGGCTGTGCAAG	59.507	50	0	0	0	4.01	0.49299	CTCTTTCTGCGCTGGGATTG	60.012	55	0	7.26	0	2.67	0.01193	219	3.01	3.01	0.50492
116500	69Q52:00358:00896	AG	14	TTCAATGAGGGCTGTGCAAG	59.507	50	0	0	0	4.01	0.49299	CTCTTTCTGCGCTGGGATTG	60.012	55	0	7.26	0	2.67	0.01193	219	3.01	3.01	0.50492
116500	69Q52:00358:00896	AG	14	TTCAATGAGGGCTGTGCAAG	59.507	50	0	0	0	4.01	0.49299	CTCTTTCTGCGCTGGGATTG	60.012	55	0	7.26	0	2.67	0.01193	219	3.01	3.01	0.50492
116513	69Q52:00360:00853	AC	9	CGTTGTGGCTACGGATGAAC	60.014	55	0	0	0	3.18	0.014175	TCACGAACACTTTGCATTTCAC	59.056	40.909	0	0	0	3.18	2.94429	149	0	0	2.95847
116513	69Q52:00360:00853	AG	9	CGTTGTGGCTACGGATGAAC	60.014	55	0	0	0	3.18	0.014175	TCACGAACACTTTGCATTTCAC	59.056	40.909	0	0	0	3.18	2.94429	149	0	0	2.95847
116592	69Q52:00367:00882	AGC	14	GCATATCGCGGCTATTCCC	59.351	57.895	0	0	0	3.97	1.64931	CTGCGTTTCACTTTCCATGC	59.043	50	0	0	0	4.06	0.957395	106	0	0	2.60671
116723	69Q52:00380:00858	AG	13	TAAGACACGGAGGAGAAGCG	59.94	55	0	0	0	4.68	0.060217	CAAACGGATATGTCGGCAGTC	60.148	52.381	0	0	0	3.51	1.14751	249	0	0	1.20773
117010	69Q52:00350:00918	AGC	9	CACTTGCAGAACATTCAGGTC	58.196	47.619	0	0	0	3.85	2.80363	CTCTGTCCTAGACCTGCCAC	59.937	60	0	0	0	5.01	0.063042	160	0	0	2.86667
117010	69Q52:00350:00918	AAC	5	CACTTGCAGAACATTCAGGTC	58.196	47.619	0	0	0	3.85	2.80363	CTCTGTCCTAGACCTGCCAC	59.937	60	0	0	0	5.01	0.063042	160	0	0	2.86667
117099	69Q52:00359:00901	AG	8	TCAAACACGTCACGATCCTC	58.679	50	0	0	0	3.71	1.32057	AAAGCAGCGCGGAATTTCTC	60.571	50	0	4.44	0	2.87	0.571231	314	0	0	1.8918
117131	69Q52:00362:00947	AG	10	CATGCGATACCCAACACACG	60.36	55	0	0	0	4.49	0.360424	GACCCTGCAGCTCCTTATCC	60.654	60	0	0	0	2.59	0.654431	181	0	0	1.01486
117238	69Q52:00371:00944	AG	11	ACTAATTAACCAGCTGCGCG	59.733	50	0	0	0	6.86	0.267061	CTGGAGAACGGAGAGTAGGC	60.01	60	0	0	0	3.93	0.009959	233	0	0	0.27702
117282	69Q52:00375:00921	AG	10	AGTAGCATAGCGAGGGTGG	59.326	57.895	0	0	0	4.61	1.67424	GTCAATTTCGGCGCAACTTC	59.398	50	0	0	0	3.01	0.601994	353	0	0	2.27623
117293	69Q52:00375:00945	AGC	9	TAACACAAGCAGCCCTCTCC	60.44	55	0	0	0	3.71	0.440097	TTAATGTTCTCTCACGGCGC	59.383	50	0	4.68	0	6.53	0.616823	283	0	0	1.05692
117371	69Q52:00380:00928	AC	9	TTGTAACGAAGCACACACCG	59.805	50	0	0	0	4.94	0.195316	TAACTCGGAGGTGCTGATCG	60.011	55	0	7.43	0	3.69	0.010511	210	16.13	16.13	0.205827
117379	69Q52:00381:00901	AC	9	TTGAAACGAGCGATTGGTGC	60.5	50	0	0	0	5.01	0.500382	TCATCCGTGAAGTTGGCAC	58.817	52.632	0	0	0	5.01	2.18266	153	0	0	2.68304
117477	69Q52:00387:00929	AC	11	TACACACCGGAAGAAAGAGC	58.3	50	0	0.69	0	4.09	1.7002	GGCATGCATATAGTCTGGGC	59.296	55	0	18.4	0	5.36	0.703881	141	0	0	2.40408
117477	69Q52:00387:00929	AC	11	AGCGCCGAAATAATTGCCG	60.377	52.632	0	0	0	5.69	1.37696	AAAGAAAGCGAGCAGTCCAG	59.231	50	0	0	0	3.86	0.768876	168	0	0	2.14584
117477	69Q52:00387:00929	ACG	5	TACACACCGGAAGAAAGAGC	58.3	50	0	0.69	0	4.09	1.7002	GGCATGCATATAGTCTGGGC	59.296	55	0	18.4	0	5.36	0.703881	141	0	0	2.40408
117477	69Q52:00387:00929	ACG	5	AGCGCCGAAATAATTGCCG	60.377	52.632	0	0	0	5.69	1.37696	AAAGAAAGCGAGCAGTCCAG	59.231	50	0	0	0	3.86	0.768876	168	0	0	2.14584
117514	69Q52:00389:00947	AGC	5	CATACAGGTGCGTAGTGTGC	59.736	55	0	0	0	4.57	0.264245	CTCTGACGATATTGCTTTCGC	58.235	47.619	0	0	0	4.7	2.76471	116	0	0	3.02896
117593	69Q52:00397:00910	AG	8	TGCCACGTCATCTTTAAGGC	59.301	50	0	0	0	4.35	0.699349	ATGGATGCGCTGAGACAATG	59.443	50	0	0	0	2.82	0.556828	202	0	0	1.25618
117650	69Q52:00353:00994	AT	8	TAGCATCAATCAAGCGCACG	60.083	50	0	9.33	0	5.34	0.083246	ACACTACCTAAGCGCCAAAG	58.656	50	0	0	0	2.77	1.34371	204	0	0	1.42695
117685	69Q52:00356:00999	AG	10	TCGGCCTTTGACAATTGCAG	60.152	50	3.43	6.99	0	4.41	0.152077	AAACCCAGGGACGTACACAG	60.367	55	0	10.99	0	3.66	0.36742	300	0	0	0.519497
117731	69Q52:00360:00980	ACGATG	5	TAGACGAACGCCCAAATGTC	59.026	50	0	0	0	3.06	0.974017	TGACACTACATTCGATCGGC	58.537	50	0	0	0	5.54	1.46328	256	4.51	7.9	2.43729
117884	69Q52:00374:00954	AGC	5	TAGCGCCTCTCACCTTCTTC	59.938	55	0	0	0	2.87	0.062408	CAAATCAGCCGATACGAATCTC	58.104	45.455	0	0	0	2.75	3.89614	173	0	0	3.95855
117937	69Q52:00378:00988	AG	8	CTCCAAGAGTTCACTGCACG	59.594	55	0	0	0	5.34	0.40554	AAGACAACCCGTAGCGACTC	60.505	55	0	0	0	3.36	0.504809	202	0	0	0.910349
117986	69Q52:00382:00976	AGC	8	GCAATAGTCTGGCTCGTGTG	59.735	55	0	0	0	3.82	0.265367	GAAGCACGACGATTCAGGTG	60.015	55	0	3.81	0	4	0.014805	194	2.97	2.97	0.280172
118038	69Q52:00390:00963	ACG	5	ATTTGTGTTGCCGCTGGAC	60.084	52.632	0	0	0	4.02	1.08374	CGAACACACACAGGACGAAG	59.877	55	0	0	0	3.79	0.12292	179	0	0	1.20666
118049	69Q52:00392:00968	AG	8	TTCCAGTACACGGCCTATGG	59.935	55	0	0	0	2.74	0.0648	ATGTGATAGGAGGGTGCGAG	59.719	55	0	0	0	5.03	0.281089	143	0	0	0.345889
118087	69Q52:00351:01019	AGC	5	AAATCGTGGAGCAACTGAGC	59.587	50	0	0	0	4.26	0.413028	GTAGCTGTCTCACTCGGGAG	60.011	60	0	0	0	4.3	0.01106	117	0	0	0.424088
118120	69Q52:00355:01026	AAAT	6	ACGGCCAATGACTTGTGATC	59.298	50	0	0.07	0	2.92	0.701609	CTGGAACCACTGTCTTCTCG	58.672	55	0	0	0	4.04	1.32821	356	0	0	2.02982
118174	69Q52:00363:01004	AG	9	CGGCCACTGTATATGTGACG	59.248	55	5.56	5.56	0	4.35	0.752175	CGAGGTCGCTTTGTTTCCAG	60.222	55	0	0	0	3.86	0.222061	176	0	0	0.974236
118250	69Q52:00374:01044	AG	12	GTTCCACGCGACAAACCTG	60.448	57.895	0	8.87	0	4	1.44767	GTAATAGCCACTCGAGCAGC	59.245	55	13.18	13.18	0	5.25	0.755114	218	0	0	2.20278
118259	69Q52:00376:01041	AGC	5	GCGAGAAACCTAATCCACTCG	59.548	52.381	1.31	1.31	0	4.18	1.45243	AAAGGCATAATGACGCACGG	60.012	50	0	0	0	4.94	0.011714	185	0	0	1.46415
118286	69Q52:00382:01040	AG	9	GCAGCGACGACTGAATTCTC	60.084	55	0	15.51	0	2.87	0.084359	ACAGTCAAAGTCAGTGCGTC	59.17	50	0	0	0	5.19	0.830451	130	6.61	11.99	0.91481
118296	69Q52:00384:01008	AG	10	CATAAGCCGGGCCATTTCTG	60.081	55	0	0	0	3.02	0.081074	CATAAGCTTGCACCAGGGC	59.934	57.895	0	0	0	5.19	1.06551	100	0	0	1.14658
118296	69Q52:00384:01008	AGC	6	CATAAGCCGGGCCATTTCTG	60.081	55	0	0	0	3.02	0.081074	CATAAGCTTGCACCAGGGC	59.934	57.895	0	0	0	5.19	1.06551	100	0	0	1.14658
118311	69Q52:00386:01034	AGC	5	AAAGAGGAAGGAGAGCGACC	59.863	55	0	0	0	4.79	0.13662	CATTCACTCACCGCAGACTC	59.384	55	0	0	0	3.36	0.615817	139	0	0	0.752436
118356	69Q52:00395:01029	AG	9	CACTTGACATGTCGGACGC	59.942	57.895	0	16.99	0	5.19	1.05792	TAGCGACCTATGCATGCG	58.075	55.556	4.73	11.11	0	4.73	3.92474	223	6.13	6.13	4.98265
118386	69Q52:00350:01091	AG	10	GTGACGTGCATTACTCTCCG	59.462	55	0	0	0	4.63	0.53841	AAATGCATCGTCGGAATGCC	60.363	50	0	9.79	0	4.4	0.363112	226	7.58	4.37	0.901522
118707	69Q52:00390:01101	AAG	5	CCCGTGTAATCGAGATGCAC	59.526	55	5.75	5.75	0	4.57	0.473511	TCGTGCGGAAATTCAATCAAC	58.545	42.857	0	0	0	3.18	2.45507	120	0	0	2.92858
118707	69Q52:00390:01101	AG	8	CCCGTGTAATCGAGATGCAC	59.526	55	5.75	5.75	0	4.57	0.473511	TCGTGCGGAAATTCAATCAAC	58.545	42.857	0	0	0	3.18	2.45507	120	0	0	2.92858
118844	69Q52:00362:01243	AG	11	CCTCTTCCTTCTCGTCGAAAG	58.874	52.381	5.19	5.19	0	2.62	2.1257	CGAAGAATACTCGAGAGCAAGC	59.953	50	0	0	0	4.01	2.04665	118	9.26	0	4.17234
118884	69Q52:00368:01209	CCG	8	TGAACTCGCCGCATTTCTTC	59.943	50	0	0	0	2.87	0.057003	TCGCCGAAATCAAGCCATTC	60.012	50	0	0	0	2.67	0.011714	228	0.61	0	0.068716
119098	69Q52:00382:01262	AAT	5	TCGTAACGCCTAAGAACACAC	59.078	47.619	0	0	0	3.82	1.92205	GCATCTAACCTCCAACAGCG	59.732	55	0	0	0	5.18	0.268198	198	0	0	2.19025
119133	69Q52:00388:01273	AGC	11	ACGGGCGTTGTAGTAGAGAC	59.94	55	0	0	0	3.36	0.059753	ACAGCCGAACAAGACAAACG	60.083	50	0	0	0	3.6	0.082806	212	0	0	0.142559
119194	69Q52:00399:01258	AGC	9	GAGCGCCAGGATTATTGATGG	59.944	52.381	0	0	0	3.51	1.05585	CGTATTACACAAACAGCAGCG	58.97	47.619	0	0	0	5.18	2.03041	101	0	0	3.08626
119386	69Q52:00366:01474	AGC	9	CCCTTCCTTCGCAGCTATTG	59.445	55	0	0	0	1.9	0.555414	ACGTATTGAATTGGCAGGCG	60.012	50	0	0	0	5.52	0.011714	190	0	0	0.567127
119423	69Q52:00381:01477	AG	13	ATGATTTGTCCTCCCACGTG	58.643	50	5.84	5.84	0	4.49	1.35654	GAAGAAGTGATTCCGGTCCG	59.1	55	0.31	0.31	0	4.79	0.900421	193	0	0	2.25696
119429	69Q52:00383:01479	AG	10	TTAGTCGGCGTAGAGTGCG	60.304	57.895	0	0	0	5.34	1.3038	GCGTTCACAGGCTCAACAG	60.158	57.895	0	0	0	3.16	1.15832	110	0	0	2.46212
119433	69Q52:00385:01463	AC	8	AGGAAGCCAACGACTAGTGG	60.152	55	0	0	0	4	0.151633	CGTTATCCTTACACTGGGCC	58.801	55	0	0	0	5.8	1.1992	247	0	0	1.35084
119485	69Q52:00372:01509	AGC	7	TCTGTAAAGCTCGAGGGTGC	60.507	55	0	0	0	5.01	0.507484	TCTTCTCTCCTAGCTTCGCG	59.729	55	0	0	0	5.87	0.271353	124	0	0	0.778837
119485	69Q52:00372:01509	AGC	7	TCTGTAAAGCTCGAGGGTGC	60.507	55	0	0	0	5.01	0.507484	GGGTCCGATATCTCTCCTCG	59.297	60	0	3.58	0	4.63	0.702743	326	0	0	1.21023
119485	69Q52:00372:01509	ACG	7	TCTGTAAAGCTCGAGGGTGC	60.507	55	0	0	0	5.01	0.507484	TCTTCTCTCCTAGCTTCGCG	59.729	55	0	0	0	5.87	0.271353	124	0	0	0.778837
119485	69Q52:00372:01509	ACG	7	TCTGTAAAGCTCGAGGGTGC	60.507	55	0	0	0	5.01	0.507484	GGGTCCGATATCTCTCCTCG	59.297	60	0	3.58	0	4.63	0.702743	326	0	0	1.21023
119556	69Q52:00379:01582	AG	8	GAGGATAAGGGTGCGAGAGG	60.08	60	0	0	0	3.69	0.080284	ACTTCAGCTGACAGTTAAAGCG	59.949	45.455	1.62	17.89	0	4.68	2.05051	164	0	0	2.13079
119602	69Q52:00387:01611	ACG	5	GGATTTCACCTGTCTTCACTCC	59.424	50	0	0	0	3.85	2.57642	ATTAACCGAACGCTCCGATG	59.172	50	0	0	0	3.84	0.827896	321	0	0	3.40432
119664	69Q52:00362:01739	AG	12	TGGTCGTGAACAACTATCTTCG	59.179	45.455	0	0	0	3.79	2.82144	GCGAACAAGAGAGTGCATCC	60.013	55	0	0	0	3.51	0.013327	242	0	0	2.83476
119818	69Q52:00351:01956	AAT	5	CCCGTGGCCATAGAGAATTG	59.155	55	0	3.64	0	2.32	0.8454	TTCGCCGCTTCATTCTCTTC	59.381	50	0	0	0	2.87	0.618842	342	0	0	1.46424
120048	69Q52:00397:01984	AAT	5	TAGGTAGCCAGGCCGAAATC	60.007	55	0	0	0	2.17	0.007144	AAATGCGGCAGATGAGAAGG	59.367	50	0	0	0	3.46	0.632745	193	0	0	0.639889
120081	69Q52:00353:02003	AC	8	TACGCGGCACACAATAACAG	59.665	50	0	10.4	0	3.16	0.33524	ATATCGTCCGTTTCGTGCAC	59.459	50	3.53	3.53	0	4.57	0.541114	170	0	0	0.876353
120192	69Q52:00374:02006	AAT	5	ACGCCACCAGTGATACAAAC	59.23	50	0	0	0	2.93	0.770091	TGACAGTAAGTAGGGCATAACG	58.379	45.455	0	0	0	3.18	3.62067	273	0	0	4.39076
120359	69Q52:00350:02096	ACGC	6	AAGATCCCGGACCTTCACG	59.856	57.895	0	0	0	4.35	1.14358	AGCAGCTGGATCTAGGCATC	60.079	55	0	14.1	0	3.91	0.079145	232	0	0	1.22272
120459	69Q52:00356:02098	AG	10	CGCGGCTCCTTTGTTCAAAG	61.12	55	12.02	12.02	0	2.77	1.11992	AAAGACAGTTGCAACCGAGC	60.082	50	0	8.16	0	5.03	0.081915	163	0	0	1.20183
120491	69Q52:00358:02099	ATC	5	AGGTCGTCGTGGGATATGTC	59.724	55	0	0	0	3.06	0.276022	CATCTCCACTCCAATCCATCG	58.991	52.381	0	0	0	3.84	2.00872	129	0.93	0	2.28474
120533	69Q52:00361:02090	AG	9	AGTTGCGTTGGGAAACTTCG	60.082	50	0	0	0	3.79	0.082171	GCCTGATTAATCGGTGTGTCC	59.81	52.381	2.13	16.49	0	4.02	1.18995	257	0	0	1.27212
120568	69Q52:00364:02059	AG	12	CATTTGTAGAGCGGACGTGG	59.736	55	0	0	0	4.94	0.264245	AGCAACTCTTCAACCACACG	59.446	50	0	0	0	4.49	0.553537	288	0	0	0.817782
120619	69Q52:00367:02051	AG	12	AACTCGTCTTTATGGAGCGC	59.1	50	0	0	0	5.92	0.900421	CTTATGCGGCAGAGAGGAGG	60.719	60	0	0.93	0	4.3	0.719447	108	4.38	4.38	1.61987
120636	69Q52:00368:02058	AG	9	ATCCTCTTCTCCTAACGCCG	59.723	55	0	0	0	6.46	0.277204	TTTCATTGCGTAGAGTGCCG	59.663	50	0	0	0	5.69	0.336544	298	0	0	0.613748
120740	69Q52:00375:02053	AG	17	CAGAATCGCTTACTAACGCCC	59.882	52.381	0	0	0	6.13	1.11842	TTTCTTGACGGCCACCCAAG	61.583	55	13.66	13.66	0	3.61	1.58312	176	0	0	2.70154
120780	69Q52:00377:02088	AAAG	7	TGATCGGCCCAGTATTCGAC	60.365	55	0	0	0	4.2	0.365066	GCTATCCTTGACAATTCGTTCG	58.556	45.455	0	0	0	3.95	3.44391	117	0	0	3.80898
120780	69Q52:00377:02088	AAAG	7	GGAATGACATTGTTTCCTTCCG	58.656	45.455	0	4.47	0	4.3	3.34372	TGGGCCGATCAATGAACAAAG	59.942	47.619	0	0	0	2.77	1.05806	212	0	1.1	4.40178
120780	69Q52:00377:02088	AC	9	TGATCGGCCCAGTATTCGAC	60.365	55	0	0	0	4.2	0.365066	GCTATCCTTGACAATTCGTTCG	58.556	45.455	0	0	0	3.95	3.44391	117	0	0	3.80898
120780	69Q52:00377:02088	AC	9	GGAATGACATTGTTTCCTTCCG	58.656	45.455	0	4.47	0	4.3	3.34372	TGGGCCGATCAATGAACAAAG	59.942	47.619	0	0	0	2.77	1.05806	212	0	1.1	4.40178
120791	69Q52:00378:02081	AC	11	TGGTCCACTTAATCCGCTGG	60.511	55	0	0	0	4.85	0.511474	TTGACACTCTCTCACTTGCG	58.603	50	0	0	0	4.85	1.39736	117	0	0	1.90884
120823	69Q52:00382:02058	AG	8	ACCTCTCCTTCGTAACGGAC	59.582	55	0	0	0	4.79	0.418384	CTGGAGTGTGCTGTTAGTGC	59.591	55	0	0	0	4.4	0.40926	145	0	0	0.827645
120904	69Q52:00390:02099	AAC	6	TTGGCACTTGTGTCGAAGTC	59.448	50	0	0	0	3.01	0.55167	CAACGAGCCTCATCACTGC	59.647	57.895	0	0	0	4.4	1.353	122	0	0	1.90467
120951	69Q52:00395:02063	AGC	11	ATCTCGACCGCAACATCATC	58.885	50	0	0	0	2.92	1.11507	TGGCTGATATATCGCGGTCG	60.573	55	0	13.66	0	4.79	0.572698	159	16.3	26.75	1.68777
120971	69Q52:00397:02050	AG	10	TCGATACACAACAATGCGCC	60.013	50	0	1.96	0	6.53	0.01322	AGGAATAAGAAAGTGCGCGC	60.013	50	24.02	24.02	0	6.86	0.012685	239	0	0.61	0.025905
121173	69Q52:00364:02119	AAG	6	CTTCTTGCACTCCAGCCATG	59.94	55	0	0	0	3.66	0.060217	GACAGTGACGAGGAAGCAC	58.915	57.895	0	0	0	4.4	2.08468	162	0	0	2.1449
121199	69Q52:00366:02123	AAC	5	GGGCCCGGCGAATAATTAAC	60.152	55	0	5.64	0	2.01	0.152196	CCAGTTGCCGAGCTTGATAG	59.449	55	0	0	0	2.08	0.550739	296	0	0	0.702936
121203	69Q52:00366:02131	AG	9	TGAACTGATCTTAGCATGGCG	59.199	47.619	0	0	0	5.69	1.80121	CTTGTGCTCTCCGTGTTCTG	59.594	55	0	0	0	3.02	0.40554	187	0	0.48	2.20675
121204	69Q52:00366:02133	AGC	9	GATGCCGAGAATCCCGAAAG	59.521	55	0	0	0	2.62	0.479319	TCGGGAGGCTTATCATCGTG	60.081	55	0	0	0	4.35	0.080615	280	9.52	11.21	0.559934
121236	69Q52:00369:02111	AGC	9	GTCCTCATGGCTTCCCTCG	60.606	63.158	0	0	0	4.63	1.60593	AAGAAATCGAAGCTGCAAGTG	58.196	42.857	0	0	0	3.16	2.80363	124	0	0	4.40956
121243	69Q52:00369:02136	AG	13	ACTGACTTGTTGCGCACTTG	60.362	50	0.2	3.53	0	3.16	0.361982	CAATTCTCCGCCTCCGTC	58.619	61.111	0	0	0	4.79	3.38132	143	0.98	0	3.74331
121262	69Q52:00371:02131	ACGC	13	GCGGAAGGATCATTAACGTTTG	59.062	45.455	0	11	0	2.93	2.93849	AGGACCTCTCGGCTTTCC	59.042	61.111	0	0	0	3.13	2.95813	216	0	0	5.89661
121262	69Q52:00371:02131	AACGC	12	GCGGAAGGATCATTAACGTTTG	59.062	45.455	0	11	0	2.93	2.93849	AGGACCTCTCGGCTTTCC	59.042	61.111	0	0	0	3.13	2.95813	216	0	0	5.89661
121274	69Q52:00372:02124	AG	10	ATGCTCCTCACTCGCGAAAG	61.205	55	2.21	4.45	0	2.62	1.20509	GTGTACCACGGCCTTGAAC	59.496	57.895	3.14	4.78	0	3.18	1.50418	189	0	0	2.70927
121281	69Q52:00372:02137	AG	14	TTGAACGCTGCTGACAAACG	60.705	50	0	3.17	0	3.6	0.705124	AAGAGAAGAGTGCAAACGCG	59.874	50	1.24	1.24	0	6.01	0.125604	331	0	0	0.830728
121343	69Q52:00377:02133	AGC	8	TTAGCGCGCTCATATTTGCC	60.153	50	0	9.27	0	4.52	0.152528	GGAGAGCTCGGTGATCCAG	60.009	63.158	0	8.05	0	3.86	1.00863	243	0	0	1.16116
121344	69Q52:00377:02134	AG	9	ATGAAATGATTGGCCGCTGG	60.009	50	0	0	0	4.85	0.008731	TATTCGCTGCCTTTCCTGTC	58.727	50	0	0	0	3.51	1.2728	220	0	0	1.28153
121357	69Q52:00378:02115	AG	12	ATCTCTTCACACCTCGTCGC	60.574	55	0	0	0	5.19	0.573929	AGCTATTCACTCGTATCACCG	58.121	47.619	0	0	0	4.94	2.87922	149	0	0	3.45315
121362	69Q52:00378:02130	AG	10	ACAGTTTGACAAATCCATCCGG	59.946	45.455	0	0	0	5.14	2.0545	TACAACTTTATTCGCGCCGG	59.735	50	0	0	0	6.13	0.264805	241	0	0	2.3193
121413	69Q52:00382:02111	AG	11	GCCTCTAGCGCCCTTACATC	61.07	60	0	0	0	3.06	1.06995	CACGCCTTCTCGATCGATAG	58.772	55	12.27	13.77	0	2.08	1.22845	128	0	0	2.2984
121569	69Q52:00392:02115	AG	11	TTCGCAAATCCATCAATTCTGC	58.98	40.909	0	0	0	4.26	3.01977	TTAAATTGTTTGCTCGCTCGG	58.545	42.857	0	0	0	4.63	2.45507	182	0	5.6	5.47484
121630	69Q52:00396:02112	AGC	6	TCCCTCCAATGAACAACAGC	58.852	50	0	0	0	4.4	1.14797	CAGCGCTTGTACACACTGAG	59.945	55	0	0	0	3.35	0.05461	353	0	0	1.20258
121713	69Q52:00354:02171	AG	10	CGCGGACCGGATATTTCTTC	59.597	55	0	14.22	0	2.87	0.402963	ATCCTTAACAACTCGCGACG	59.109	50	1.27	3.11	0	5.12	0.890922	178	3.13	0	1.29388
121803	69Q52:00363:02196	AG	8	GGGAGACAATGCAGACGAAC	59.662	55	0	0	0	3.95	0.338183	GATTGTTGCCATTCAGTTCGC	59.484	47.619	0	0	0	4.7	1.51558	192	0	0	1.85377
121856	69Q52:00370:02156	ATC	6	TGTGAAGTGAGTGGGTCGAG	60.081	55	0	0	0	4.04	0.080615	GCAGTTGTATGAGCAGTCCG	59.735	55	0	0	0	4.79	0.265367	195	0	0	0.345982
121860	69Q52:00370:02166	AG	9	TAGAGTCTCGCTGCACACTC	59.941	55	8.2	8.2	0	3.51	0.05929	TTGAGCTTGAGGGATGGCG	60.833	57.895	0	0	0	5.69	1.83313	135	0	0	1.89243
121961	69Q52:00380:02174	AGC	5	TGCCTCTGGAAGTCTGATCG	59.937	55	0	0	0	3.69	0.062883	CGTGGGCTCAAGAATATGCC	59.799	55	0	0	0	4.4	0.200606	185	0	0	0.263488
121961	69Q52:00380:02174	CCG	7	TGCCTCTGGAAGTCTGATCG	59.937	55	0	0	0	3.69	0.062883	CGTGGGCTCAAGAATATGCC	59.799	55	0	0	0	4.4	0.200606	185	0	0	0.263488
122045	69Q52:00388:02160	AG	10	TGAGACGGATGATCGAGAGG	59.154	55	0	0	0	3.69	0.84606	TGCTCGTCTGTGGGATTAGG	59.936	55	0	0	0	2.69	0.063838	124	0	0	0.909898
122113	69Q52:00393:02186	AG	11	TCTTCGACGAGGACTGCC	59.462	61.111	0	0	0	4.85	2.53758	GAGCACGAGTGAAGACCAAC	59.596	55	0	0	0	3.77	0.404433	182	0	0.89	2.94201
122114	69Q52:00393:02189	AAG	5	AAACAGAATGGGATGCGCG	59.937	52.632	0	0	0	6.86	1.0632	CAAGTTCCTGCGCAAAGTTG	59.252	50	15.98	15.98	0	3.16	0.748091	152	0	0	1.81129
122157	69Q52:00397:02157	AG	10	TCTAAACACGCAACCTCAGC	59.236	50	0	0	0	4.26	0.764043	CGTACGCGGAATCTAGCAAC	59.88	55	0	0	0	4.17	0.120469	319	0	0	0.884513
122172	69Q52:00398:02175	AC	8	GCAGATACCGCGAGTTGTTC	60.084	55	0	0	0	3.18	0.083991	TCCTTTCCCGCATATCCTGG	60.006	55	0	0	0	4.45	0.005644	193	0	3.61	0.089635
122181	69Q52:00399:02174	AAT	6	TGACCTCCTTTAAACTGCGC	59.23	50	0	0	0	6.09	0.770091	AGAAAGATGGCTCGGCAAAG	59.296	50	0	0	0	2.77	0.703881	260	0	0	1.47397
122259	69Q52:00354:02221	AC	8	AAACTTTACGCGGTGGATCG	59.664	50	0	0	0	3.69	0.335565	CTCCAGTCTGATCCCTACGC	60.081	60	0	0	0	4.42	0.080943	127	3.05	7.77	0.416508
122337	69Q52:00359:02249	AG	10	AGGTTTGGGCTATAGATGTCAG	58.078	45.455	0	0	0	3.51	3.92217	TCTCATTCTCACAGGTCACAAG	58.501	45.455	0	0	0	3.16	3.49868	161	0	0	7.42085
122592	69Q52:00378:02207	AG	10	CATCCTGAAATTGCCTGGCG	60.645	55	0	12.07	0	5.69	0.644883	TTCAGGAACAGCGAGCTTTC	59.234	50	6.07	6.07	0	2.62	0.766453	176	0	0	1.41134
122592	69Q52:00378:02207	AG	10	CATCCTGAAATTGCCTGGCG	60.645	55	0	12.07	0	5.69	0.644883	TTCAGGAACAGCGAGCTTTC	59.234	50	6.07	6.07	0	2.62	0.766453	176	0	0	1.41134
122592	69Q52:00378:02207	ACG	5	CATCCTGAAATTGCCTGGCG	60.645	55	0	12.07	0	5.69	0.644883	TTCAGGAACAGCGAGCTTTC	59.234	50	6.07	6.07	0	2.62	0.766453	176	0	0	1.41134
122592	69Q52:00378:02207	ACG	5	CATCCTGAAATTGCCTGGCG	60.645	55	0	12.07	0	5.69	0.644883	TTCAGGAACAGCGAGCTTTC	59.234	50	6.07	6.07	0	2.62	0.766453	176	0	0	1.41134
122739	69Q52:00388:02211	AG	8	GACATTAAGCGCCATTGACG	58.636	50	0	4.47	0	4.35	1.36401	CGACAAAGTATTTCCGGCGC	60.975	55	0	0	0	6.53	0.974547	259	6.67	12.61	2.33856
122763	69Q52:00389:02240	AC	8	CGAACTTCACGAGCGGAAAG	60.29	55	0	0	0	2.62	0.289918	ATCATCAACCTGGCCGAGAG	60.296	55	0	0	0	3.2	0.295512	184	0	0	0.58543
122833	69Q52:00394:02216	AC	8	CTTTGCGCGGTTTGTTTCTC	59.605	50	0	6.72	0	2.87	0.395367	ACGCGAACAATTATCTCGGC	59.806	50	0	13.65	0	5.54	0.194134	252	0	0	0.589501
122869	69Q52:00396:02238	AG	9	ACTCTGCCTGCCCTATACAC	59.643	55	0	0	0	2.9	0.356572	GCAGCCATACGGATTGGAAG	59.799	55	0	0	0	3.46	0.200606	227	5.34	0	0.557178
122921	69Q52:00350:02256	AG	9	TTGGCGGACGATCTCTCAAG	60.576	55	0	0	0	3.02	0.576165	GGAGAGGAAACAAACGAACTTC	58.279	45.455	0	0	0	3.01	3.72138	106	0	0	4.29754
123003	69Q52:00355:02299	AG	10	CCTAAAGCAGTAAACGCGGC	60.636	55	0	0	0	6.53	0.636276	ACGAGACGGGAAGTAAGCTC	59.94	55	0	0	0	4.09	0.060372	121	0	0	0.696649
123069	69Q52:00361:02268	AG	11	AGAAGAGACGTGGGTTGAGG	59.792	55	0	0	0	3.86	0.208315	ACCGCTCATTAATCGCAGTC	59.17	50	0	0.13	0	3.51	0.830451	132	0	0.63	1.03877
123234	69Q52:00373:02269	ACG	6	AGCTCGTTAATCACTGTGCAC	59.678	47.619	7.48	7.48	0	4.57	1.32238	GAATTTAGCGGTCGGTGAGC	60.083	55	0	0	0	4.26	0.083371	147	0	0	1.40575
123262	69Q52:00375:02258	ACG	5	TTGTGCGAGTTTGACAAGCG	60.705	50	0.18	0.18	0	4.68	0.705124	TCTTTCTGCCGACGACCAC	60.748	57.895	0	0	0	4.16	1.74764	164	0	0	2.45277
123262	69Q52:00375:02258	ACG	5	TTGTGCGAGTTTGACAAGCG	60.705	50	0.18	0.18	0	4.68	0.705124	TCTTTCTGCCGACGACCAC	60.748	57.895	0	0	0	4.16	1.74764	164	0	0	2.45277
123286	69Q52:00377:02257	AG	9	CGACTCGTTAGGAATTCGTGTC	59.892	50	3.37	4.98	0	3.67	2.1085	CTCACAAGCCTGCGTATCAC	59.735	55	0	0	0	3.06	0.265367	241	0	4.73	2.37386
123295	69Q52:00377:02284	AGC	5	TGTTCGACTCACTACCGCTC	60.222	55	0	0	0	5.03	0.222476	ACCTGCAGCGAAATTGAGTG	59.87	50	0	5.7	0	3.51	0.130117	158	0	0.13	0.352593
123338	69Q52:00381:02274	AG	8	CTTCTTTCCGCTGTGCTGAG	59.943	55	0	0	0	3.35	0.056701	TCGAGACTAATCAGCTGCGG	60.363	55	0	3.94	0	5.69	0.363226	227	20.33	20.33	0.419927
123354	69Q52:00382:02277	AGC	6	TACCTGAAGTAGCTGGCCG	59.555	57.895	0	0	0	6.13	1.44488	AATTTGTAGTGCGCGAGAGG	59.381	50	0	0	0	3.69	0.618842	152	0	0	2.06372
123587	69Q52:00399:02255	AG	10	CTCGTGAAATCCCGTTGTCG	60.015	55	0	0	0	4.35	0.015223	AATCACACTGGCGAGGTTTC	59.227	50	0	0	0	2.78	0.772532	235	0	0	0.787755
123588	69Q52:00399:02260	AG	21	AGAGTGAGCCCTGCATATCG	60.08	55	0	0	0	2.92	0.080085	ATATACAGCCCGATCCCGTG	59.864	55	0	0	0	4.94	0.135586	217	0	0	0.215671
123627	69Q52:00352:02311	AG	12	TTGTCCCGTGGCAAAGTTTC	60.01	50	0	0	0	2.78	0.009959	TCCTCCTTACCGCAGAACAC	60.152	55	0	0	0	3.32	0.151715	112	0	0	0.161674
123650	69Q52:00353:02340	AC	8	TCACACAGGGAGGGAGTTTC	59.714	55	0	0	0	2.78	0.285961	CTGTCGCAGCGTCGATCC	61.667	66.667	0	1.95	0	3.36	3.66693	158	0	0	3.95289
123650	69Q52:00353:02340	AG	9	TCACACAGGGAGGGAGTTTC	59.714	55	0	0	0	2.78	0.285961	CTGTCGCAGCGTCGATCC	61.667	66.667	0	1.95	0	3.36	3.66693	158	0	0	3.95289
123666	69Q52:00355:02320	AGC	8	CATTGCATCTTGATTCGCGC	59.606	50	0	0	0	6.86	0.394298	CATGAACCGCACACAGAGAG	59.664	55	0	0	0	3.2	0.335891	125	0	0	0.730189
123671	69Q52:00355:02336	AG	11	AATAATTCGGCGAGCGAGTG	59.526	50	0	0	0	3.51	0.473511	TCAGCGCACGTCATTAATGG	59.733	50	0	11.77	0	3.16	0.266778	179	0	0	0.740289
123742	69Q52:00361:02323	AG	9	AGTTGCTCGATTGACACACG	59.596	50	0	0	0	4.49	0.404065	ACACCCACTAACACCCGTC	60.006	57.895	0	0	0	4.79	1.0065	135	0	0	1.41056
123742	69Q52:00361:02323	AG	8	AGTTGCTCGATTGACACACG	59.596	50	0	0	0	4.49	0.404065	ACACCCACTAACACCCGTC	60.006	57.895	0	0	0	4.79	1.0065	135	0	0	1.41056
123837	69Q52:00370:02308	AG	8	CGATCGCCTAAATATCCGGAG	58.944	52.381	0	8	0	4.63	2.05596	CCCATGCTAATACCCTGTGC	59.148	55	0	0	0	4.57	0.852038	294	0	0	2.908
123895	69Q52:00375:02306	AG	14	AGTTAGACGATTGCTTGCGC	60.014	50	0	0	0	6.09	0.013752	CCGAAGCGTGCGAGGATC	61.677	66.667	0	0	0	3.36	3.67703	250	0	0	3.69078
123978	69Q52:00382:02300	AG	8	CATCCTCGGCGAAATCCATC	59.591	55	0	0.25	0	3.51	0.40926	GAACGGGTTTCTTTAGCGGC	60.57	55	0	0	0	6.53	0.569533	117	0	0	0.978793
124052	69Q52:00388:02320	AGC	11	CGCAACTAAACTCGCTAGGC	60.084	55	0	0	0	3.93	0.083991	TTAAGCTCGCGTACTCCTCG	60.361	55	0	0	0	4.63	0.361311	222	0	0	0.445302
124068	69Q52:00390:02308	AG	9	TCTCTCTGTCGTACAACCCTC	59.326	52.381	0	0	0	4.3	1.67397	TCGCACTTCAAGCTCGTTTG	60.153	50	0	0	0	2.93	0.152721	226	0	0	1.82669
124069	69Q52:00390:02313	AG	15	GCCGCGGGAGATACATAGTC	60.853	60	0	26.33	0	2.59	0.853043	CTGCTGCTTTGCTACCTCTC	59.377	55	0	0	0	3.2	0.622912	135	0	0	1.47595
124369	69Q52:00378:02387	AGC	9	TTGGCCAGATAACCCAGCTC	60.514	55	0	0	0	4.09	0.514478	ACCCTCGACCCTCCAAATTC	60.151	55	0	0	0	2.17	0.151218	244	0	0	0.665696
124414	69Q52:00383:02384	AG	9	GTTCGCCCGCCAGTATAATG	59.873	55	0	0	0	1.9	0.126769	GCTAATACCCGCATCAGTCG	59.317	55	0	0	0	4.18	0.683301	190	0	0	0.81007
124700	69Q52:00359:02420	AC	12	CCGACTCTACTCCACTGCTC	60.011	60	0	0	0	4.26	0.01106	CTTGTTGCGGCGTACATGC	61.233	57.895	0	9.88	0	4.06	2.23319	174	0	0	2.24425
124740	69Q52:00362:02423	ACAT	5	GCGCCCACTTTCTAAGCAC	60.231	57.895	0	0	0	4.4	1.23126	TCTTACTCTCGCTTCCTCCG	59.37	55	0	0	0	4.63	0.629614	176	0	0	1.86088
124748	69Q52:00363:02429	AG	12	AGGCAAATAGACCCACTCCG	60.224	55	0	0	0	4.63	0.223673	TATACCTCCATCCGCCTTCG	59.505	55	0	0	0	3.79	0.494738	210	0	0	0.718411
124768	69Q52:00365:02406	AG	8	ACTTATTACGCACGCCATGG	59.448	50	4.24	4.24	0	3.66	0.55167	CCTAGTGGCGCCATTTCTTG	60.011	55	6.23	10.61	0	3.02	0.011278	187	0	0	0.562948
124864	69Q52:00372:02412	AG	11	ACCAGGCTGTTATTGTTTGCC	60.146	47.619	0	11.55	0	4.52	1.14634	TTCACAGCTGACCTAACGAG	58.022	50	0	0.85	0	4.18	1.97775	152	0	0	3.12409
124980	69Q52:00380:02419	AAC	5	GCGGCTGTGCTTATCTTACG	60.153	55	0	0	0	3.18	0.152892	TCGACTTTATGTGGCCACTC	58.371	50	17.56	31.16	0	3.51	1.62936	134	0	0	1.78225
124991	69Q52:00380:02445	AC	9	CATATATGCGCATCGAACGTG	58.712	47.619	0.48	10.48	0	4.49	2.28766	CTGCGCACGTGTCAACATAC	60.903	55	0	6.91	0	2.39	0.902842	122	10.04	5.11	3.1905
125015	69Q52:00382:02439	AG	11	CGCGGCAGGTTAACAATGAC	60.912	55	0	1.79	0	3.06	0.911778	ATACGCGCATGTTCTCGATG	59.6	50	0	6.67	0	3.84	0.400409	128	0	0	1.31219
125036	69Q52:00384:02401	AC	10	ACCTTGTTGTTCCATACTCGC	59.332	47.619	0	0	0	5.03	1.6682	TTTGCCGCGTCATTGTTGTG	61.329	50	0	0	0	3.33	1.32929	153	0	0	2.99749
125040	69Q52:00384:02411	AG	9	CGAAGGAGTAGCTTGCAACG	60.015	55	0	0	0	4.1	0.014805	AAGCCGAAACGAATATTCCGC	60.414	47.619	0	0.65	0	5.54	1.41388	210	0	0	1.42868
125049	69Q52:00384:02443	ACGAG	7	GCTTCGTCACGTCATCCTTC	59.738	55	0	0	0	3.46	0.26174	CCTCATTGAGAACGAGCATTTC	58.476	45.455	0	11.62	0	2.17	3.52364	142	0	0	3.78538
125058	69Q52:00385:02429	AGGC	5	ATATATCCTCGCACGCAACG	59.038	50	0	0	0	4.1	0.962403	TGTCCAAGAGATAGCGCCTC	60.009	55	0	0	0	4.7	0.008956	360	0	0	0.971359
125058	69Q52:00385:02429	AGGC	5	ATATATCCTCGCACGCAACG	59.038	50	0	0	0	4.1	0.962403	TGTCCAAGAGATAGCGCCTC	60.009	55	0	0	0	4.7	0.008956	360	0	0	0.971359
125058	69Q52:00385:02429	ACG	5	ATATATCCTCGCACGCAACG	59.038	50	0	0	0	4.1	0.962403	TGTCCAAGAGATAGCGCCTC	60.009	55	0	0	0	4.7	0.008956	360	0	0	0.971359
[truncated: 40,475 more rows]
