# Supplementary material for: Development of microsatellite markers and estimation of inbreeding frequency in the parasitoid wasp Melittobia
Source: Sci Rep. 2017 Jan 11;7:39879. doi: 10.1038/srep39879 (PMC5225432; doi:10.1038/srep39879)
Supplement: Supplementary Table 3 [file srep39879-s3.xls]

## Sheet: Combine
Abe & Pannebakker Supplementary Table 3a
Linkage disequilibrium between the 20 microsatellite loci in the combined data from the Hiratsuka and Yaeyama populations in Melittobia australica.
	Mau14	Mau15	Mau16	Mau17	Mau19	Mau29	Mau37	Mau39	Mau40	Mau41	Mau42	Mau44	Mau45	Mau51	Mau57	Mau58	Mau60	Mau61	Mau63	Mau71
Mau14
Mau15						***				***							***
Mau16
Mau17
Mau19
Mau29		**								*							***
Mau37
Mau39							*
Mau40
Mau41		**				**											***
Mau42							*	*
Mau44													*
Mau45												**
Mau51
Mau57																				***
Mau58
Mau60		**				***				***
Mau61
Mau63
Mau71							*								*
Lower left and upper right cells represent the results for male and female individuals, respectively.
Significant threshholds were corrected for multiple comparisons using the false discovery rate (FDR), * p < 0.05, ** p < 0.01, *** p < 0.001.

## Sheet: Hiratsuka
Abe & Pannebakker Supplementary Table 3b
Linkage disequilibrium between the 20 microsatellite loci in the Hiratsuka population of Melittobia australica.
	Mau14	Mau15	Mau16	Mau17	Mau19	Mau29	Mau37	Mau39	Mau40	Mau41	Mau42	Mau44	Mau45	Mau51	Mau57	Mau58	Mau60	Mau61	Mau63	Mau71
Mau14
Mau15						***				***							***
Mau16
Mau17
Mau19
Mau29		**								**							*
Mau37
Mau39
Mau40
Mau41		**				**											***
Mau42
Mau44
Mau45												**
Mau51
Mau57																				***
Mau58
Mau60		**				***				***
Mau61
Mau63
Mau71															*
Lower left and upper right cells represent the results for male and female individuals, respectively.
Significant threshholds were corrected for multiple comparisons using the false discovery rate (FDR), * p < 0.05, ** p < 0.01, *** p < 0.001.

## Sheet: Yaeyama
Abe & Pannebakker Supplementary Table 3c
Linkage disequilibrium between the 20 microsatellite loci in the Yaeyama population of Melittbia australica.
	Mau14	Mau15	Mau16	Mau17	Mau19	Mau29	Mau37	Mau39	Mau40	Mau41	Mau42	Mau44	Mau45	Mau51	Mau57	Mau58	Mau60	Mau61	Mau63	Mau71
Mau14		*	*	*	*	*	*	*		*	*	*	*	*	*	*	*	*	*	*
Mau15			*	*	*	*	*	*		*	*	*	*	*	*	*	*	*	*	*
Mau16				*	*	*	*	*		*	*	*	*	*	*	*	*	*	*	*
Mau17					*	*	*	*		*	*	*	*	*	*	*	*	*	*	*
Mau19						*	*	*		*	*	*	*	*	*	*	*	*	*	*
Mau29							*	*		*	*	*	*	*	*	*	*	*	*	*
Mau37								*		*	*	*	*	*	*	*	*	*	*	*
Mau39										*	*	*	*	*	*	*	*	*	*	*
Mau40										*	*	*	*	*	*	*	*	*	*	*
Mau41											*	*	*	*	*	*	*	*	*	*
Mau42												*	*	*	*	*	*	*	*	*
Mau44													*	*	*	*	*	*	*	*
Mau45														*	*	*	*	*	*	*
Mau51															*	*	*	*	*	*
Mau57																*	*	*	*	*
Mau58																	*	*	*	*
Mau60																		*	*	*
Mau61																			*	*
Mau63
Mau71
Lower left and upper right cells represent the results for male and female individuals, respectively.
Significant threshholds were corrected for multiple comparisons using the false discovery rate (FDR), * p < 0.05, ** p < 0.01, *** p < 0.001.
